# Supplementary material for: The Redox Proteome of Thiol Proteins in the Rice Blast Fungus Magnaporthe oryzae
Source: Front Microbiol. 2021 Mar 10;12:648894. doi: 10.3389/fmicb.2021.648894 (PMC7987659; doi:10.3389/fmicb.2021.648894)
Supplement: Supplementary Table 1 — List of all thiol redox modified sites and proteins. [file Table_1.xlsx]

## Sheet: Table S1
Table S1 List of all thiol redox modified sites and proteins.
Protein information				Exp.1							Exp.2
Protein accession	Position	Amino acid	Protein description	Localization probability	PEP	Score	Modified sequence	Charge	Mass error [ppm]	MS/MS Count	Localization probability	PEP	Score	Modified sequence	Charge	Mass error [ppm]	MS/MS Count
MGG_00356T0	709	C	splicing factor 3B subunit 1 (1216 aa)	1	0.000756226	46.249	VVSQC(1)AGTEGVTAGYLK	3	-0.52815	1	1	4.88676e-05	56.121	VVSQC(1)AGTEGVTAGYLK	3	-0.53997	1
MGG_03840T0	339	C	2-oxoisovalerate dehydrogenase subunit alpha (464 aa)	1	2.8776e-11	90.385	ELALENGGKPVLLEC(1)LTYR	3	-2.1004	2	1	8.24721e-12	94.387	ELALENGGKPVLLEC(1)LTYR	4	-0.45348	2
MGG_08985T0	330	C	beta-xylosidase (848 aa)	1	2.6342e-05	78.814	DLSWNGTPVC(1)ASK	3	-0.016798	3	1	6.58415e-05	73.927	DLSWNGTPVC(1)ASK	3	0.93682	2
MGG_03094T0	134	C	triosephosphate isomerase (255 aa)	1	0.00445086	40.278	NGMIPLVC(1)VGETAR	3	-1.9738	1
MGG_04710T0	1871	C	translational activator GCN1 (2679 aa)	1	3.82726e-05	123.16	C(1)DTATSVR	2	1.598	2	1	0.000109338	105.14	C(1)DTATSVR	2	0.5498	2
MGG_08201T0	9	C	hypothetical protein (137 aa)	0.983002	0.000847162	65.224	VLSGHC(0.017)LC(0.983)K	3	-0.86075	1
MGG_12403T0	792	C	5'-3' exoribonuclease 1 (1436 aa)								1	0.00292741	41.109	C(1)HVGYPFLTEAK	4	-0.5305	1
MGG_15739T0	125	C	inorganic pyrophosphatase (291 aa)	1	7.00009e-05	48.961	AKGDNDPLDVC(1)EIGELVGYTGQVK	4	0.22367	1
MGG_06366T0	70	C	mitochondrial import inner membrane translocase subunit tim-13 (121 aa)	1	6.28207e-07	97.463	MLMENVNSTC(1)FEK	3	-0.9655	6	1	2.08347e-07	113.07	MLMENVNSTC(1)FEK	3	-1.3315	6
MGG_12159T0	152	C	uridine kinase (455 aa)	1	5.96954e-05	71.176	IFC(1)EEDADVC(1)LTR	4	-0.83953	2	1	0.000282266	60.157	IFC(1)EEDADVC(1)LTR	4	-0.70207	1
MGG_01588T0	96	C	14-3-3 family protein (273 aa)	1	3.38579e-07	143.24	IC(1)EDILSVLDK	2	-1.2947	4	1	8.22629e-28	162.26	IC(1)EDILSVLDK	2	-0.7514	5
MGG_10320T0	181	C	methylcrotonoyl-CoA carboxylase subunit alpha (761 aa)								1	1.22798e-15	89.979	HIMSAAGVPC(1)VPGYHGEEQSAAFLAEK	4	-0.017367	2
MGG_02793T0	357	C	glycosyl hydrolase family 76 protein (609 aa)	1	1.36885e-05	69.485	SSAVAAAQQC(1)TGGENGR	3	-0.53861	1	1	2.19276e-18	135.23	SSAVAAAQQC(1)TGGENGR	3	-0.75135	1
MGG_05587T0	128	C	actin-like protein arp-6 (479 aa)	1	9.40615e-05	77.279	TASQLC(1)DPSETR	3	0.68095	1	1	0.00258896	45.853	TASQLC(1)DPSETR	3	0.94863	1
MGG_07832T0	102	C	high affinity copper transporter (207 aa)	1	7.35034e-08	69.361	VPNPC(1)APPPPPIPSEYVTFR	4	-0.37033	2	1	3.26035e-09	77.031	VPNPC(1)APPPPPIPSEYVTFR	4	0.2941	3
MGG_04325T0	127	C	hypothetical protein (282 aa)	1	3.98783e-23	114.05	SSLVDDKDC(1)NAAC(1)TGYGQEAC(1)GGDK	4	-0.22433	2
MGG_18017T0	268	C	hypothetical protein (331 aa)	1	1.11798e-17	171.92	LVELNIIEQC(1)R	3	0.29914	6	1	9.89405e-21	147.91	LVELNIIEQC(1)R	4	0.038613	4
MGG_03346T0	272	C	aspartylglucosaminidase (356 aa)	1	0.000368983	62.088	FLPC(1)YQALENMR	3	2.1482	2
MGG_11801T0	69	C	AP-1 complex subunit gamma-1 (846 aa)	1	0.00063483	67.93	THFGQIEC(1)LK	3	0.50305	1	1	0.000561535	69.672	THFGQIEC(1)LK	3	1.2365	1
MGG_11861T0	450	C	1,3-beta-glucanosyltransferase gel4 (529 aa)	1	7.07565e-34	199.33	NSATAC(1)DFK	2	0.18594	12	1	6.99928e-22	157.14	NSATAC(1)DFK	2	0.39955	13
MGG_15022T0	77	C	hypothetical protein (143 aa)	1	3.40559e-05	84.821	C(1)GDSAYSFALVK	3	-1.0969	4	1	0.000106786	96.229	C(1)GDSAYSFALVK	3	-1.706	4
MGG_02489T0	369	C	branched-chain-amino-acid aminotransferase (405 aa)	1	3.17807e-08	84.94	LVHC(1)GLQDHEESGEIAMR	5	0.20328	2	1	1.95643e-10	86.453	LVHC(1)GLQDHEESGEIAMR	5	-0.15185	2
MGG_07631T0	70	C	fungal cellulose binding domain-containing protein (336 aa)	1	1.56585e-10	118.72	TPQGSITPTVADFSC(1)NK	3	2.7774	1	1	9.68666e-07	74.428	TPQGSITPTVADFSC(1)NK	3	2.4949	1
MGG_08887T0	1379	C	hypothetical protein (1398 aa)								1	0.00297336	43.68	EWHEEYC(1)GSC(1)R	5	-0.097817	1
MGG_11383T0	288	C	phosphoacetylglucosamine mutase (553 aa)	1	5.3434e-05	91.549	C(1)C(1)SLDGDADR	3	-0.0033602	2	1	6.46494e-09	119.22	C(1)C(1)SLDGDADR	4	0.61959	2
MGG_00865T0	1279	C	1,3-beta-glucan synthase component FKS1 (1917 aa)								1	8.3699e-05	90.15	HC(1)EYYQCGK	3	0.26176	1
MGG_09003T0	333	C	hypothetical protein (500 aa)	1	0.000644328	42.679	LPALGVVC(1)DEWEIC(1)MNQDPEK	4	-0.9597	1	1	0.000207776	42.639	VDRLPALGVVC(1)DEWEIC(1)MNQDPEK	5	1.3048	2
MGG_04439T0	33	C	endosomal protein P24B (204 aa)	1	3.6682e-12	165.35	EC(1)FYENLHKDDK	3	-0.55862	9	1	3.06998e-36	179.67	EC(1)FYENLHKDDK	3	-0.46117	7
MGG_10319T0	30	C	hypothetical protein (229 aa)								1	0.000675251	41.513	TTTPDLPPEVIQC(1)LENAR	3	4.3351	1
MGG_04325T0	115	C	hypothetical protein (282 aa)	1	3.98783e-23	114.05	SSLVDDKDC(1)NAAC(1)TGYGQEAC(1)GGDK	4	-0.22433	2
MGG_03147T0	452	C	glycerol-3-phosphate dehydrogenase (686 aa)	1	1.73417e-14	113.88	NHLVDISPSGLVTC(1)AGGK	3	-0.27742	2	1	1.04577e-28	152.32	NHLVDISPSGLVTC(1)AGGK	3	0.19009	2
MGG_08012T0	148	C	UDP-glucose 4-epimerase (370 aa)	1	2.51837e-10	84.689	VPNMIPIPEHC(1)PIGPTNTYGR	4	-0.10738	2	1	2.46567e-09	72.99	VPNMIPIPEHC(1)PIGPTNTYGR	4	0.1675	1
MGG_06389T0	24	C	coronin-6 (614 aa)								1	0.00380153	40.475	EFC(1)YDNLHISR	4	-0.3342	1
MGG_01982T0	846	C	hypothetical protein (1026 aa)	1	1.22131e-10	111.22	C(1)EGPDC(1)YAEAQHFYENR	5	0.75377	2	1	4.45144e-06	65.231	C(1)EGPDC(1)YAEAQHFYENR	5	1.1381	1
MGG_08829T0	334	C	transcriptional repressor rco-1 (608 aa)	1	1.99345e-15	133.86	VC(1)VLQDDNADTTGDLYIR	3	1.2172	1	1	3.79748e-12	99.044	VC(1)VLQDDNADTTGDLYIR	3	1.8819	1
MGG_13626T0	127	C	alpha-galactosidase (428 aa)	1	1.9305e-10	153.09	TC(1)AGYPASQGYEGK	2	0.6261	4	1	6.57961e-16	140.27	TC(1)AGYPASQGYEGK	2	0.557	3
MGG_01092T0	118	C	homocitrate synthase (486 aa)	1	0.0014145	74.255	LDC(1)AAIC(1)K	3	-0.65004	2	1	0.00205802	77.923	LDC(1)AAIC(1)K	3	-0.8839	2
MGG_16044T0	153	C	hypothetical protein (413 aa)								1	0.000554491	66.19	LVIC(1)GGDC(1)QK	4	-1.0151	1
MGG_04325T0	99	C	hypothetical protein (282 aa)	1	0.000453636	111.86	GNEC(1)WC(1)GDKYPPK	4	-0.67992	3	1	2.69357e-05	102.53	GNEC(1)WC(1)GDKYPPK	4	-0.35886	4
MGG_05299T0	415	C	alkaline phosphatase (588 aa)	1	0.0111008	55.441	ASASC(1)ER	2	1.0393	3	1	0.00303799	80.229	ASASC(1)ER	3	0.22595	13
MGG_05684T0	244	C	xaa-Pro dipeptidase (527 aa)	1	4.23412e-05	71.879	TEADVEAVFVAAC(1)R	3	-2.3452	1	1	3.31133e-05	71.879	TEADVEAVFVAAC(1)R	3	-1.9309	1
MGG_03041T0	75	C	glucokinase (496 aa)	1	2.52446e-15	129.05	VC(1)SVHLNGDNTYDLNFNK	3	0.84329	5	1	9.32823e-39	168.69	VC(1)SVHLNGDNTYDLNFNK	4	0.87363	5
MGG_09303T0	607	C	hypothetical protein (752 aa)	1	0.0217125	41.652	IDAFC(1)FK	3	-0.82012	1	1	0.0104207	50.632	IDAFC(1)FK	3	-1.4208	1
MGG_06418T0	153	C	hypothetical protein (546 aa)	1	0.000239625	59.709	NTGYYC(1)IFTAEYTR	3	1.7884	1
MGG_13014T0	880	C	class V chitin synthase (1788 aa)	1	0.000554387	110.47	AC(1)PGLGIGDR	3	0.82166	2	1	0.000195212	78.759	AC(1)PGLGIGDR	2	1.2884	3
MGG_02309T0	335	C	carboxypeptidase S1 (635 aa)	1	1.59081e-11	157.74	EQIETC(1)QALAK	2	-1.4922	2	1	1.68754e-36	178.95	EQIETC(1)QALAK	2	-0.4576	2
MGG_08297T0	48	C	NADH:flavin oxidoreductase/NADH oxidase (374 aa)	1	0.000107892	49.537	AC(1)VPGTLLISEATLTSPR	3	1.5296	1
MGG_09250T0	299	C	gamma-butyrobetaine dioxygenase (644 aa)								1	0.00233385	47.062	NFETC(1)DVPSSLR	3	0.035258	1
MGG_10865T0	24	C	hypothetical protein (704 aa)	1	0.000167787	69.864	PAGTC(1)DADNC(1)YR	3	-0.090477	2	1	0.00268042	50.149	PAGTC(1)DADNC(1)YR	3	-0.71307	2
MGG_11945T0	350	C	candidapepsin (497 aa)	1	0.000230403	103.26	SGFYQVDC(1)K	2	0.22778	2	1	0.00102983	75.197	SGFYQVDC(1)K	2	0.19763	1
MGG_16212T0	23	C	hypothetical protein (176 aa)								1	9.08027e-09	118.03	TTHC(1)ETLAQR	3	1.72	1
MGG_07301T0	234	C	hypothetical protein (258 aa)								1	1.25905e-06	63.225	HSC(1)EHSGGLTNLTSEPWGIETTR	4	1.9668	1
MGG_17278T0	402	C	argininosuccinate lyase (469 aa)	1	2.03605e-14	164.53	C(1)VALSEQTGVPMDK	2	1.4272	10	1	2.44744e-07	107.99	C(1)VALSEQTGVPMDK	3	0.76795	6
MGG_01979T0	409	C	T-complex protein 1 subunit beta (531 aa)	1	0.000351012	57.106	TTLGGGC(1)AEMVMAK	3	0.32741	2	1	0.00108442	46.387	TTLGGGC(1)AEMVMAK	3	0.39862	2
MGG_04118T0	1888	C	fatty acid synthase beta subunit dehydratase (2121 aa)	1	0.000380359	61.532	SNYSMC(1)AVNPSR	3	-0.65311	1	1	0.000171685	72.705	SNYSMC(1)AVNPSR	3	-1.3341	2
MGG_04834T0	203	C	1-phosphatidylinositol phosphodiesterase (486 aa)	1	0.0231714	40.573	C(1)QAVGVR	3	0.60964	1	1	0.018797	43.814	C(1)QAVGVR	3	1.6845	1
MGG_10927T0	239	C	metallo-endopeptidase (348 aa)	1	0.00026477	60.55	IASEC(1)NPSGGASR	3	0.63609	1	1	2.68502e-07	86.944	IASEC(1)NPSGGASR	3	1.133	1
MGG_03324T0	98	C	hypothetical protein (374 aa)	1	0.000274405	106.42	C(1)AVDEPC(1)LK	3	0.60019	4	1	8.90884e-06	115.71	C(1)AVDEPC(1)LK	3	-0.20109	6
MGG_14638T0	119	C	cytidine and deoxycytidylate deaminase zinc-binding domain-containing protein (196 aa)	1	4.7557e-05	73.927	LALYTTMEPC(1)VER	3	1.7827	2	1	0.000268889	62.088	LALYTTMEPC(1)VER	3	0.74672	2
MGG_11181T0	820	C	hypothetical protein (1380 aa)								1	0.003995	53.775	YC(1)EIVDQK	3	0.086994	1
MGG_03290T0	300	C	N-(5-amino-5-carboxypentanoyl)-L-cysteinyl-D-valine synthase (1281 aa)	1	2.92713e-15	126.51	LLNC(1)YSASETHEIAC(1)GDIR	5	-0.49895	8	1	1.12777e-13	107.78	LLNC(1)YSASETHEIAC(1)GDIR	4	-0.22631	6
MGG_00775T0	289	C	carboxypeptidase KEX1 (635 aa)	1	0.000499302	78.939	HC(1)VNMYDVR	3	-0.38935	7	1	0.00303286	52.579	HC(1)VNMYDVR	3	-0.40766	2
MGG_03333T0	128	C	hypothetical protein (585 aa)	1	1.53072e-09	142.64	C(1)TEEYC(1)K	3	-0.8365	4	1	5.1554e-06	128.57	C(1)TEEYC(1)K	3	-0.83251	4
MGG_01687T0	256	C	3-hydroxyisobutyrate dehydrogenase (341 aa)	1	2.77184e-19	111.57	C(1)WPSETNNPVPGVVDGAPAGR	3	0.76736	1	1	4.02609e-27	130.36	C(1)WPSETNNPVPGVVDGAPAGR	3	0.9178	2
MGG_07789T0	350	C	3-phytase (754 aa)	1	1.0397e-06	112.17	C(1)SDNGFC(1)PTVGCPK	3	-1.2168	3	0.999999	3.39612e-06	100.11	C(1)SDNGFC(1)PTVGCPK	3	-1.3555	4
MGG_01230T0	336	C	succinate-semialdehyde dehydrogenase (537 aa)	0.982097	0.000113104	81.017	SSGQTC(0.018)VC(0.982)ANR	3	1.1825	1	0.998497	1.33295e-09	122.69	SSGQTC(0.002)VC(0.998)ANR	3	0.53152	1
MGG_01443T0	323	C	hypothetical protein (439 aa)	1	0.00139609	59.418	LEFC(1)SDLLTR	3	1.7744	1
MGG_01734T0	132	C	C6 zinc finger domain-containing protein (699 aa)	1	0.00549263	49.96	ATIAC(1)EVC(1)R	3	-1.0255	2	1	0.001651	59.908	ATIAC(1)EVC(1)R	4	-0.74284	1
MGG_16441T0	684	C	hypothetical protein (918 aa)								1	0.000174082	69.65	C(1)FHPGLPPDLSR	4	-0.49022	1
MGG_06216T0	172	C	hypothetical protein (472 aa)	1	0.0003602	68.536	SLNDC(1)IEVC(1)AK	4	1.4462	1	1	0.0028782	44.612	SLNDC(1)IEVC(1)AK	4	0.57782	1
MGG_00905T0	180	C	Sec14 cytosolic factor (344 aa)	1	4.76728e-07	78.814	SGHLLETC(1)C(1)TIMDFK	5	0.30148	3
MGG_01087T0	95	C	ribosome biogenesis protein TSR1 (811 aa)	1	6.33125e-06	70.094	NVAVIPLC(1)ADGDAADAIR	3	2.665	1	1	0.000192575	50.077	NVAVIPLC(1)ADGDAADAIR	3	2.3626	1
MGG_01268T0	262	C	nuclear localization sequence binding protein (487 aa)	1	0.00012814	128.12	FC(1)GTVTSAR	2	-0.12429	4	1	1.25483e-05	110.76	FC(1)GTVTSAR	2	0.2131	3
MGG_01409T0	526	C	ubiquitin-activating enzyme E1 1 (1038 aa)	1	1.84156e-05	62.861	AVQAMNPELEGHILC(1)LK	4	0.023781	1	1	1.99201e-05	61.265	AVQAMNPELEGHILC(1)LK	4	-0.45237	1
MGG_17476T0	170	C	hypothetical protein (253 aa)								1	1.57613e-09	70.449	DIDEC(1)VVPVQILAPEHDHVFSPELK	5	-1.2286	1
MGG_06860T0	885	C	coatomer subunit beta (959 aa)								1	0.00153038	46.318	ATNMNC(1)LTPEAGLK	3	1.0697	1
MGG_11335T0	145	C	hypothetical protein (610 aa)	1	5.85902e-05	70.563	NIGC(1)HVASLNPGK	4	2.3298	2	1	0.00154076	46.378	NIGC(1)HVASLNPGK	4	1.694	1
MGG_01596T1	203	C	CAMK/RAD53 protein kinase (690 aa)	1	0.00293892	52.867	HC(1)LIFAEHK	4	-0.0016651	1	1	0.000987978	65.156	HC(1)LIFAEHK	4	0.6751	1
MGG_06167T0	468	C	phytase (522 aa)	1	7.24675e-05	79.492	MTC(1)AGQNEELVR	3	-0.13874	1	1	6.55885e-22	153.34	MTC(1)AGQNEELVR	3	2.2084	2
MGG_11389T0	272	C	threonine aldolase (434 aa)	1	0.000102254	64.104	GLGAPC(1)GSILVGPK	3	0.27722	1	1	5.36583e-05	66.004	GLGAPC(1)GSILVGPK	3	-0.54251	1
MGG_13778T0	134	C	zinc finger protein GIS2 (231 aa)	1	0.000207755	105.14	C(1)GGPNHFAR	3	0.5521	1
MGG_02611T0	399	C	L-aminoadipate-semialdehyde dehydrogenase (1189 aa)	1	2.25324e-05	78.964	LC(1)GIGEVGEIYVR	3	-1.9359	1	1	2.62527e-05	92.781	LC(1)GIGEVGEIYVR	3	-2.1232	1
MGG_02620T0	37	C	60S ribosomal protein L37 (95 aa)								0.986703	6.63674e-07	113.69	HTC(0.013)ASC(0.987)GYPAAK	2	0.49371	13
MGG_13326T0	588	C	hypothetical protein (629 aa)	1	2.52051e-05	60.489	GPVEATGGETSVVVC(1)GGK	3	-1.2786	1	1	1.96871e-10	87.429	GPVEATGGETSVVVC(1)GGK	3	-0.80345	1
MGG_00506T0	157	C	hypothetical protein (1516 aa)	1	3.04587e-06	69.935	FFC(1)EEVAMYTTDGFTSDAK	3	-0.51109	1	1	2.73701e-10	78.917	FFC(1)EEVAMYTTDGFTSDAK	3	-0.85168	1
MGG_04551T0	20	C	proteasome component PUP3 (207 aa)	1	8.1543e-05	99.815	DC(1)VAIAC(1)DLR	3	0.41912	3	1	0.000399864	73.499	DC(1)VAIAC(1)DLR	4	0.69767	3
MGG_01336T0	98	C	bacteriodes thetaiotaomicron symbiotic chitinase (559 aa)	1	0.00242447	54.784	TAPTC(1)SAGAK	2	-0.2335	2	1	0.00376589	56.043	TAPTC(1)SAGAK	2	0.45799	1
MGG_06361T0	445	C	dynamin-A (803 aa)	1	0.00025598	74.962	C(1)VELVYEELIK	3	-0.67994	1	1	0.00364613	44.612	C(1)VELVYEELIK	3	-0.17129	1
MGG_13410T0	40	C	hypothetical protein (104 aa)	1	1.68053e-10	138.21	C(1)APALEDYYEC(1)LHHK	5	-0.5119	5	1	5.19598e-17	130.61	C(1)APALEDYYEC(1)LHHK	4	0.020701	4
MGG_06727T0	102	C	WD domain-containing protein (138 aa)	0.998952	0.00232057	54.611	C(0.999)PAC(0.001)GGLK	3	0.94244	1
MGG_06392T0	190	C	ornithine aminotransferase (443 aa)								1	0.000115576	50.944	DNYGPYVPNIGAIC(1)PTTGR	3	0.61641	1
MGG_13796T0	24	C	stress responsive A/B barrel domain-containing protein (111 aa)	1	3.6951e-13	101.5	ADASPEAIQEVC(1)SSMVALK	3	0.29886	2	1	1.015e-07	69.188	ADASPEAIQEVC(1)SSMVALK	3	0.73662	2
MGG_04327T0	1222	C	hypothetical protein (1241 aa)								1	0.00958288	41.448	YC(1)SVDC(1)QR	4	0.86932	1
MGG_00140T0	110	C	hypothetical protein (320 aa)	1	3.54924e-22	93.596	LGSTEVMC(1)EGYSSPDDPYVLSGSC(1)GVEYR	4	0.022403	1
MGG_02386T0	169	C	hypothetical protein (355 aa)	1	0.000813987	63.624	AVVEVLC(1)DDK	3	0.16833	1	1	0.000142478	85.807	AVVEVLC(1)DDK	3	0.68462	1
MGG_03668T0	161	C	importin subunit beta-1 (877 aa)	1	1.29995e-11	89.859	QASLTTIGFIC(1)ESQDPELR	3	1.4281	1	1	2.33163e-12	98.175	QASLTTIGFIC(1)ESQDPELR	3	1.6982	1
MGG_10574T0	140	C	GNAT family N-acetyltransferase (175 aa)	1	0.00112306	83.313	C(1)AFMDGEK	3	-0.15648	4	1	0.00236021	63.419	C(1)AFMDGEK	3	0.63067	3
MGG_03761T0	1302	C	hypothetical protein (1640 aa)	1	6.9749e-05	106.26	IDTPGAC(1)DFIC(1)K	3	-1.4246	2	1	0.000221561	81.92	IDTPGAC(1)DFIC(1)K	3	-0.90811	2
MGG_06022T0	845	C	hypothetical protein (1436 aa)	1	0.00195081	51.286	DMVTVC(1)C(1)DSK	3	0.91101	1	1	0.000100018	89.561	DMVTVC(1)C(1)DSK	3	0.28178	1
MGG_16187T0	116	C	hypothetical protein (153 aa)	1	8.21241e-22	103.02	VTLSPGAGC(1)QDFNC(1)APNDAGC(1)YSRPDMK	4	-0.71103	21	1	2.25639e-29	110.01	VTLSPGAGC(1)QDFNC(1)APNDAGC(1)YSRPDMK	4	-0.7363	20
MGG_04212T0	404	C	L-ornithine 5-monooxygenase (L-ornithine N(5)-oxygenase) (564 aa)	1	0.0270236	43.68	VISC(1)EPIKGDR	3	0.63554	1	1	0.00463332	71.176	VISC(1)EPIKGDR	3	-0.18766	1
MGG_03838T0	51	C	Ser/Thr protein phosphatase (690 aa)	1	0.00175196	65.246	VLC(1)IADVR	3	0.64522	1	1	0.000848262	79.474	VLC(1)IADVR	3	0.5358	1
MGG_08917T0	88	C	hypothetical protein (649 aa)	1	0.00213622	44.252	C(1)VASASEC(1)VYIASR	4	1.2837	1	1	0.000207534	59.248	C(1)VASASEC(1)VYIASR	4	2.1557	1
MGG_08047T0	158	C	glycerophosphoryl diester phosphodiesterase (425 aa)	1	4.51892e-06	95.094	C(1)C(1)TSDITIAEYK	3	-1.5735	4	1	6.85371e-05	90.614	C(1)C(1)TSDITIAEYK	4	0.10138	6
MGG_08829T0	318	C	transcriptional repressor rco-1 (608 aa)	1	0.00772373	54.205	YVATGC(1)NR	2	0.2064	1	1	0.00349455	67.169	YVATGC(1)NR	2	-0.62538	1
MGG_01103T0	269	C	hypothetical protein (536 aa)	1	0.0126447	40.724	HIQQETGC(1)R	3	-0.95753	1
MGG_02471T0	592	C	transketolase (688 aa)	1	1.71917e-17	165.86	VVSMPC(1)FEVFDTQSK	2	-1.4475	9	1	3.34175e-12	119.87	VVSMPC(1)FEVFDTQSK	2	-1.2673	13
MGG_03150T0	163	C	cytosolic iron-sulfur protein assembly protein 1 (447 aa)								1	1.65914e-09	107.82	SAAFSPSGQYLATC(1)SR	3	-1.2021	1
MGG_00647T0	401	C	hypothetical protein (498 aa)								0.928296	0.00272108	79.659	HESCGQC(0.072)TPC(0.928)R	4	-1.3901	1
MGG_00447T0	1407	C	brefeldin A resistance protein (1485 aa)								1	0.00133632	45.207	FTPANGSTC(1)EEYMR	3	-0.49799	1
MGG_02625T0	151	C	superoxide dismutase (159 aa)	1	3.00259e-10	107.65	TGNAGGRPAC(1)GVIGISS	2	0.11262	15	1	1.76037e-07	82.279	TGNAGGRPAC(1)GVIGISS	2	-0.71455	16
MGG_13485T0	276	C	2-isopropylmalate synthase (617 aa)	1	4.5594e-05	100.09	VEGC(1)LFGNGER	3	-0.19902	5	1	0.000173214	92.112	VEGC(1)LFGNGER	3	-0.26753	5
MGG_15156T0	444	C	phosphatidylinositol 3-kinase tor2 (2461 aa)	1	0.00899399	47.574	VLC(1)GEPFK	3	0.40188	1	1	0.00788751	47.574	VLC(1)GEPFK	3	0.34379	1
MGG_07130T0	76	C	proteasome component PUP2 (246 aa)	1	1.59324e-07	135.02	HIGC(1)AMSGLQADAR	3	-0.19774	8	1	1.43788e-10	119.77	HIGC(1)AMSGLQADAR	4	0.78154	8
MGG_10171T0	326	C	hypothetical protein (402 aa)	1	1.0029e-06	51.966	TVIDEYC(1)DIPYVETEC(1)GYAC(1)SDHASASK	5	-1.2604	1	0.804737	1.20906e-07	53.481	TVIDEYC(1)DIPYVETEC(0.195)GYAC(0.805)SDHASASK	4	-0.44717	1
MGG_01092T0	404	C	homocitrate synthase (486 aa)	1	1.88783e-07	94.717	ASQLNIEMTDEQC(1)K	3	-0.40326	1	1	1.09579e-05	77.776	ASQLNIEMTDEQC(1)K	3	0.057254	1
MGG_03243T0	44	C	peptidyl-prolyl isomerase CWC27 (574 aa)	1	4.64333e-05	72.29	C(1)LDGYYDNTIFHR	3	-1.0815	2	1	4.90843e-07	108.56	C(1)LDGYYDNTIFHR	4	-0.19395	1
MGG_07981T0	262	C	aminopeptidase ypdF (492 aa)	1	2.13702e-07	84.046	AMRPC(1)LEPGLTEDQVR	3	0.58115	2	1	7.18196e-06	69.331	AMRPC(1)LEPGLTEDQVR	3	0.55577	2
MGG_00211T0	179	C	1-phosphatidylinositol-4,5-bisphosphate phosphodiesterase delta-3 (603 aa)	1	0.00235499	79.116	LVC(1)ETIR	3	1.5674	1	1	0.00191482	81.784	LVC(1)ETIR	3	0.51427	1
MGG_10357T0	291	C	prolyl-tRNA synthetase (567 aa)	1	3.18604e-10	99.344	GIQGATSHC(1)LGQNFSK	3	1.3462	1	1	5.58354e-05	62.077	GIQGATSHC(1)LGQNFSK	3	1.3104	1
MGG_10104T0	267	C	zinc metalloprotease mde10 (711 aa)								1	3.84341e-08	66.536	QSQNNGINTIGSTAGC(1)PTTR	3	2.3242	1
MGG_06689T0	36	C	hypothetical protein (295 aa)	1	0.000280801	104.44	GGWGGC(1)NLK	2	0.84628	1	1	7.21486e-08	129.47	GGWGGC(1)NLK	2	0.3497	2
MGG_01287T0	420	C	farnesyltransferase subunit beta (515 aa)								0.784057	0.000151859	81.017	YILC(0.077)C(0.784)C(0.139)QEQGK	3	-0.16173	1
MGG_10195T0	140	C	serine/threonine-protein phosphatase PP1 (310 aa)	1	0.000242822	103.55	IYGFYDEC(1)KR	4	-0.083748	5	1	5.02132e-05	103.55	IYGFYDEC(1)KR	4	-0.058343	6
MGG_01418T0	354	C	glycosyl hydrolase (442 aa)								1	8.62506e-05	57.53	ESC(1)EPGNC(1)GGDGPQFK	4	-0.12333	1
MGG_11794T0	388	C	D-3-phosphoglycerate dehydrogenase 2 (473 aa)	1	1.77287e-15	127.97	YINQGVTLGSVNLPEC(1)NLR	3	0.2196	1	1	8.07556e-22	135.09	YINQGVTLGSVNLPEC(1)NLR	3	0.49815	1
MGG_04426T0	67	C	endoribonuclease L-PSP (162 aa)	1	2.128e-18	92.518	TPHAIYC(1)SGSIPVDAQGNMVEGTIQQK	4	-0.31176	8	1	1.60277e-35	132.26	TPHAIYC(1)SGSIPVDAQGNMVEGTIQQK	4	0.019166	8
MGG_02463T0	91	C	hypothetical protein (131 aa)	0.999999	0.00151439	67.032	ACLLDAC(1)R	2	-0.18187	2
MGG_06483T0	290	C	ATP-dependent RNA helicase DBP8 (580 aa)								1	0.00321872	46.352	SSGEDTIC(1)GLR	3	0.97957	1
MGG_12154T0	632	C	fatty acid synthase subunit alpha (1860 aa)	1	0.000219335	60.196	LTGQYLNC(1)LQEAAK	3	0.6058	1	1	0.00164321	45.614	LTGQYLNC(1)LQEAAK	3	0.4548	1
MGG_06366T0	89	C	mitochondrial import inner membrane translocase subunit tim-13 (121 aa)	0.884717	1.47027e-08	63.979	C(1)VPTPGSSLSGSETAC(0.885)VQAC(0.115)TEK	4	0.26055	1	1	4.81549e-28	133.84	C(1)VPTPGSSLSGSETAC(1)VQAC(1)TEK	5	0.33536	1
MGG_10195T0	62	C	serine/threonine-protein phosphatase PP1 (310 aa)	1	1.28896e-07	92.039	IC(1)GDIHGQYYDLLR	3	0.44416	2	1	1.07796e-05	84.759	IC(1)GDIHGQYYDLLR	3	1.3112	2
MGG_01409T0	683	C	ubiquitin-activating enzyme E1 1 (1038 aa)	1	0.000138797	73.435	AMSFEDC(1)VIWAR	3	0.2369	1	1	0.000170093	71.085	AMSFEDC(1)VIWAR	3	0.93791	1
MGG_11589T0	74	C	hypothetical protein (90 aa)	1	4.5293e-12	164.97	AYEEC(1)NYNLK	4	-1.0305	9	1	4.34394e-55	205.53	AYEEC(1)NYNLK	3	0.061884	9
MGG_06197T0	65	C	spermidine synthase (294 aa)	1	1.12205e-19	176.25	VLVLDNVIQC(1)TER	3	0.72929	8	1	1.94295e-93	220.69	VLVLDNVIQC(1)TER	3	1.0861	10
MGG_07727T0	42	C	proteasome component C1 (293 aa)	1	0.0010492	107.53	C(1)KDGVVLAVEK	3	0.38238	1	1	0.00104189	58.172	C(1)KDGVVLAVEK	4	-0.807	1
MGG_00319T0	246	C	endoglucanase VIII (523 aa)	1	0.00132994	42.068	EC(1)TTDNTAAFQTVADYLR	3	-1.1575	1	1	0.00070599	40.968	EC(1)TTDNTAAFQTVADYLR	3	1.4838	1
MGG_07997T0	156	C	hypothetical protein (327 aa)	1	0.00467923	42.976	NWAPQC(1)DPVVLK	3	-0.55818	1	1	0.0018303	49.448	NWAPQC(1)DPVVLK	3	-1.7842	1
MGG_01563T0	88	C	ABC transporter (1080 aa)	1	9.78926e-13	94.281	C(1)PEGYGGLDC(1)MEPLC(1)GSLAR	5	0.25202	5	1	4.75982e-05	51.566	C(1)PEGYGGLDC(1)MEPLC(1)GSLAR	5	0.34167	2
MGG_16187T0	151	C	hypothetical protein (153 aa)	1	1.19005e-09	109.44	VYGC(1)PLPINVEATLC(1)A	3	1.7987	2	1	1.43438e-05	72.327	VYGC(1)PLPINVEATLC(1)A	3	1.0387	2
MGG_10195T0	158	C	serine/threonine-protein phosphatase PP1 (310 aa)								1	0.000248708	47.904	TFTDC(1)FNC(1)LPIAAIIDEK	4	-0.90092	1
MGG_04465T0	139	C	hypothetical protein (346 aa)								1	0.00801428	43.442	C(1)QAWANLQR	3	-0.41372	1
MGG_02252T0	282	C	tetrahydroxynaphthalene reductase (284 aa)	1	0.00025309	83.206	VIGIDGGAC(1)M	2	2.0726	2	1	6.19032e-05	96.492	VIGIDGGAC(1)M	2	-1.2828	1
MGG_06752T0	829	C	peptidase family M28 family protein (1012 aa)	1	0.00011222	43.823	DLVDC(1)TYDAAQVPPIPTYGSGK	3	0.075424	1	1	1.68726e-09	75.064	DLVDC(1)TYDAAQVPPIPTYGSGK	3	-1.0755	1
MGG_00316T0	275	C	tissue alpha-L-fucosidase (804 aa)	1	0.000241184	105.14	LC(1)PGDQQK	2	-0.032234	2	1	0.000914173	86.205	LC(1)PGDQQK	2	-0.0733	1
MGG_09535T0	286	C	ATPase GET3 (344 aa)	1	0.00236657	69.198	C(1)DHC(1)DAR	4	0.7509	1	1	0.000578346	97.798	C(1)DHC(1)DAR	4	0.8882	1
MGG_06465T0	516	C	hypothetical protein (1529 aa)								1	0.00357405	56.258	AVEC(1)FSFR	3	-1.3338	1
MGG_17694T0	44	C	hypothetical protein (328 aa)	1	0.00138306	62.005	QSC(1)PLANSR	3	-0.15172	1	1	0.00306611	54.094	QSC(1)PLANSR	3	-0.10405	1
MGG_04445T0	665	C	dipeptidyl-peptidase 3 (794 aa)	1	9.79646e-05	127.83	C(1)FLDAGDGFC(1)K	3	-0.63236	3	1	0.000381559	92.866	C(1)FLDAGDGFC(1)K	3	-0.44403	4
MGG_06631T0	220	C	hypothetical protein (429 aa)	1	0.00682455	45.68	VSPGC(1)GPR	3	-0.23883	1	1	0.00385318	54.611	VSPGC(1)GPR	3	-0.45748	1
MGG_04978T0	66	C	E3 ubiquitin ligase complex SCF subunit scon-3 (169 aa)	1	0.000566187	72.325	VLEWC(1)EHHR	3	0.46603	2	1	0.000622678	71.451	VLEWC(1)EHHR	3	0.36391	2
MGG_09798T0	405	C	hypothetical protein (628 aa)	1	0.00144764	61.78	C(1)APLPSTER	3	-1.1078	1	1	0.00128616	64.711	C(1)APLPSTER	3	-1.1758	1
MGG_13626T0	157	C	alpha-galactosidase (428 aa)	1	0.00733523	44.863	HDNC(1)YTPC(1)R	4	-0.19163	1	1	0.00113376	63.816	HDNC(1)YTPC(1)R	4	0.20451	1
MGG_08270T0	448	C	ubiquitin carboxyl-terminal hydrolase 14 (788 aa)	0.999994	0.00057363	97.071	LQCLGC(1)K	2	0.87701	2	0.999726	0.00402768	78.616	LQCLGC(1)K	2	0.83997	2
MGG_00685T0	476	C	replication factor-A protein 1 (611 aa)	0.999523	2.90767e-10	103.67	QENFAYPSC(1)LNEGCSK	3	-0.22045	1	0.999172	7.10265e-08	90.498	QENFAYPSC(0.999)LNEGC(0.001)SK	3	-0.12741	1
MGG_08583T0	334	C	beta-glucosidase 1 (569 aa)	1	0.000927405	54.023	AGVAAMMC(1)SYQR	3	0.274	1	1	7.68403e-05	62.088	AGVAAMMC(1)SYQR	3	-0.56919	2
MGG_05480T0	159	C	succinyl-CoA ligase subunit alpha (334 aa)	0.999996	4.72798e-05	62.287	LVGPNC(1)PGIIAPGQCK	3	0.062991	1	0.99972	0.00138663	40.278	LVGPNC(1)PGIIAPGQCK	3	0.049863	1
MGG_15165T0	45	C	hypothetical protein (83 aa)								0.87797	8.13298e-05	66.004	C(1)QGVIDALYDC(0.122)C(0.878)K	4	-0.40005	1
MGG_04113T0	202	C	ribose-5-phosphate isomerase (363 aa)	1	0.000444416	87.476	TFVC(1)IGDFR	2	-0.71483	2	1	0.00673759	46.001	TFVC(1)IGDFR	2	-0.25812	2
MGG_01114T0	155	C	NADP-dependent mannitol dehydrogenase (348 aa)	1	2.31193e-09	68.303	FNNMTDVEATLIEPASC(1)AC(1)HGLDK	5	0.45618	2	1	1.08071e-20	94.259	FNNMTDVEATLIEPASC(1)AC(1)HGLDK	5	-0.20915	2
MGG_06204T0	478	C	hypothetical protein (540 aa)	1	1.98951e-05	54.875	GNLGAC(1)QVPGILVVGDGDGK	3	2.1313	1
MGG_13778T0	182	C	zinc finger protein GIS2 (231 aa)	1	3.86391e-07	93.649	TC(1)YQC(1)GEAGHISR	4	-0.43211	3	1	3.69855e-10	117.7	TC(1)YQC(1)GEAGHISR	4	-1.2056	2
MGG_07016T0	134	C	hypothetical protein (349 aa)	1	0.000739834	88.37	C(1)DFVQDC(1)K	4	-0.023898	4	1	0.000150058	110.41	C(1)DFVQDC(1)K	4	0.31365	3
MGG_02623T0	21	C	hypothetical protein (136 aa)	1	7.08866e-14	145.69	AALAQC(1)LQESEC(1)VMVQR	4	-0.33159	4	1	2.72252e-10	108.63	AALAQC(1)LQESEC(1)VMVQR	4	-0.010166	3
MGG_06044T0	115	C	ubiquitin-60S ribosomal protein L40 (129 aa)	1	0.000529407	66.568	C(1)GHSNQLRPK	4	2.1276	1
MGG_06211T0	811	C	striatin Pro11 (853 aa)								1	0.000267913	76.927	SC(1)TQEITSHR	3	0.60063	1
MGG_07628T0	575	C	acetolactate synthase (582 aa)	1	3.15812e-05	76.073	VVNGGMSAVLDC(1)K	2	2.4902	11	1	2.08336e-05	77.644	VVNGGMSAVLDC(1)K	3	0.85741	12
MGG_06476T0	221	C	hypothetical protein (722 aa)	1	2.87233e-09	95.531	LC(1)EGIYPR	3	-0.71637	1	1	0.00571565	50.703	LC(1)EGIYPR	3	-2.7687	1
MGG_08084T0	1087	C	cell wall biogenesis protein phosphatase Ssd1 (1351 aa)	1	0.0126466	43.769	TVESC(1)NTK	3	0.046587	1	1	0.00416547	52.937	TVESC(1)NTK	3	-0.1945	1
MGG_01551T0	426	C	long-chain-fatty-acid-CoA ligase 1 (696 aa)	1	0.00109258	57.785	IC(1)LNGGGPVAK	3	-1.839	1
MGG_12463T0	657	C	hypothetical protein (1119 aa)	1	0.00380896	40.477	LDEETTSAYLC(1)GMR	3	0.64714	1	1	0.000373648	54.09	LDEETTSAYLC(1)GMR	3	-0.20201	1
MGG_06538T0	159	C	Bys1 family protein (162 aa)	1	0.00543173	54.157	DVTLTLC(1)AP	2	-0.0098357	1	1	0.01488	43.808	DVTLTLC(1)AP	2	0.66296	1
MGG_04995T0	540	C	U3 small nucleolar RNA-associated protein 10 (1797 aa)	1	0.000165694	97.431	FDEAPFLC(1)R	3	-0.17895	1	1	0.00104513	66.692	FDEAPFLC(1)R	3	0.038569	1
MGG_06454T0	436	C	glutathione synthetase large subunit (554 aa)	1	0.000403124	73.499	RLALDPELC(1)IK	4	-0.40642	4	1	0.000369333	73.499	RLALDPELC(1)IK	4	-0.83722	3
MGG_10440T0	128	C	endoribonuclease L-PSP (129 aa)								1	2.08899e-12	121.24	TLPLNVDVEIEC(1)TALC(1)	3	0.91341	1
MGG_10106T0	158	C	hypothetical protein (334 aa)	1	8.94308e-06	73.834	GDPDNALAHSPC(1)VIR	3	0.17266	2	1	7.68634e-06	72.898	GDPDNALAHSPC(1)VIR	3	-0.041942	2
MGG_05671T0	117	C	protein phosphatase PP2A regulatory subunit A (624 aa)	1	0.00142622	78.192	IC(1)AELSPK	3	-1.1089	1	1	0.00142307	72.23	IC(1)AELSPK	3	-0.84425	1
MGG_12462T0	157	C	diacylglycerol pyrophosphate phosphatase 1 (336 aa)	1	0.00100433	61.815	LVDWTVC(1)TEK	3	-0.30982	1	1	0.000459199	72.2	LVDWTVC(1)TEK	3	-0.43232	1
MGG_03824T0	407	C	NAD-dependent methanol dehydrogenase (495 aa)	1	1.6406e-17	163.8	HLEAAEC(1)FGVDVSNAK	3	-0.46688	2	1	6.33711e-18	136.14	HLEAAEC(1)FGVDVSNAK	4	0.020941	3
MGG_03511T0	1201	C	coatomer alpha subunit (1221 aa)	0.999993	1.6789e-07	97.797	GTVC(1)AVC(0.001)QVC(0.999)EVGK	4	0.10396	4	0.999988	7.65606e-06	80.746	GTVC(1)AVC(0.998)QVC(0.002)EVGK	3	0.26535	3
MGG_00546T0	74	C	60S ribosomal protein L44 (107 aa)	1	2.94263e-05	111.01	LEC(1)TVC(1)K	2	-0.81849	8	1	3.8054e-09	139.68	LEC(1)TVCK	2	-0.7388	7
MGG_01153T0	152	C	proteasome subunit alpha type-6 (255 aa)	1	8.317e-05	132.32	C(1)DPAGYYTGYK	2	-0.21078	4	1	1.20574e-20	146.16	C(1)DPAGYYTGYK	2	0.31023	6
MGG_12749T0	89	C	glutathione reductase (509 aa)	1	9.4327e-21	179.67	IGGTCVNVGC(1)VPK	2	-1.283	2	0.999937	2.5312e-05	90.005	IGGTCVNVGC(1)VPK	2	-0.89326	2
MGG_05203T0	151	C	ran-specific GTPase-activating protein 1 (248 aa)	1	2.74254e-05	103.08	VC(1)ANHYIIPEMK	3	1.3593	6	1	2.3747e-05	100.69	VC(1)ANHYIIPEMK	3	1.3453	5
MGG_07768T0	785	C	clathrin heavy chain (1681 aa)	1	4.60076e-37	202.32	LTEQLPLIIVC(1)DR	3	-0.029873	2	1	5.05838e-22	146.79	LTEQLPLIIVC(1)DR	3	1.4811	1
MGG_15868T0	117	C	argininosuccinate synthase (416 aa)	1	2.87704e-11	125.45	VAEQYNC(1)QYVSHGC(1)TGK	4	-0.37775	5	1	8.51683e-07	73.928	VAEQYNC(1)QYVSHGC(1)TGK	4	0.30424	5
MGG_01885T0	261	C	beta-glucosidase (798 aa)	1	9.48094e-05	77.185	AGTGNIMC(1)SYQR	3	-3.2454	2	1	0.000231096	66.004	AGTGNIMC(1)SYQR	3	-0.148	1
MGG_08527T0	209	C	hypothetical protein (340 aa)								1	0.00130284	45.458	EPLAGLPC(1)VVPIADR	3	-3.4593	1
MGG_07174T0	1247	C	elongator complex protein 1 (1306 aa)	1	2.18708e-06	112.42	AVEALLAEVVEGC(1)R	2	-2.5773	2	1	1.24113e-15	133.16	AVEALLAEVVEGC(1)R	2	-2.2183	2
MGG_05159T0	258	C	dihydrodipicolinate synthase (323 aa)	1	0.0088073	57.532	AAALAERPC(1)K	3	-0.34866	1	1	0.00858946	66.19	AAALAERPC(1)K	3	-0.13549	1
MGG_15291T0	236	C	pheromone processing endoprotease KexB (853 aa)	1	0.000226257	125.83	C(1)AGEVAAVR	2	-0.74057	2	1	1.13071e-06	119.07	C(1)AGEVAAVR	3	-0.25482	2
MGG_03264T0	434	C	kynurenine-oxoglutarate transaminase 1 (457 aa)	1	1.34213e-05	75.589	FAVC(1)KPDDVLELAK	4	0.48616	1	1	2.50367e-05	73.415	FAVC(1)KPDDVLELAK	4	0.20167	1
MGG_02691T0	160	C	lipoyl synthase (446 aa)	0.999994	0.000178338	61.409	C(1)PNISDCWGGSSK	3	-0.90726	1	0.999999	6.75006e-05	69.92	C(1)PNISDCWGGSSK	3	0.91307	1
MGG_03087T0	40	C	cell division control protein 11 (384 aa)	1	1.58204e-11	159.83	TTFVNTLC(1)GK	2	-0.91263	7	1	2.25564e-24	164.97	TTFVNTLC(1)GK	2	-1.5662	6
MGG_00198T0	413	C	flavohemoglobin (448 aa)								1	0.000791007	45.883	AEYYLC(1)GPEAWMLDTR	3	1.3014	1
MGG_10358T0	304	C	T-complex protein 1 subunit alpha (567 aa)	1	0.000972775	93.374	GIDDLC(1)LK	2	0.71873	1	1	0.00132103	82.279	GIDDLC(1)LK	2	0.77599	1
MGG_00683T0	418	C	endoplasmic oxidoreductin-1 (607 aa)	1	0.00039633	85.29	LMDC(1)VGC(1)DK	3	-0.62181	6	1	0.000558124	83.883	LMDC(1)VGC(1)DK	3	-0.19181	4
MGG_01710T0	130	C	chorismate mutase (267 aa)	1	1.20698e-09	80.236	EFYTEHFLPAAC(1)PKPEHGDR	4	1.7029	1	1	4.05156e-13	97.49	EFYTEHFLPAAC(1)PKPEHGDR	4	1.5041	1
MGG_10696T0	163	C	hypothetical protein (360 aa)	1	1.03378e-05	56.29	VLEALLETDC(1)PTAGNDIGGGDR	3	0.95585	1
MGG_00506T0	854	C	hypothetical protein (1516 aa)	1	6.56904e-05	117.52	C(1)EFTGSSSYK	2	0.25548	2	1	2.65656e-18	155.26	C(1)EFTGSSSYK	2	0.87611	2
MGG_16230T0	367	C	succinyl-CoA ligase subunit beta (447 aa)	1	7.1468e-06	116.19	C(1)DHIANGLINTVK	4	-0.34967	2	1	8.08782e-07	108.58	C(1)DHIANGLINTVK	4	-1.442	4
MGG_03196T0	208	C	RCM-1 (924 aa)	1	0.0101416	43.635	FNQSLEC(1)FK	3	1.189	1	1	0.00312359	53.751	FNQSLEC(1)FK	3	0.86765	1
MGG_09565T0	165	C	CMGC/MAPK/ERK protein kinase (357 aa)	1	2.04598e-08	89.752	VC(1)DFGLAR	3	0.70312	1	1	0.0037246	55.37	VC(1)DFGLAR	3	1.0776	1
MGG_06095T0	208	C	cysteine dioxygenase (220 aa)								1	0.00702762	53.028	KC(1)PNFSEYGK	3	0.79415	1
MGG_03613T0	295	C	hypothetical protein (370 aa)	1	6.71965e-05	71.879	DC(1)IAFQTGEALER	3	-1.2279	1	1	2.36946e-05	83.087	DC(1)IAFQTGEALER	3	-0.031521	1
MGG_02921T0	88	C	hypothetical protein (313 aa)	1	3.95498e-07	143.24	C(1)ELGLDQSLK	3	-0.461	7	1	5.35336e-17	143.24	C(1)ELGLDQSLK	3	-0.44582	9
MGG_07033T0	230	C	ATP-dependent RNA helicase DED1 (672 aa)	1	0.000235186	67.519	DLMAC(1)AQTGSGK	3	-1.5067	1	1	0.000136511	73.881	DLMAC(1)AQTGSGK	3	-1.5819	1
MGG_01563T0	119	C	ABC transporter (1080 aa)	1	1.4543e-23	138.66	SGDQCSCDEGWTGINC(1)NVC(1)TENK	4	-0.31561	1	1	4.25391e-15	101.6	SGDQCSCDEGWTGINC(1)NVC(1)TENK	4	-0.4506	1
MGG_09367T0	315	C	malate dehydrogenase (337 aa)	1	1.57845e-05	113.69	LLDAC(1)VGDLKK	3	-0.37751	10	1	6.31104e-12	131.83	LLDAC(1)VGDLKK	3	-0.50483	8
MGG_00088T0	419	C	glycosyl hydrolase (569 aa)	1	0.00287891	60.019	EGWLPEC(1)R	3	-0.67363	2	1	0.00221686	64.265	EGWLPEC(1)R	3	-0.070243	1
MGG_10799T0	466	C	acid phosphatase PHO1 (528 aa)	1	1.51615e-07	80.545	INEAVYPVPSC(1)QDGPGK	3	-0.58253	1	1	5.06029e-07	76.526	INEAVYPVPSC(1)QDGPGK	3	-0.48905	1
MGG_04549T0	527	C	synaptojanin 2 (1409 aa)	1	0.00564237	47.302	TNC(1)LDC(1)LDR	4	1.7336	1
MGG_06454T0	364	C	glutathione synthetase large subunit (554 aa)								1	0.0030652	41.567	C(1)PTVLTQLAGMK	3	-0.03391	1
MGG_11657T0	207	C	hypothetical protein (381 aa)	1	8.66579e-14	160.18	SLVGITQTLDAAC(1)R	2	0.59952	3	1	5.39852e-53	192.18	SLVGITQTLDAAC(1)R	2	0.17353	3
MGG_03036T0	167	C	hypothetical protein (309 aa)	1	0.000783974	60.255	APPMLLDLAC(1)R	3	-0.22935	2	1	0.00200685	51.286	APPMLLDLAC(1)R	3	0.57014	2
MGG_05977T0	127	C	signal recognition particle protein (511 aa)	0.998542	0.0027118	49.189	AC(0.999)LVC(0.001)ADTFR	3	-1.2413	1	0.999575	0.00180811	56.404	AC(1)LVCADTFR	3	-2.4229	1
MGG_08139T1	25	C	methionine aminopeptidase 1 (379 aa)	0.987633	6.40813e-09	77.871	CLGADCENDAGSLQC(0.988)PTC(0.012)LK	3	-1.0447	2
MGG_17278T0	209	C	argininosuccinate lyase (469 aa)	1	5.64361e-11	126.84	SPLGC(1)GALAGNPFGIDR	2	-1.1214	2	1	3.32434e-33	156.13	SPLGC(1)GALAGNPFGIDR	2	-0.7702	3
MGG_03185T0	95	C	ATP synthase subunit beta (515 aa)	1	3.25791e-05	103.44	C(1)IAMDGTEGLTR	3	1.0711	5	1	6.58582e-05	93.623	C(1)IAMDGTEGLTR	3	1.2708	4
MGG_00813T0	62	C	hypothetical protein (323 aa)	1	1.77567e-07	92.265	FLSSC(1)AASAAYLER	3	0.14474	1	1	9.7016e-06	80.632	FLSSC(1)AASAAYLER	3	-0.3906	1
MGG_13622T0	129	C	fungal cellulose binding domain-containing protein (369 aa)	1	0.00855109	48.036	VHQSLLC(1)K	3	-1.3753	1	1	0.00163953	69.598	VHQSLLC(1)K	3	-0.91045	1
MGG_17041T0	341	C	saccharopine dehydrogenase (451 aa)								1	9.22678e-06	78.814	GNALDTLC(1)ATLEEK	3	-0.24425	1
MGG_05098T0	55	C	galactose-1-phosphate uridylyltransferase (385 aa)	1	2.11794e-08	86.367	SELPQYDPSC(1)YLC(1)PGNTR	4	-0.17408	2	1	5.8611e-11	90.385	SELPQYDPSC(1)YLC(1)PGNTR	4	-0.24046	2
MGG_01609T0	79	C	hypothetical protein (183 aa)	1	4.45026e-10	72.302	AAC(1)NGVPFPNDGQVNTTNQC(1)VADC(1)SK	5	-0.73829	2	1	5.67465e-26	112.48	AAC(1)NGVPFPNDGQVNTTNQC(1)VADC(1)SK	5	0.31165	2
MGG_00882T0	668	C	glycosyl hydrolase (777 aa)	1	0.0103818	46.129	C(1)EFHLEIR	3	1.6111	1
MGG_14903T0	56	C	beta-glucosidase 2 (759 aa)	1	2.63754e-14	83.992	C(1)DGNIAPISNVGFPGMC(1)LADAGNGLR	4	1.3431	2	1	7.93835e-07	61.039	C(1)DGNIAPISNVGFPGMC(1)LADAGNGLR	4	-0.10749	3
MGG_03699T0	262	C	inosine-5'-monophosphate dehydrogenase IMD4 (544 aa)	1	0.00275955	47.548	QLLC(1)AAAIGTRPEDK	4	1.6822	2	1	1.98964e-06	83.823	QLLC(1)AAAIGTRPEDK	3	-0.14662	2
MGG_01140T0	484	C	alpha-1,2 mannosyltransferase KTR1 (517 aa)	1	0.00742511	55.441	ENGVGC(1)R	3	0.18073	1	1	0.0152965	46.663	ENGVGC(1)R	3	0.79499	1
MGG_12442T0	153	C	aminopeptidase Y (490 aa)	1	0.000981308	93.267	GTC(1)GFADK	2	2.0348	1	1	0.00615018	58.246	GTC(1)GFADK	2	2.6332	1
MGG_04994T0	262	C	plasma membrane H+-ATPase (1031 aa)	1	0.000260911	96.668	LIC(1)DYDNAR	2	0.53908	2	1	0.00114495	74.173	LIC(1)DYDNAR	2	-0.59694	1
MGG_14971T0	826	C	elongation factor 3 (1056 aa)	1	1.00596e-05	66.152	NSYEYEC(1)TFALGENIGMK	3	0.011165	1	1	1.56952e-05	57.788	NSYEYEC(1)TFALGENIGMK	3	-1.305	1
MGG_00956T0	181	C	dihydrodipicolinate synthase (329 aa)	1	0.000230901	75.819	LSQHPNIVGC(1)K	3	-0.72527	1	1	0.000263362	75.819	LSQHPNIVGC(1)K	3	-0.18235	1
MGG_11399T0	113	C	sterol-4-alpha-carboxylate 3-dehydrogenase (372 aa)	1	0.00171162	89.142	TVVEAC(1)K	3	2.0173	2	1	0.00659397	63.565	TVVEAC(1)K	2	1.2972	2
MGG_01725T0	25	C	deoxyhypusine hydroxylase (336 aa)	1	6.56337e-05	124.12	TLC(1)SEDSQLALR	3	0.90499	1	1	1.1344e-06	111.52	TLC(1)SEDSQLALR	3	1.0082	1
MGG_09404T0	78	C	feruloyl esterase B (541 aa)	1	7.75186e-18	174.42	TSQVVDVNIC(1)R	2	0.31916	2	1	2.44076e-14	134.75	TSQVVDVNIC(1)R	2	-0.01233	2
MGG_04400T0	92	C	ATP-dependent RNA helicase eIF4A (397 aa)	1	8.53436e-05	127.87	QC(1)QALILAPTR	3	-0.61293	1	1	2.94348e-14	133.05	QC(1)QALILAPTR	2	0.16132	3
MGG_15950T0	211	C	hypothetical protein (536 aa)	1	7.78993e-11	107.5	EDTVKPQYSNSSVFEC(1)K	3	-0.3922	3	1	4.85687e-18	141.13	EDTVKPQYSNSSVFEC(1)K	3	-0.08092	4
MGG_06101T0	145	C	SH3 domain-containing protein (597 aa)	1	1.46716e-24	141.79	PVC(1)AETC(1)AQFAQSEALIASDSR	4	-1.1297	1
MGG_09527T0	155	C	hypothetical protein (393 aa)	1	2.89771e-05	59.372	EFYMNC(1)APVTLTGTGGDK	3	-0.17052	1
MGG_16187T0	121	C	hypothetical protein (153 aa)	1	8.21241e-22	103.02	VTLSPGAGC(1)QDFNC(1)APNDAGC(1)YSRPDMK	4	-0.71103	23	1	2.25639e-29	110.01	VTLSPGAGC(1)QDFNC(1)APNDAGC(1)YSRPDMK	4	-0.7363	16
MGG_02806T0	350	C	ATP-dependent RNA helicase SUB2 (437 aa)	1	0.000152558	126.31	IC(1)VATDVFGR	3	-1.0789	1	1	0.000145865	85.355	IC(1)VATDVFGR	3	-0.78287	2
MGG_11165T0	404	C	hypothetical protein (1024 aa)	1	0.0132172	40.058	TAC(1)GDFLIK	3	0.46179	1	1	0.00693881	45.598	TAC(1)GDFLIK	3	0.37813	1
MGG_06005T0	449	C	RNA exonuclease 3 (702 aa)								1	4.74794e-05	64.04	C(0.5)C(0.5)GETVGQSVGC(1)TVK	4	1.4767	1
MGG_03073T0	91	C	hypothetical protein (174 aa)	1	5.26423e-05	106.42	SC(1)LEEFRK	2	-1.9669	14	1	0.000698081	94.006	SC(1)LEEFRK	2	-1.0781	12
MGG_04689T0	311	C	glucan 1,3-beta-glucosidase (398 aa)	1	1.80827e-17	172.59	C(1)PTSFDTDKQR	4	0.54043	8	1	3.8903e-66	216.12	C(1)PTSFDTDKQR	4	0.36333	8
MGG_02734T0	291	C	hypothetical protein (498 aa)	1	0.000357699	71.524	TVSEIC(1)ALQVR	3	0.44236	1
MGG_04885T0	62	C	ATP-dependent RNA helicase fal-1 (402 aa)								1	0.00458275	61.494	AIVQVC(1)K	3	0.52679	1
MGG_11210T0	100	C	beta-glucosidase 1 (877 aa)	1	9.52933e-05	77.124	QLC(1)LQDSALGVR	3	2.6159	1	1	0.000229023	68.515	QLC(1)LQDSALGVR	3	2.3051	1
MGG_15989T0	53	C	hypothetical protein (352 aa)								1	0.00862768	64.757	YC(1)C(1)DGSK	3	-0.55874	1
MGG_00486T0	115	C	hypothetical protein (162 aa)	1	4.29092e-22	121.21	VDDDQC(1)NTAC(1)DGNASIAC(1)GGPLK	5	-0.73798	1	1	5.34808e-28	132.83	VDDDQC(1)NTAC(1)DGNASIAC(1)GGPLK	5	-0.044763	1
MGG_05721T0	497	C	hypothetical protein (558 aa)	1	1.2869e-05	62.203	GEVQFC(1)EGDKEIAEGC(1)IR	4	1.7413	1
MGG_02819T0	126	C	hypothetical protein (619 aa)	1	2.1245e-08	72.585	RQDIDIIC(1)TGNHELYQADAADR	5	0.17458	3	1	1.1356e-06	63.937	QDIDIIC(1)TGNHELYQADAADR	4	0.50098	1
MGG_10526T0	676	C	hypothetical protein (1635 aa)								0.928276	0.00103871	41.695	YLGSSC(0.928)LGC(0.072)AQGTMDR	3	-1.1453	1
MGG_01271T0	21	C	hypothetical protein (107 aa)	1	0.000125724	86.344	ENC(1)GLC(1)TSAK	3	0.65294	1	1	2.03581e-08	119.27	ENC(1)GLC(1)TSAK	3	0.40348	1
MGG_08317T0	167	C	hypothetical protein (439 aa)	1	0.000188517	60.937	LNFYC(1)TGPEPTAAR	3	-3.0552	2	1	0.000450822	53.3	LNFYC(1)TGPEPTAAR	3	-0.14137	1
MGG_04743T0	137	C	PKHD-type hydroxylase TPA1 (668 aa)	1	0.0024685	42.947	NYVSGITGC(1)GPLSGR	3	-1.6059	1	1	9.58644e-06	72.797	NYVSGITGC(1)GPLSGR	3	0.098559	1
MGG_05668T0	119	C	hypothetical protein (171 aa)	1	8.75987e-10	97.273	VVAC(1)DGGGGPAGHPR	3	0.39911	2	1	1.37574e-07	90.759	VVAC(1)DGGGGPAGHPR	3	0.27067	2
MGG_14970T0	62	C	carnitinyl-CoA dehydratase (283 aa)	1	2.59625e-05	138.4	C(1)AVLTGTGR	2	0.72393	2	1	5.62085e-06	116.05	C(1)AVLTGTGR	3	0.92831	2
MGG_01996T1	435	C	hypothetical protein (1015 aa)	1	0.00556018	58.194	TFC(1)PSVR	3	-1.4132	1
MGG_02987T0	398	C	para-nitrobenzyl esterase (536 aa)	1	0.000248115	67.519	FNC(1)PVDYYVDLR	3	1.3273	1	1	0.000897871	55.899	FNC(1)PVDYYVDLR	3	0.33538	1
MGG_00969T0	46	C	asparagine synthetase (584 aa)	1	1.34043e-15	127.97	GPDWSGSVTC(1)NQTILC(1)HER	5	0.27879	2
MGG_06639T0	514	C	T-complex protein 1 subunit gamma (542 aa)	1	1.86626e-05	88.056	TAIEAAC(1)LLLR	2	-1.1776	2	1	0.000176782	87.184	TAIEAAC(1)LLLR	2	0.08273	2
MGG_03601T0	638	C	alpha-galactosidase (910 aa)	1	2.72543e-05	60.062	C(1)VSGGPIYITDVPGEHDK	3	0.72508	2	1	3.57214e-10	83.894	C(1)VSGGPIYITDVPGEHDK	3	1.2163	2
MGG_10126T0	299	C	aspartyl aminopeptidase (549 aa)	1	1.29243e-22	172.91	SC(1)LGGLNDEFIYSAR	3	-0.52243	4	1	3.60524e-13	129.05	SC(1)LGGLNDEFIYSAR	3	-0.23057	5
MGG_09301T0	124	C	hypothetical protein (479 aa)	1	4.88088e-06	73.279	SIGSVC(1)ALSEPVVDQLR	3	1.2198	1	1	1.16171e-08	95.662	SIGSVC(1)ALSEPVVDQLR	3	2.0425	1
MGG_01683T0	244	C	ubiquitin carboxyl-terminal hydrolase (253 aa)	1	0.000179702	78.342	FSC(1)VALAQSMD	2	-1.1806	1	1	0.000440054	68.536	FSC(1)VALAQSMD	2	-1.7529	1
MGG_01622T0	52	C	uroporphyrinogen decarboxylase (368 aa)	1	1.29812e-21	121.29	DFFEC(1)C(1)RDPEVASTLTLQPIDR	5	0.64336	3	1	1.30178e-27	134.87	DFFEC(1)C(1)RDPEVASTLTLQPIDR	5	0.40852	4
MGG_16457T0	907	C	hypothetical protein (944 aa)								1	0.00312653	47.712	ELLESFASC(1)SK	3	-2.0954	1
MGG_07000T0	26	C	ribonucleoside-diphosphate reductase large subunit (910 aa)								1	5.90158e-06	62.658	LC(1)YGLDPEHVDPVAITQK	4	1.5884	1
MGG_03580T0	281	C	cysteine protease ATG4 (492 aa)	1	1.00923e-06	107.97	C(1)IHALANATENSFR	4	0.97657	1	1	2.49571e-07	107.09	C(1)IHALANATENSFR	4	1.5911	1
MGG_03736T0	837	C	multidrug resistance-associated protein 1 (1572 aa)	1	0.000535171	59.227	VQC(1)AGLVAELQK	3	-2.8579	1
MGG_07607T0	204	C	hypothetical protein (206 aa)	1	0.00708193	57.453	DC(1)GGIC(1)V	3	0.99971	1	1	0.0186172	53.185	DC(1)GGIC(1)V	3	1.1337	1
MGG_09173T0	128	C	deoxyhypusine synthase (365 aa)								1	4.81967e-05	52.52	C(1)LGDTYMSSFSAPGADLR	3	1.2987	1
MGG_02927T0	9	C	hypothetical protein (1054 aa)	1	2.29674e-06	86.498	NC(1)IVATLDPTADVR	3	-0.14203	1	1	0.00239229	40.941	NC(1)IVATLDPTADVR	3	-0.041093	1
MGG_15156T0	381	C	phosphatidylinositol 3-kinase tor2 (2461 aa)	1	2.49351e-05	77.894	GISVDPVFEC(1)LSR	3	0.42824	1
MGG_01449T0	601	C	karyopherin (972 aa)	1	0.000706271	72.879	LYC(1)DPLMAR	3	0.62359	3	1	0.00106529	66.351	LYC(1)DPLMAR	3	-0.44765	2
MGG_00940T0	448	C	tripeptidyl-peptidase 1 (640 aa)	1	2.5025e-05	57.798	FDPAFPAAC(1)PYVTAVGGTR	3	-0.28954	1	1	9.55638e-08	69.747	FDPAFPAAC(1)PYVTAVGGTR	3	0.83767	1
MGG_01362T0	133	C	CMGC/CDK/CDC2 protein kinase (321 aa)	1	0.00145333	59.067	FMSQLC(1)DGVR	3	1.078	2	1	0.000122367	88.495	FMSQLC(1)DGVR	3	0.71563	2
MGG_00969T0	99	C	asparagine synthetase (584 aa)	1	9.40892e-06	56.748	TTSDC(1)EVIIPLYMEHGLDAPK	4	-0.50715	2	1	1.51568e-05	52.72	TTSDC(1)EVIIPLYMEHGLDAPK	4	-0.50705	2
MGG_06904T0	78	C	hypothetical protein (672 aa)								1	1.67937e-05	68.262	LATDC(1)ALENAYSLYK	3	0.68078	1
MGG_11861T0	408	C	1,3-beta-glucanosyltransferase gel4 (529 aa)	1	2.14518e-11	114.96	DYGEIFSFIC(1)GAGDSC(1)K	4	-0.44452	6	1	1.85727e-10	113.33	DYGEIFSFIC(1)GAGDSC(1)K	3	1.1902	6
MGG_00776T0	238	C	Fe-S cluster assembly protein DRE2 (328 aa)	1	0.00381523	55.112	DC(1)TC(1)GLAER	3	-0.82814	2	1	0.00713065	41.399	DC(1)TC(1)GLAER	4	0.52708	1
MGG_04445T0	674	C	dipeptidyl-peptidase 3 (794 aa)	1	9.79646e-05	127.83	CFLDAGDGFC(1)K	3	0.072832	3	1	0.00016515	92.866	CFLDAGDGFC(1)K	3	0.81854	4
MGG_08190T0	95	C	60S ribosomal protein L4-A (372 aa)	1	0.000135659	80.986	AGQAAFGNMC(1)R	3	-0.1801	6	1	0.000253201	76.228	AGQAAFGNMC(1)R	3	0.0045175	3
MGG_07914T0	64	C	hypothetical protein (162 aa)	1	0.0155699	40.724	NQSSFC(1)DR	3	1.0427	1	1	0.000411849	87.476	NQSSFC(1)DR	3	1.0281	1
MGG_01128T0	335	C	pentafunctional AROM polypeptide (1591 aa)	1	0.00148841	45.614	C(1)IASYDLPISLEDKR	4	0.89679	1	1	0.000471905	50.806	C(1)IASYDLPISLEDKR	4	2.3818	2
MGG_03238T0	353	C	zinc finger protein ZPR1 (511 aa)	0.941007	1.12516e-05	50.752	SESC(0.059)ALEC(0.941)PELNLSVNPGTLGGR	3	0.96519	1
MGG_01296T0	484	C	hypothetical protein (595 aa)	1	0.00597541	57.177	QVFPSSC(1)R	2	0.24142	1	1	0.00369738	55.531	QVFPSSC(1)R	3	1.1026	2
MGG_01723T0	447	C	cytochrome b2 (495 aa)	1	2.70294e-15	131.31	LIGC(1)TSIDQLSPSLVDTK	3	0.042377	1	1	5.19528e-10	80.316	LIGC(1)TSIDQLSPSLVDTK	3	-0.90825	2
MGG_11317T0	391	C	long chain fatty acid oxidase (789 aa)	1	0.000634196	74.464	GQVLLDGC(1)R	3	0.12528	1	1	0.000676239	72.928	GQVLLDGC(1)R	3	0.52502	1
MGG_16711T0	460	C	hypothetical protein (1103 aa)	1	0.00289909	45.357	SVC(1)GAFDAMC(1)DGIKPEVMK	4	0.23796	2	1	0.00690903	43.115	SVC(1)GAFDAMC(1)DGIKPEVMK	4	0.77867	2
MGG_14797T0	642	C	elongation factor G (801 aa)	1	0.0102681	50.632	FLSAC(1)GK	3	-0.66221	1	1	0.021159	41.892	FLSAC(1)GK	3	-0.05572	1
MGG_05788T0	190	C	Poly(3-hydroxybutyrate) depolymerase (322 aa)	1	5.90103e-13	145.69	TC(1)EPTADVPIPC(1)DTER	4	0.044348	2	1	1.46089e-08	85.493	TC(1)EPTADVPIPC(1)DTER	3	1.2022	3
MGG_00946T0	349	C	Poly(A)+ RNA export protein (359 aa)	1	1.71854e-07	98.942	VMLHPVQQDEC(1)KPR	5	0.041292	4	1	3.5643e-06	100.22	VMLHPVQQDEC(1)KPR	5	-0.94613	3
MGG_10358T0	369	C	T-complex protein 1 subunit alpha (567 aa)	1	9.96444e-05	92.239	ISDDEC(1)ILIK	2	-0.11964	2	1	0.00101099	70.399	ISDDEC(1)ILIK	2	-0.48122	2
MGG_17822T0	283	C	hypothetical protein (435 aa)	1	7.6001e-06	80.746	TGGASTSPC(1)AETYK	3	0.49946	1	1	1.13864e-05	87.083	TGGASTSPC(1)AETYK	3	0.31499	1
MGG_07402T0	78	C	hypothetical protein (155 aa)	1	7.65442e-06	93.839	ISEAC(1)TNYAPAK	2	-0.05708	3	1	8.92503e-05	83.226	ISEAC(1)TNYAPAK	2	-0.30097	2
MGG_07285T0	454	C	SCY1 protein kinase (807 aa)	1	0.0112586	42.336	TNTTIC(1)LGK	3	-0.29569	1	1	0.00855979	42.348	TNTTIC(1)LGK	3	-0.8767	1
MGG_10736T0	32	C	hypothetical protein (343 aa)	1	0.000151358	94.114	C(1)VGPNAC(1)AR	4	1.7776	3	1	0.00105365	64.265	C(1)VGPNAC(1)AR	3	-0.0058387	2
MGG_14638T0	26	C	cytidine and deoxycytidylate deaminase zinc-binding domain-containing protein (196 aa)	1	0.00215321	54.784	SSPC(1)LPTNYR	3	0.99167	1	1	0.00554807	44.024	SSPC(1)LPTNYR	3	-0.31938	1
MGG_05165T0	415	C	hypothetical protein (511 aa)	1	0.00071076	56.205	EYPGQVSC(1)ILLR	3	0.78027	1	1	0.000375506	64.121	EYPGQVSC(1)ILLR	2	1.4805	2
MGG_09842T0	151	C	hypothetical protein (171 aa)	1	2.5896e-07	97.631	YWVC(1)GQPGNNPNDR	3	-0.064954	7	1	6.48221e-06	98	YWVC(1)GQPGNNPNDR	3	0.43657	7
MGG_05948T0	196	C	zinc knuckle domain-containing protein (200 aa)	1	7.26111e-10	147.66	C(1)QQPGHVQAEC(1)PNN	4	0.072658	3	1	3.89904e-15	130.61	C(1)QQPGHVQAEC(1)PNN	3	0.30752	3
MGG_05753T0	90	C	protein disulfide-isomerase (511 aa)	1	4.39959e-05	117.79	VDC(1)TEEQDLC(1)QK	4	0.49343	4	1	7.03105e-05	90.614	VDC(1)TEEQDLC(1)QK	4	-0.022928	3
MGG_04078T0	201	C	hypothetical protein (537 aa)	1	0.00071076	56.205	AYLDANC(1)ADGVR	3	2.0416	1	1	0.000938426	55.261	AYLDANC(1)ADGVR	3	2.8574	1
MGG_06471T0	45	C	zinc finger protein (125 aa)	1	0.00110001	63.216	TLEMTFAC(1)K	3	-1.7728	2
MGG_03483T0	136	C	hypothetical protein (230 aa)	1	3.66775e-15	102.89	LC(1)EAVC(1)PAQAITIEAEER	3	-1.1714	2	1	2.0318e-21	138.75	LC(1)EAVC(1)PAQAITIEAEER	3	-0.9092	3
MGG_03860T0	224	C	alpha,alpha-trehalose-phosphate synthase 1 (530 aa)	1	0.00175185	65.252	HFLSSC(1)SR	3	1.0255	1
MGG_08053T0	207	C	WD repeat-containing protein JIP5 (404 aa)	1	1.02712e-18	102.45	SEDQEDELLC(1)SAIIPSGLGPK	3	0.47933	1	1	1.13523e-18	104.18	SEDQEDELLC(1)SAIIPSGLGPK	3	0.38773	1
MGG_08985T0	310	C	beta-xylosidase (848 aa)								1	1.18698e-05	62.94	DSNVGSFMC(1)AYNAMSIK	3	-0.3546	1
MGG_06472T0	47	C	proteasome component PRE6 (270 aa)	1	8.55104e-06	88.803	GADIVVLGC(1)EK	2	-0.4268	2	1	0.000183877	85.813	GADIVVLGC(1)EK	2	0.2759	3
MGG_00957T0	636	C	ABC1 family protein (659 aa)	1	0.000854384	59.198	C(1)VVSPVLELVR	3	1.6184	1	1	0.00201527	51.252	C(1)VVSPVLELVR	3	2.1454	1
MGG_04364T0	121	C	hypothetical protein (338 aa)	1	0.00160552	85.265	SETWVC(1)R	3	0.93658	1	1	0.000908243	91.906	SETWVC(1)R	3	1.1252	1
MGG_06088T0	177	C	hypothetical protein (296 aa)	0.804202	0.00992142	46.069	GMIGEC(0.187)NC(0.804)SLC(0.009)HR	4	-1.7908	1	0.949662	0.00450158	61.11	GMIGEC(0.043)NC(0.95)SLC(0.007)HR	4	-2.1381	1
MGG_14118T0	795	C	hypothetical protein (910 aa)	1	1.23363e-05	67.645	QASDC(1)ASHINDAC(1)ESQR	5	0.44038	2
MGG_01261T0	638	C	trehalase (699 aa)								1	3.15719e-19	104.52	LTRPDC(1)GNITAANVHSDGSQAR	4	1.088	1
MGG_11480T0	221	C	succinyl-CoA:3-ketoacid-coenzyme A transferase subunit A (527 aa)	1	8.16284e-05	103.28	LGNC(1)QFR	2	-0.047445	4	1	1.03075e-05	122.15	LGNC(1)QFR	3	-0.66854	4
MGG_09272T0	444	C	beta-glucosidase 1 (874 aa)	1	0.000916334	88.37	GPNGC(1)PDR	2	-0.26733	2	1	0.000267483	99.305	GPNGC(1)PDR	2	-0.68193	2
MGG_00819T0	106	C	niemann-Pick C1 protein (1276 aa)	1	0.00090178	64.103	QIVSSC(1)PAC(1)K	3	-0.53472	1	1	0.000392157	83.862	QIVSSC(1)PAC(1)K	3	-0.91794	3
MGG_04550T0	346	C	calcium-translocating P-type ATPase (997 aa)	1	2.73158e-05	58.693	SLPSVETLGSC(1)SVIC(1)SDK	4	1.0252	1	1	8.76429e-05	51.524	SLPSVETLGSC(1)SVIC(1)SDK	4	1.1526	1
MGG_02505T0	291	C	pre-60S factor REI1 (574 aa)	1	7.65304e-05	93.325	ELNEC(1)LYC(1)AK	4	1.0235	2	1	0.000455922	69.275	ELNEC(1)LYC(1)AK	3	0.72621	2
MGG_06719T0	71	C	ATP-citrate synthase subunit 1 (666 aa)	1	0.00297567	44.511	AVQGMLDFDFIC(1)K	3	0.16054	1	1	0.00196935	44.426	AVQGMLDFDFIC(1)K	3	0.78578	1
MGG_08117T0	316	C	DRAP deaminase (488 aa)	1	0.00425798	60.799	C(1)LPVTGR	3	0.25021	1	1	0.0138404	47.849	C(1)LPVTGR	3	1.0342	1
MGG_06288T0	166	C	hypothetical protein (510 aa)	1	1.39009e-09	95.57	YIRDDLC(1)PENDPLC(1)R	3	-0.29688	7	1	8.60709e-06	71.279	YIRDDLC(1)PENDPLC(1)R	4	-1.3986	3
MGG_06860T0	796	C	coatomer subunit beta (959 aa)								1	8.21923e-14	79.935	VVERPTTQNLGPHDFHNVQC(1)TIK	5	0.085794	1
MGG_01135T0	147	C	cytochrome c oxidase polypeptide IV (187 aa)	1	0.000205096	96.143	C(1)PEC(1)GSVFK	3	-1.1124	4	1	1.48496e-05	114.4	C(1)PEC(1)GSVFK	3	-1.0238	4
MGG_07382T0	525	C	palmitoyltransferase AKR1 (730 aa)	1	1.85469e-05	71.98	NASDQC(1)NILAPSLC(1)K	4	-0.53099	2	1	0.000872919	46.892	NASDQC(1)NILAPSLC(1)K	4	-1.2724	1
MGG_07200T0	537	C	plasma membrane ATPase (927 aa)	1	8.00443e-08	81.346	GEGAWEILGIMPC(1)SDPPR	3	0.64485	2	1	3.22774e-10	84.653	GEGAWEILGIMPC(1)SDPPR	3	0.83246	2
MGG_13177T0	186	C	hypothetical protein (257 aa)	1	0.00108938	84.916	ISC(1)ANFVR	3	1.6708	2	1	0.000921878	78.324	ISC(1)ANFVR	3	0.6468	3
MGG_17455T0	246	C	hypothetical protein (313 aa)	1	7.91919e-06	62.002	GEC(1)QYFSDESIPTAGEGC(1)K	4	-1.6636	1	1	1.11355e-06	65.022	GEC(1)QYFSDESIPTAGEGC(1)K	4	-2.0141	1
MGG_00436T0	129	C	biotin-protein ligase (678 aa)	1	0.000707239	66.19	ELSFFPGTC(1)R	3	0.98003	1	1	0.00647647	41.399	ELSFFPGTC(1)R	3	0.044851	1
MGG_09882T0	157	C	hypothetical protein (349 aa)								1	0.000115518	64.52	EEDGTTIC(1)NSTTC(1)PR	3	-0.76692	1
MGG_09079T0	136	C	hypothetical protein (235 aa)	1	1.69725e-06	104.59	AEDGLLFTC(1)AAVK	2	0.081887	49	1	1.22181e-06	107.97	AEDGLLFTC(1)AAVK	2	-0.88723	42
MGG_12925T0	265	C	26S protease regulatory subunit 6A (465 aa)	1	0.00071076	56.205	AC(1)AAQTDATFLK	3	1.9141	1	1	0.000161692	73.435	AC(1)AAQTDATFLK	3	1.8347	1
MGG_05401T0	1065	C	bifunctional P-450:NADPH-P450 reductase (1117 aa)	1	0.00331241	58.917	VYIC(1)GAGR	3	1.587	1	1	0.00393018	54.157	VYIC(1)GAGR	3	1.3463	1
MGG_15688T0	508	C	hypothetical protein (692 aa)	1	0.00187122	62.463	TLPSVPAC(1)K	2	0.71431	1	1	0.00593297	53.756	TLPSVPAC(1)K	2	0.97567	1
MGG_14279T0	100	C	glutamine synthetase (359 aa)	1	2.93012e-17	121.44	GGENILVLSEC(1)INADGTPNK	3	1.1684	1	1	9.55238e-09	74.657	GGENILVLSEC(1)INADGTPNK	3	0.6298	1
MGG_01563T0	264	C	ABC transporter (1080 aa)	1	1.85641e-09	70.449	TGDKNNC(1)DFDEAAMNDLVSSIFGDK	4	-2.5196	2	1	3.11127e-14	80.102	TGDKNNC(1)DFDEAAMNDLVSSIFGDK	4	-2.7948	2
MGG_10323T0	115	C	GTP-binding protein RHO3 (211 aa)	1	0.000236848	61.11	WVGEIADNC(1)PGVK	3	1.3905	1	1	0.00132477	49.483	WVGEIADNC(1)PGVK	3	1.4548	1
MGG_10496T0	193	C	diphthine synthase (294 aa)	1	0.00244961	57.931	FMTVGTC(1)AR	2	2.5368	1	1	0.00483523	49.715	FMTVGTC(1)AR	3	1.8311	2
MGG_04944T0	245	C	hypothetical protein (268 aa)	1	1.1434e-06	134.68	VITAGGVGEAC(1)SK	3	0.94328	4	1	4.54344e-10	122.64	VITAGGVGEAC(1)SK	3	0.50907	5
MGG_09757T0	575	C	neutral alpha-glucosidase ab (860 aa)	1	0.00346774	66.138	FAINC(1)FK	3	-1.5182	1	1	0.0134732	50.966	FAINC(1)FK	3	-1.7957	1
MGG_04994T0	466	C	plasma membrane H+-ATPase (1031 aa)	1	2.27196e-05	63.614	LTAIESLAGVDILC(1)SDK	3	0.7803	1	1	2.45506e-05	61.265	LTAIESLAGVDILC(1)SDK	3	1.4875	1
MGG_01995T0	310	C	isocitrate dehydrogenase subunit 1 (387 aa)	1	0.000107508	99.973	DVAVFEPGC(1)R	2	-1.5775	3	1	0.000562794	76.228	DVAVFEPGC(1)R	3	-0.28542	2
MGG_16926T0	254	C	hypothetical protein (363 aa)								1	0.00082264	41.695	GADVIFEC(1)GGADTLHR	3	1.3184	1
MGG_08063T0	354	C	pyruvate kinase (529 aa)	1	0.000615344	82.645	GSYPC(1)EAVR	2	1.1536	2	1	0.000213692	89.08	GSYPC(1)EAVR	2	0.37288	2
MGG_03375T0	515	C	isotrichodermin C-15 hydroxylase (525 aa)	1	0.00187063	81.642	EGPIC(1)EFR	2	0.37755	2	1	0.000970048	85.666	EGPIC(1)EFR	2	1.0652	2
MGG_01009T0	43	C	hypothetical protein (154 aa)	1	7.88269e-08	141.37	FNAC(1)EDKDWGC(1)K	5	0.29198	15	1	5.2056e-07	113.61	FNAC(1)EDKDWGC(1)K	4	0.32497	11
MGG_04113T0	304	C	ribose-5-phosphate isomerase (363 aa)	1	0.000188517	60.937	SLVGVC(1)EIGLFYGR	3	4.361	1
MGG_12982T0	19	C	2-(R)-hydroxypropyl-CoM dehydrogenase (279 aa)	1	0.00435393	56.27	AC(1)ALAFAR	3	-0.93965	1	1	0.00312329	58.917	AC(1)ALAFAR	3	-2.5703	1
MGG_02532T0	90	C	endoglucanase 1 (425 aa)	1	3.30223e-06	89.507	EAC(1)AENC(1)AMEGR	3	-0.48929	2	1	0.000387856	62.298	EAC(1)AENC(1)AMEGR	3	0.78293	2
MGG_06530T0	270	C	aspartate aminotransferase (406 aa)	1	1.97779e-75	244.68	VGAFSIVC(1)DSAEEKK	3	0.1604	8	1	4.84305e-41	177.38	VGAFSIVC(1)DSAEEKK	3	-0.40835	5
MGG_05690T0	567	C	hypothetical protein (618 aa)								1	0.000885975	56.087	C(1)GGDWALSVFAK	3	0.57404	1
MGG_00383T0	43	C	S-adenosylmethionine synthase (395 aa)								1	5.81385e-09	67.76	IADQVSDAVLDAC(1)LAQDPLSK	3	1.6419	1
MGG_10359T0	375	C	hypothetical protein (416 aa)	1	0.00375819	46.819	C(1)GVDYAVVHR	4	0.21763	1
MGG_10504T0	160	C	coatomer beta' subunit (856 aa)	1	8.36764e-06	91.961	DTNTFASAC(1)LDR	2	-1.1878	1	1	2.43302e-10	128.85	DTNTFASAC(1)LDR	2	-0.80586	2
MGG_04310T0	255	C	54S ribosomal protein L6 (285 aa)	1	0.000355404	70.942	EEVMSFAAEC(1)R	3	0.83763	1	1	0.000176011	78.342	EEVMSFAAEC(1)R	3	0.88378	1
MGG_07292T0	219	C	hypothetical protein (283 aa)	1	0.00518507	54.157	DYNWWC(1)LR	3	1.107	1
MGG_04921T0	27	C	60S ribosomal protein L23 (140 aa)	1	0.000343575	47.726	MTLGLPVGAIMNC(1)ADNSGAR	3	-0.98628	1	1	1.61315e-08	69.081	MTLGLPVGAIMNC(1)ADNSGAR	3	-1.3037	1
MGG_03879T0	253	C	actin-like protein 3 (439 aa)	1	1.65302e-07	84.169	TAQEIKEEYC(1)YVC(1)PDIVK	5	0.51114	5	1	1.00133e-05	59.585	TAQEIKEEYC(1)YVC(1)PDIVK	5	0.51249	4
MGG_00538T0	88	C	acid phosphatase (598 aa)	1	7.68845e-07	105.65	C(1)PC(1)EPDPDVPQYFR	3	0.10736	2	1	5.99842e-06	96.82	C(1)PC(1)EPDPDVPQYFR	3	-0.22793	3
MGG_04958T0	201	C	vacuolar protein sorting-associated protein 27 (714 aa)	0.965143	6.5182e-05	70.563	NCGSC(0.035)FDQQC(0.965)SSK	3	-0.21401	1	0.999989	1.19452e-10	125.53	NC(0.001)GSC(0.999)FDQQC(1)SSK	4	0.075979	2
MGG_02946T0	415	C	pre-mRNA-splicing factor sap114 (537 aa)	1	0.000100989	93.561	TGGQTALC(1)PR	2	-0.4659	1
MGG_02101T0	71	C	hypothetical protein (285 aa)	1	8.51625e-05	71.176	ALDISTGNGLC(1)AR	3	0.36659	2	1	2.89426e-05	79.492	ALDISTGNGLC(1)AR	3	0.78199	2
MGG_02086T0	73	C	proteasome component PRE3 (229 aa)	1	0.000168305	93.649	VSDTIWC(1)C(1)R	3	-0.45693	5	1	4.57302e-05	107.57	VSDTIWC(1)C(1)R	3	-0.67212	4
MGG_06266T0	98	C	eukaryotic peptide chain release factor subunit 1 (436 aa)	1	3.28902e-08	83.423	VPPNGLVVYC(1)GEILTSEGK	3	-0.91238	1	1	5.44723e-06	63.302	VPPNGLVVYC(1)GEILTSEGK	3	-0.04667	1
MGG_04743T0	58	C	PKHD-type hydroxylase TPA1 (668 aa)	1	0.000391647	115.57	HC(1)VIHELVDDK	3	0.099789	1	1	0.000146666	93.345	HC(1)VIHELVDDK	3	0.39735	1
MGG_11889T0	434	C	T-complex protein 1 subunit epsilon (551 aa)	1	1.33312e-06	61.963	VVYGGGAAEIAC(1)SLAVEDAAVK	3	1.0855	1	1	2.33018e-09	73.672	VVYGGGAAEIAC(1)SLAVEDAAVK	3	1.7553	1
MGG_06099T0	152	C	serine/threonine-protein phosphatase PP2A catalytic subunit (329 aa)	1	0.000132291	62.287	QITQVYGFYDEC(1)LR	3	1.7981	1	1	0.000194602	61.409	QITQVYGFYDEC(1)LR	3	1.3155	1
MGG_06748T0	319	C	branchpoint-bridging protein (639 aa)	1	7.63271e-10	108.58	DDENQAC(1)QNC(1)GQIGHR	5	0.49691	2	1	1.27783e-24	146.96	ELAALNGTLRDDENQAC(1)QNC(1)GQIGHR	5	0.3303	3
MGG_01096T0	112	C	glucoamylase (650 aa)	1	0.000517996	78.149	C(1)LTDIFANK	2	-1.4905	2	1	4.25612e-05	97.635	C(1)LTDIFANK	3	-1.1569	1
MGG_07123T0	681	C	lon protease like protein 2 (930 aa)	1	0.0028314	73.039	EIGSVC(1)R	3	0.69829	1
MGG_16855T0	321	C	hypothetical protein (322 aa)	1	0.00491335	49.715	HSPLGSAQC(1)	3	0.68398	1
MGG_08122T0	640	C	DNA replication licensing factor mcm2 (874 aa)	1	0.00315411	40.767	C(1)GIIAAANPIGGR	3	-0.23524	1
MGG_02377T0	138	C	hypothetical protein (884 aa)	1	1.31692e-08	88.561	C(1)DATETTSC(0.831)SEC(0.169)SSR	4	-0.78083	1	1	1.39618e-07	83.692	C(1)DATETTSC(0.384)SEC(0.616)SSR	4	-0.54931	1
MGG_07200T0	381	C	plasma membrane ATPase (927 aa)	1	9.32926e-05	53.565	LSAIESLAGVEILC(1)SDK	3	-2.8874	1	1	6.41824e-07	75.911	LSAIESLAGVEILC(1)SDK	3	-2.571	1
MGG_00865T0	1368	C	1,3-beta-glucan synthase component FKS1 (1917 aa)	1	0.000157048	83.862	NQTIPC(1)DYNR	3	0.27874	1	1	0.000459199	72.2	NQTIPC(1)DYNR	3	0.066223	1
MGG_06049T0	122	C	ribosomal RNA assembly protein KRR1 (321 aa)	1	6.07249e-06	88.338	ILEDGVAC(1)DIIK	3	-0.95286	1	1	0.000938426	55.261	ILEDGVAC(1)DIIK	3	-0.60393	1
MGG_05048T0	741	C	hypothetical protein (950 aa)								1	0.00285232	47.844	LGTC(1)PAVANVR	3	0.43021	1
MGG_10456T0	79	C	hypothetical protein (150 aa)	1	2.82099e-05	71.08	LPAVTQAPC(1)DNSPFK	3	1.889	4	1	1.44025e-12	125.73	LPAVTQAPC(1)DNSPFK	2	0.75224	2
MGG_04536T1	864	C	hypothetical protein (961 aa)	1	6.18104e-05	69.352	HGTATDGSLDVC(1)IR	3	-2.1045	1	1	0.000221754	60.55	HGTATDGSLDVC(1)IR	3	-1.5871	1
MGG_00647T0	141	C	hypothetical protein (498 aa)	1	1.45338e-11	140.82	YLVVNADEGEPGTC(1)K	4	-0.74149	4	1	5.83937e-24	146.59	YLVVNADEGEPGTC(1)K	4	-0.40818	5
MGG_06913T0	391	C	seryl-tRNA synthetase (498 aa)	1	2.62315e-09	112.02	EYVHC(1)LNSTLTATSR	3	0.59112	2	1	3.0525e-09	107.74	EYVHC(1)LNSTLTATSR	3	1.1012	3
MGG_07213T1	570	C	pre-mRNA-splicing factor prp1 (731 aa)	1	0.000157048	83.862	SPELWC(1)ELIR	3	0.81926	1	1	0.000157033	83.862	SPELWC(1)ELIR	3	2.1058	1
MGG_08944T0	80	C	hypothetical protein (143 aa)								1	0.000636911	50.305	C(1)EFTSVSPALPTGFK	3	-2.3125	1
MGG_06852T0	159	C	histone-lysine N-methyltransferase (332 aa)	0.860058	3.0816e-05	62.617	TAIYEC(0.845)HEQC(0.203)SC(0.86)GPDC(0.092)PNR	5	-0.15885	2
MGG_17491T0	370	C	dimethyladenosine transferase (391 aa)								1	0.0129008	40.352	C(1)DQNDFLR	3	-1.1387	1
MGG_08661T0	9	C	acyl-CoA dehydrogenase family member 11 (453 aa)	1	0.0190565	50.473	ADKIPAIC(1)R	3	1.0282	1	1	0.0447971	53.756	ADKIPAIC(1)R	3	1.4051	1
MGG_00905T0	281	C	Sec14 cytosolic factor (344 aa)	1	2.19142e-20	112.53	SLGGTC(1)TC(1)AGGC(1)ELSDAGPWNEK	4	-0.31363	11	1	9.32586e-20	104.81	SLGGTC(1)TC(1)AGGC(1)ELSDAGPWNEK	5	-0.093425	6
MGG_08501T0	425	C	hypothetical protein (486 aa)	1	0.000575524	66.056	LC(1)EAAC(1)TEWK	3	0.24229	2	1	0.00055878	67.113	LC(1)EAAC(1)TEWK	4	0.7888	2
MGG_08573T0	617	C	hypothetical protein (696 aa)								1	1.91093e-13	80.316	WIPVPDAGSNVNSVC(1)PIC(1)QER	4	0.84015	1
MGG_07768T0	621	C	clathrin heavy chain (1681 aa)	1	1.87966e-05	77.597	IAALC(1)EQAGLHQK	3	-1.1781	2	1	4.27442e-05	74.987	IAALC(1)EQAGLHQK	3	-1.0352	2
MGG_09470T0	41	C	myosin regulatory light chain cdc4 (151 aa)	1	0.000596471	58.172	AC(1)GQNPTLTEIR	3	-1.0296	1	1	0.000753479	58.172	AC(1)GQNPTLTEIR	3	-0.70817	1
MGG_03919T0	492	C	HET-C protein (783 aa)								1	0.00254079	42.797	DHFTNVLNSC(1)AGR	3	1.4799	1
MGG_00518T0	171	C	proliferating cell nuclear antigen (260 aa)	1	5.50803e-05	61.265	FSC(1)NGDIGSGAVTLR	3	-0.83564	1	1	2.01611e-07	87.388	FSC(1)NGDIGSGAVTLR	3	-1.0021	1
MGG_12735T0	479	C	alpha-mannosidase (1101 aa)	1	0.00299709	46.88	TYC(1)ANGTFAEIK	3	-0.4738	1
MGG_08370T0	406	C	1,3-beta-glucanosyltransferase gel3 (534 aa)	1	1.55169e-09	107.65	SIGALFGTVC(1)GMDPK	2	-0.45016	2	1	0.000184659	55.98	SIGALFGTVC(1)GMDPK	3	-0.18316	1
MGG_14426T0	95	C	hypothetical protein (210 aa)	0.998375	0.0084486	53.71	SC(0.998)LGC(0.002)LR	3	0.11977	1	0.999845	0.00416082	62.715	SC(1)LGCLR	3	-0.16954	1
MGG_00168T0	636	C	hypothetical protein (647 aa)	1	8.01339e-12	94.281	GVIGHTLDEKEC(1)AAVPPFK	4	-0.025975	9	1	2.44175e-12	97.095	GVIGHTLDEKEC(1)AAVPPFK	4	-0.021706	9
MGG_10588T0	88	C	serine-threonine kinase receptor-associated protein (352 aa)	1	2.86762e-06	73.138	LSPDMSNAATASADFSC(1)K	3	0.12711	1	1	1.36648e-13	110.74	LSPDMSNAATASADFSC(1)K	3	0.31935	2
MGG_08012T0	51	C	UDP-glucose 4-epimerase (370 aa)	1	0.00241599	78.616	IELIC(1)GK	3	-1.501	1	1	0.00223369	78.616	IELIC(1)GK	3	-1.5848	1
MGG_07935T0	212	C	galactonate dehydratase (384 aa)	1	0.000589152	41.446	ALEPHRPLFIEEPLLC(1)EHPEALK	4	-0.65578	2	1	1.68705e-09	74	ALEPHRPLFIEEPLLC(1)EHPEALK	4	-0.36247	2
MGG_02064T0	82	C	hypothetical protein (403 aa)	1	2.84582e-05	93.345	TC(1)QEYGELIAK	2	-0.1862	1	1	0.000333153	88.021	TC(1)QEYGELIAK	2	-0.26892	1
MGG_14014T0	173	C	ubiquitin homeostasis protein lub1 (798 aa)	1	7.96574e-06	79.875	DSAAITGC(1)ADNMIR	3	-1.3381	1	1	1.05458e-05	89.507	DSAAITGC(1)ADNMIR	3	-1.2916	1
MGG_01407T0	85	C	PQ loop repeat protein (361 aa)	1	0.00317961	74.255	QDVTC(1)C(1)K	3	-0.11854	2	1	0.0034101	87.181	QDVTC(1)C(1)K	3	0.48685	1
MGG_15527T0	128	C	hypothetical protein (340 aa)	0.999988	0.000542329	50.088	GCETVMDLGFGGC(1)R	3	0.47841	1	0.999901	0.00185865	40.941	GCETVMDLGFGGC(1)R	3	0.29058	1
MGG_15048T0	147	C	NAD-dependent deacetylase sirtuin-5 (358 aa)	1	0.000164655	70.089	C(1)WNESGC(1)GYTEK	4	1.7233	1
MGG_02653T0	175	C	6-phosphofructokinase (782 aa)	1	0.000798529	44.662	IC(1)EMVDYIEATAASHSR	4	-1.1871	1	1	0.000583741	43.955	IC(1)EMVDYIEATAASHSR	4	-1.2277	1
MGG_01609T0	101	C	hypothetical protein (183 aa)	1	7.18584e-09	150.05	C(1)SDDC(1)INK	4	1.2244	7	1	0.000441498	93.429	C(1)SDDC(1)INK	2	-0.91446	3
MGG_02949T0	981	C	cytoskeleton assembly control protein Sla2 (1049 aa)								1	0.0106398	58.551	AVGAAC(1)R	2	-0.78596	1
MGG_17822T0	259	C	hypothetical protein (435 aa)								1	4.814e-05	97.463	SGQSC(1)VGTDNNR	3	-0.94259	1
MGG_13252T0	635	C	extracellular elastinolytic metalloproteinase (636 aa)	1	0.01915	48.242	TIPAGVC(1)	2	1.7805	1	1	0.0253779	48.242	TIPAGVC(1)	2	1.1818	1
MGG_01609T0	58	C	hypothetical protein (183 aa)	1	4.45026e-10	72.302	AAC(1)NGVPFPNDGQVNTTNQC(1)VADC(1)SK	5	-0.73829	2	1	5.67465e-26	112.48	AAC(1)NGVPFPNDGQVNTTNQC(1)VADC(1)SK	5	0.31165	2
MGG_15072T0	200	C	importin subunit alpha-1 (552 aa)	1	1.65121e-15	135.09	EQAVWALGNIAGDSPQC(1)R	3	0.036397	1	1	9.30266e-37	159.81	EQAVWALGNIAGDSPQC(1)R	3	0.60884	1
MGG_00409T0	64	C	hypothetical protein (113 aa)	0.997387	0.000315517	111.63	ARPAGEC(0.003)NC(0.997)DR	4	-0.91015	1	1	0.000184223	83.182	PAGEC(1)NC(1)DR	3	-0.4999	3
MGG_01991T0	362	C	betaine aldehyde dehydrogenase (533 aa)	1	0.0153376	46.37	LLC(1)GGQR	3	0.4645	1	1	0.0135129	48.115	LLC(1)GGQR	3	0.40316	1
MGG_00946T0	162	C	Poly(A)+ RNA export protein (359 aa)	1	0.000354095	61.11	QQSPVATLQC(1)QER	3	1.2908	2	1	0.00222344	47.774	QQSPVATLQC(1)QER	3	1.322	2
MGG_05737T0	63	C	hypothetical protein (110 aa)	1	0.00657746	49.715	LMNAFC(1)DR	3	-0.94516	1	1	0.0106513	41.448	LMNAFC(1)DR	3	-0.39778	1
MGG_11805T0	49	C	lysine-sensitive aspartokinase 3 (511 aa)								1	0.00463864	52.255	IVVVC(1)SAR	3	0.43206	1
MGG_04981T0	70	C	hypothetical protein (296 aa)	1	0.0100705	50.966	GLTSLC(1)R	3	-0.6061	1
MGG_17000T0	29	C	adenylosuccinate synthetase (424 aa)	1	1.14622e-09	143.94	LTDILC(1)PSAEIC(1)AR	3	-1.1747	5	1	4.17296e-41	178.84	LTDILC(1)PSAEIC(1)AR	3	-1.0133	4
MGG_09082T0	89	C	hypothetical protein (1236 aa)	0.99999	6.03956e-11	81.016	C(1)PPSLDHCTETTPTVC(1)VGYFQLK	5	0.57203	1
MGG_01140T0	110	C	alpha-1,2 mannosyltransferase KTR1 (517 aa)	1	0.00332361	79.148	VFVNGC(1)LDPK	2	0.70949	3	1	0.00588095	65.627	VFVNGC(1)LDPK	2	0.11462	2
MGG_14649T0	40	C	hypothetical protein (83 aa)	1	1.0934e-27	175.8	NEC(1)ESLFNDYQK	2	-0.76145	4	1	5.22686e-46	169.51	NEC(1)ESLFNDYQK	2	-0.4918	4
MGG_00652T0	312	C	salicylaldehyde dehydrogenase (480 aa)	1	0.00303364	65.252	FAAC(1)VDK	3	0.95687	1	1	0.00172596	91.9	FAAC(1)VDK	2	0.085391	2
MGG_09834T0	523	C	catalase-peroxidase 2 (787 aa)	1	1.25788e-05	83.087	LASTAMAC(1)ATTYR	3	-1.7573	1	1	2.27515e-05	86.756	LASTAMAC(1)ATTYR	3	-0.27708	2
MGG_16728T0	272	C	hypothetical protein (296 aa)	1	0.0014535	89.673	C(1)VNILQK	3	-1.9242	3	1	0.00143361	86.512	C(1)VNILQK	3	-2.6271	4
MGG_02948T0	72	C	sorting nexin-3 (168 aa)	1	0.000513276	66.267	HMYTDYEIVC(1)R	3	0.1005	1	1	0.00106293	59.265	HMYTDYEIVC(1)R	3	-0.36181	1
MGG_04144T0	1117	C	sulfite reductase (1534 aa)	1	0.00377992	60.91	EVYAC(1)SQK	3	2.4937	2	1	0.00311501	69.598	EVYAC(1)SQK	2	0.18972	1
MGG_05804T0	94	C	phospholipase D p1 (858 aa)	1	0.000204614	60.55	DYC(1)WAVSEALENAK	3	0.91803	1	1	4.98429e-05	67.095	DYC(1)WAVSEALENAK	3	0.90843	1
MGG_01387T0	237	C	endonuclease/exonuclease/phosphatase (444 aa)	1	1.71262e-09	68.657	GGVEPTQESLC(1)SNPSTTNSC(1)ETVDK	4	0.38519	1
MGG_05599T0	76	C	beta-glucosidase 1 (768 aa)	1	1.76301e-05	72.898	GYAGPC(1)VGNTGAVPR	3	-0.84788	1	1	1.45013e-07	88.706	GYAGPC(1)VGNTGAVPR	3	-0.88649	1
MGG_01655T0	302	C	copper radical oxidase (1004 aa)								1	6.21637e-21	95.926	ALPDYQAPDSQTLTQESC(1)AQIC(1)SQR	5	-0.56081	2
MGG_11861T0	383	C	1,3-beta-glucanosyltransferase gel4 (529 aa)	1	8.90209e-106	267.23	SATC(1)APSSSLSEK	3	-0.42977	13	1	2.00287e-93	220.31	SATC(1)APSSSLSEK	3	0.075219	14
MGG_01519T0	282	C	hypothetical protein (428 aa)	1	0.00433063	70.525	IAYC(1)EEK	2	-0.66968	1	1	0.0103328	50.703	IAYC(1)EEK	3	0.71478	1
MGG_08866T0	121	C	eukaryotic translation initiation factor 5 (431 aa)	1	0.000202964	121.73	DGNISLDC(1)K	2	0.10268	5	1	4.0296e-05	105.98	DGNISLDC(1)K	2	0.60307	4
MGG_11149T0	302	C	hypothetical protein (482 aa)	1	3.42869e-12	99.663	IEC(1)DGDC(1)NGLPC(1)EINPAK	5	0.90616	1	1	3.49576e-06	66.152	IEC(1)DGDC(1)NGLPC(1)EINPAK	5	0.71043	1
MGG_01812T0	46	C	amidohydrolase (608 aa)	1	0.000208663	99.688	TYC(1)YSGGVR	3	1.2332	2	1	0.000767255	77.533	TYC(1)YSGGVR	2	-0.021559	2
MGG_13186T0	294	C	PNS1 (559 aa)	1	0.000358486	45.885	YQPGTTNSPNPSC(1)SDGSC(1)SQGR	4	-0.98334	1
MGG_08047T0	157	C	glycerophosphoryl diester phosphodiesterase (425 aa)	1	4.51892e-06	95.094	C(1)C(1)TSDITIAEYK	3	-1.5735	4	1	6.85371e-05	90.614	C(1)C(1)TSDITIAEYK	4	0.10138	6
MGG_02849T0	114	C	hypothetical protein (468 aa)	1	1.00334e-16	87.739	AEC(1)IADGQYNPGQSSTSQVSTTSNNIPYGK	3	1.0366	2
MGG_08758T0	162	C	aminopeptidase Y (495 aa)	1	0.000650599	119.68	RGTC(1)AISDK	3	-1.3124	3	1	1.89135e-22	168.08	GTC(1)AISDK	2	-0.67851	2
MGG_05283T0	185	C	uricase (296 aa)	1	0.000132734	65.043	ILSTDVDC(1)GWSWK	2	-0.41752	3	1	1.00627e-05	100.22	ILSTDVDC(1)GWSWK	2	-1.3082	2
MGG_07480T0	236	C	tetratricopeptide repeat domain-containing protein (329 aa)	1	6.83189e-05	94.692	SVELC(1)DDYLR	3	1.1726	1	1	7.60055e-05	94.692	SVELC(1)DDYLR	3	1.3052	1
MGG_13254T0	264	C	NAPE-hydrolyzing phospholipase D (426 aa)	1	0.000658249	40.626	AADGSPDATATISC(1)LPSQHASGR	4	0.6912	1
MGG_07130T0	96	C	proteasome component PUP2 (246 aa)	1	6.84797e-23	174.4	VEC(1)QSHAFNYNEDLR	3	0.57697	2	1	6.25881e-08	98.676	VEC(1)QSHAFNYNEDLR	3	0.11139	3
MGG_10681T0	25	C	peptidyl-prolyl cis-trans isomerase-like 4 (506 aa)	1	0.00453537	65.252	LC(1)ENFLK	2	0.64961	1	1	0.00433078	77.923	LC(1)ENFLK	2	1.6148	1
MGG_00450T0	390	C	phosphoenolpyruvate carboxykinase (602 aa)	1	9.55009e-26	184.03	C(1)AYPIEYISNAK	2	0.97237	13	1	2.28977e-27	158.56	C(1)AYPIEYISNAK	2	0.50703	14
MGG_11457T1	182	C	hypothetical protein (331 aa)	1	0.00161802	50.354	C(1)VANTQPDPPPR	3	-0.92498	1	1	0.00257675	45.911	C(1)VANTQPDPPPR	3	-0.44135	1
MGG_00593T0	429	C	hypothetical protein (725 aa)	1	1.59921e-14	111.34	VVSEVGC(1)ATDETALGC(1)LR	3	2.7976	2	1	4.66035e-09	78.441	VVSEVGC(1)ATDETALGC(1)LR	4	1.6593	1
MGG_04995T0	1330	C	U3 small nucleolar RNA-associated protein 10 (1797 aa)								1	0.00784949	43.772	HTAVAC(1)VDK	3	0.18163	1
MGG_12994T0	235	C	hypothetical protein (265 aa)	1	0.0102152	41.724	HAQPPNGC(1)QK	3	-1.0248	1
MGG_00480T0	208	C	metalloprotease ATP23 (274 aa)	1	0.00102399	64.654	ASMLSGEC(1)R	3	-0.47659	3	1	0.00105916	66.27	ASMLSGEC(1)R	3	-1.3115	3
MGG_03073T0	57	C	hypothetical protein (174 aa)	1	0.00300025	69.03	C(1)RDYNDDYMQC(1)K	5	1.8652	1	1	0.0391671	45.183	C(1)RDYNDDYMQC(1)K	4	-0.43432	1
MGG_09002T0	82	C	hypothetical protein (208 aa)	1	0.000922271	70.552	C(1)DGQTPC(1)SR	3	-0.31699	1	1	0.0178762	45.158	C(1)DGQTPC(1)SR	3	-0.52355	1
MGG_01128T0	973	C	pentafunctional AROM polypeptide (1591 aa)	1	0.00525956	57.047	EALISYC(1)R	2	1.1033	2	1	0.000339215	93.143	EALISYC(1)R	2	0.8937	2
MGG_01284T0	285	C	thioredoxin reductase (329 aa)	1	3.32501e-18	136.49	PGTPLTSVEGVFAC(1)GDVQDKR	4	1.8925	2	1	9.62581e-23	137.61	PGTPLTSVEGVFAC(1)GDVQDKR	4	2.4982	2
MGG_05690T0	539	C	hypothetical protein (618 aa)	1	2.70677e-18	108.96	GFSIAGTQYASEC(1)YC(1)GNEIAGTAK	4	2.5357	4	1	3.89873e-14	80.412	GFSIAGTQYASEC(1)YC(1)GNEIAGTAK	4	-0.24858	1
MGG_07174T0	987	C	elongator complex protein 1 (1306 aa)	1	0.0057101	48.423	FAEAMSC(1)YR	3	-1.0404	1
MGG_02793T0	313	C	glycosyl hydrolase family 76 protein (609 aa)	1	0.000723657	114.97	C(1)NIDQQSFK	2	-0.54736	1	1	0.00338226	61.765	C(1)NIDQQSFK	2	-1.0306	1
MGG_14689T0	121	C	pyridoxal reductase (329 aa)	1	0.00575201	52.716	IDTFEC(1)AR	3	1.0037	1
MGG_00937T0	861	C	ATP-binding cassette sub-family A member 8-A (1655 aa)	1	9.50621e-05	68.972	GQSPAGC(1)STQETR	3	-2.0037	1	1	0.000311171	61.167	GQSPAGC(1)STQETR	3	-1.7191	1
MGG_09715T0	162	C	aldo-keto reductase yakc (342 aa)	1	1.23308e-05	83.204	YLGMSEC(1)SSSSVR	3	-1.077	1	1	2.40748e-05	89.231	YLGMSEC(1)SSSSVR	3	0.15165	2
MGG_00254T0	142	C	ornithine decarboxylase antizyme (297 aa)	1	4.28766e-06	74.789	QVQLEQQC(1)YQLGGGGR	3	1.4394	1
MGG_10633T0	201	C	AP-1 complex subunit mu-1 (449 aa)	1	0.000712825	66.056	C(1)YLSGMPELR	3	-0.69729	2	1	0.000972299	73.499	C(1)YLSGMPELR	3	-0.67604	2
MGG_10315T0	45	C	hydrophobin-like protein MPG1 (113 aa)								1	0.000137628	95.608	VVSC(1)C(1)NSK	3	-1.1487	1
MGG_01134T0	67	C	cell wall glucanase (440 aa)	1	5.75154e-11	123.63	MSFSLDSC(1)VPEPTC(1)QSK	4	-0.92639	8	1	1.52403e-10	112.01	MSFSLDSC(1)VPEPTC(1)QSK	4	-0.59317	5
MGG_06396T0	1188	C	hypothetical protein (1420 aa)	1	7.07106e-15	105.89	LVDYSGIPDEAEVESLC(1)K	3	-1.981	1	1	5.92889e-08	75.682	LVDYSGIPDEAEVESLC(1)K	3	-1.403	1
MGG_10192T0	570	C	eukaryotic translation initiation factor 3 subunit A (1074 aa)	1	2.02912e-10	114.96	ALYTTC(1)YYVDPSFNESR	3	2.0488	1
MGG_08063T0	186	C	pyruvate kinase (529 aa)	1	1.99676e-05	96.624	NNGFIC(1)SK	3	-0.61458	6	1	0.00127545	98.233	NNGFIC(1)SK	3	-0.20972	4
MGG_08416T0	107	C	lipase 1 (568 aa)	1	9.93355e-08	83.404	FTTDEDC(1)LYLAVAAPTK	3	-0.21744	1	1	3.30149e-07	77.324	FTTDEDC(1)LYLAVAAPTK	3	-0.82478	1
MGG_03847T0	60	C	hypothetical protein (309 aa)	1	1.14987e-07	78.078	NPVPC(1)PLLAESVAPGNYR	3	1.2258	1	1	1.61052e-06	65.231	NPVPC(1)PLLAESVAPGNYR	3	0.99778	1
MGG_02368T0	382	C	galactose oxidase (670 aa)	1	5.67455e-08	85.563	DDANAMC(1)GIFVMYDALR	3	0.99897	1	1	1.37694e-08	92.439	DDANAMC(1)GIFVMYDALR	3	1.2364	3
MGG_00740T0	345	C	lysosomal cobalamin transporter (587 aa)	1	0.0226546	62.546	ASNSLC(1)K	2	4.4838	1	1	0.00280242	69.998	ASNSLC(1)K	3	0.58449	2
MGG_07729T0	496	C	hypothetical protein (523 aa)	1	0.000266983	59.227	LAC(1)TDPVQDGC(1)DR	4	-0.64886	1	1	5.62588e-05	70.089	LAC(1)TDPVQDGC(1)DR	4	-0.23109	1
MGG_00819T0	73	C	niemann-Pick C1 protein (1276 aa)	1	0.000639167	81.972	LLVDLC(1)GPK	2	0.11208	4	1	0.00145086	71.451	LLVDLC(1)GPK	2	-0.32015	4
MGG_00718T0	446	C	hypothetical protein (637 aa)								1	2.55857e-11	84.166	C(1)DQLPSC(1)TDYIYVTYQNAER	4	0.42313	1
MGG_07457T0	198	C	hypothetical protein (337 aa)	1	2.23772e-09	110.35	DMLDC(1)LAFQDGTTPR	3	-1.843	3	1	3.87003e-09	105.17	DMLDC(1)LAFQDGTTPR	3	-1.6692	3
MGG_03756T0	133	C	hypothetical protein (174 aa)	1	0.000168123	99.136	VVC(1)ENGYQK	3	0.18404	2	1	0.00107833	70.816	VVC(1)ENGYQK	3	0.0016504	1
MGG_04860T0	174	C	porphobilinogen deaminase (341 aa)	1	4.0592e-07	62.589	KLDAEDGEFDC(1)IILAAAGLHR	4	3.2039	1	1	2.72295e-22	119.27	KLDAEDGEFDC(1)IILAAAGLHR	4	3.2123	1
MGG_06199T0	136	C	peroxisomal-coenzyme A synthetase (523 aa)	1	1.16895e-05	76.311	FNAAVAEC(1)YWDAQK	3	1.2954	1	1	9.22557e-06	78.809	FNAAVAEC(1)YWDAQK	3	1.4926	1
MGG_04529T0	60	C	proteasome component PUP1 (272 aa)	1	0.00251553	44.44	ATSGPIVADKNC(1)EK	4	0.77317	1	1	0.00335483	58.885	ATSGPIVADKNC(1)EK	3	1.0481	1
MGG_09079T0	153	C	hypothetical protein (235 aa)	1	1.04527e-28	192.65	FVTGVATLDSSNC(1)K	2	-0.45788	95	1	7.45208e-65	206.49	FVTGVATLDSSNC(1)K	2	-0.54519	86
MGG_03879T0	256	C	actin-like protein 3 (439 aa)	1	2.59067e-05	58.123	TAQEIKEEYC(1)YVC(1)PDIVK	5	0.51114	3	1	1.00133e-05	59.585	TAQEIKEEYC(1)YVC(1)PDIVK	5	0.51249	3
MGG_17928T0	216	C	hypothetical protein (421 aa)	1	0.000307327	99.139	C(1)DEFLAR	3	3.0569	1	1	0.000826104	94.662	C(1)DEFLAR	3	3.3045	1
MGG_02970T0	269	C	ubiquitin carboxyl-terminal hydrolase 6 (558 aa)	1	0.00052106	51.359	LNC(1)HIDKDINHLR	5	0.47786	1	1	5.80228e-05	70.089	LNC(1)HIDKDINHLR	5	-0.18273	1
MGG_12805T0	261	C	tryptophan synthase (718 aa)	1	2.84283e-07	142.04	EYC(1)SYLC(1)GR	3	-0.49301	4	1	1.23267e-10	141.2	EYC(1)SYLC(1)GR	4	0.21708	3
MGG_04325T0	119	C	hypothetical protein (282 aa)	1	3.98783e-23	114.05	SSLVDDKDC(1)NAAC(1)TGYGQEAC(1)GGDK	4	-0.22433	2
MGG_05964T0	161	C	2Fe-2S iron-sulfur cluster binding domain-containing protein (190 aa)	1	2.4924e-09	89.08	LGC(1)QVTMTK	2	0.2485	3	1	0.000728677	72.042	LGC(1)QVTMTK	3	-0.79624	3
MGG_15100T0	1743	C	polyketide synthase (3002 aa)	1	1.63828e-10	114.96	LEC(1)VDC(1)GIQILDVDHTK	4	-0.092062	2	1	5.99705e-07	75.376	LEC(1)VDC(1)GIQILDVDHTK	4	-0.25517	1
MGG_00538T0	548	C	acid phosphatase (598 aa)								1	0.00201447	40.278	TLPLGWSLPEC(1)DVSR	3	-1.7738	1
MGG_01996T1	840	C	hypothetical protein (1015 aa)	1	0.0161705	40.098	DYEHPC(1)VK	3	2.1468	1	1	0.0121528	41.429	DYEHPC(1)VK	3	0.39762	1
MGG_01158T0	226	C	DNA-directed RNA polymerase I subunit RPA1 (1720 aa)	1	3.93149e-06	110.92	IC(1)ASC(1)DGVSPTYR	4	1.398	2	1	0.000356278	58.116	IC(1)ASC(1)DGVSPTYR	4	1.0707	2
MGG_03638T0	161	C	sorting nexin-4 (496 aa)	1	0.00395615	57.281	C(1)ALHPVLR	3	1.9704	1	1	0.000588137	84.244	C(1)ALHPVLR	3	1.8925	1
MGG_13464T0	579	C	laccase (610 aa)	1	8.41126e-15	106.93	VDEIPATVNLAELEPTC(1)R	4	-2.1173	2	1	4.81405e-10	81.157	VDEIPATVNLAELEPTC(1)R	4	-1.5366	2
MGG_10852T0	204	C	methionine synthase (379 aa)	1	7.12624e-05	63.682	FLQLDDTNLAYLC(1)DK	3	-0.17076	1	1	1.63736e-07	83.54	FLQLDDTNLAYLC(1)DK	3	0.00092931	1
MGG_04626T0	44	C	6,7-dimethyl-8-ribityllumazine synthase (201 aa)	1	0.00126694	92.692	LLAC(1)GVK	2	-0.051605	2	1	0.00140343	97.596	LLAC(1)GVK	2	-0.23026	1
MGG_01648T0	242	C	tRNA dihydrouridine synthase (442 aa)	1	0.00966944	50.966	MVADVC(1)R	2	-1.4698	1	1	0.00999072	50.898	MVADVC(1)R	2	-1.6044	2
MGG_02962T1	202	C	C6 zinc finger domain-containing protein (483 aa)								1	0.00189857	51.727	C(1)SGYQTTADGK	3	0.68698	1
MGG_17041T0	155	C	saccharopine dehydrogenase (451 aa)								1	0.000199524	47.089	TFLSYC(1)GGLPAPESSDNPLGYK	3	-1.7613	1
MGG_03691T0	124	C	hypothetical protein (195 aa)	1	2.73792e-13	166.87	VNNPC(1)GAASPK	2	-0.65916	2	1	1.02351e-27	160.67	VNNPC(1)GAASPK	2	-0.31411	2
MGG_09948T0	156	C	splicing factor U2AF 23 kDa subunit (210 aa)	1	0.000835903	70.028	LNSGEGC(1)TR	3	-0.48731	1	1	0.00129586	64.654	LNSGEGC(1)TR	3	-0.17702	1
MGG_10445T0	265	C	thermostable alkaline protease (793 aa)	1	4.03902e-05	53.554	VFGC(1)TGGSGTDVLIAAVTK	3	1.4954	1
MGG_00672T0	79	C	C6 zinc finger domain-containing protein (741 aa)	1	3.01904e-05	74.987	C(1)DVVQDPFQGC(1)TR	4	-0.39589	2	0.999996	0.000524273	55.724	C(1)DVVQDPFQGCTR	3	-0.50317	1
MGG_08200T0	56	C	hypothetical protein (805 aa)								1	0.000794903	62.466	QC(1)ANEASGPGR	3	0.10625	1
MGG_03115T0	284	C	hypothetical protein (467 aa)								1	0.000126756	58.814	C(1)TNGNFQPLESFDYLR	3	-0.40553	1
MGG_16553T0	44	C	hypothetical protein (117 aa)	1	1.6158e-05	54.857	INVYDNSC(1)SVPNFPGGAQSVR	3	1.2695	1	1	0.000197237	47.499	INVYDNSC(1)SVPNFPGGAQSVR	3	1.7843	1
MGG_03439T0	297	C	acid phosphatase (301 aa)	1	0.00258071	66.568	NILEC(1)LPK	2	-0.59672	1	1	0.00396227	62.463	NILEC(1)LPK	2	-1.3106	2
MGG_04421T0	1226	C	hypothetical protein (1795 aa)	0.993248	0.00767721	44.318	YSEVC(0.007)EVC(0.993)K	3	1.8081	1
MGG_00170T0	170	C	proteasome component PRE2 (285 aa)	1	4.92603e-05	68.283	GMGLSMGTMC(1)AGVTK	3	-1.1663	4
MGG_15165T0	23	C	hypothetical protein (83 aa)	1	0.000150204	83.862	AC(1)AIQDC(1)LTK	4	0.23462	3	1	0.000283155	83.862	ACAIQDC(1)LTK	2	-0.75387	2
MGG_06306T0	468	C	hypothetical protein (508 aa)								1	0.000113236	55.011	IPGNHLYGNENFC(1)TLR	4	-0.22965	1
MGG_08917T0	521	C	hypothetical protein (649 aa)	1	0.00165785	49.448	HTVTAAC(1)EVSR	3	0.80759	1
MGG_14649T0	9	C	hypothetical protein (83 aa)	1	3.04559e-05	105.03	SASFAPEC(1)NEVK	3	0.17524	3	1	7.18117e-07	111.94	SASFAPEC(1)NEVK	3	-0.13167	2
MGG_00371T0	563	C	cell division control protein 25 (1209 aa)	1	0.000617978	52.576	HEVIGNNVC(1)LAGSR	3	-4.4767	1
MGG_06155T0	273	C	hypothetical protein (596 aa)								1	0.00104322	61.161	DYVC(1)EPQYC(1)R	3	-0.10461	2
MGG_17476T0	153	C	hypothetical protein (253 aa)	1	8.4785e-20	112.44	EHADAPLVDC(1)ISMGHPSLVTEK	4	-0.46043	2	1	1.72527e-27	132.01	EHADAPLVDC(1)ISMGHPSLVTEK	4	-0.65848	2
MGG_12767T0	264	C	2-oxoglutarate dehydrogenase (1009 aa)	1	6.89948e-05	68.42	FGLEGC(1)EALVPGMK	3	0.67048	2
MGG_05067T0	362	C	aspartate aminotransferase (405 aa)	1	0.00854045	53.554	LSPAQC(1)R	3	0.85388	1	1	0.00235044	76.847	LSPAQC(1)R	2	0.37285	2
MGG_02856T0	478	C	molybdopterin biosynthesis protein moeB (525 aa)	1	0.00288807	56.202	LSDLVC(1)MTK	3	-0.14433	1
MGG_17072T0	87	C	dihydrolipoyl dehydrogenase (509 aa)	0.889506	5.71283e-05	61.657	GTLGGTC(0.11)LNVGC(0.89)IPSK	3	0.79742	1
MGG_11764T1	30	C	hypothetical protein (583 aa)	1	0.000176606	105.52	C(1)DETFPQC(1)R	4	-1.0284	2	1	0.000203339	82.287	C(1)DETFPQC(1)R	4	-0.58438	2
MGG_07961T0	79	C	hypothetical protein (140 aa)	0.998022	5.75564e-08	70.837	EFC(0.999)GDC(0.998)GAYLC(0.003)EYGEAAAEK	4	-0.52239	2	0.998391	1.28752e-12	91.414	EFC(1)GDC(0.998)GAYLC(0.002)EYGEAAAEK	4	-0.90153	2
MGG_04556T0	44	C	alcohol dehydrogenase 1 (340 aa)	1	4.2828e-29	125.23	VEAC(1)GVC(1)HSDSFVQNNAFGGGFPR	4	-1.029	5	1	1.6691e-26	105.96	VEAC(1)GVC(1)HSDSFVQNNAFGGGFPR	5	-0.5579	3
MGG_11335T0	343	C	hypothetical protein (610 aa)	0.999973	0.000264096	47.726	C(1)GNWC(1)SGELPDWDDQEGCK	4	-1.4215	1	1	1.02929e-07	67.418	C(1)GNWC(1)SGELPDWDDQEGCK	4	-2.4766	1
MGG_04550T0	865	C	calcium-translocating P-type ATPase (997 aa)	1	3.55624e-05	52.866	C(1)SSMFPEIGC(1)SMFNNDMAK	4	-1.3922	8	1	5.43541e-06	61.477	C(1)SSMFPEIGC(1)SMFNNDMAK	4	-0.57104	9
MGG_10446T0	379	C	DNA-directed RNA polymerase III subunit RPC6 (416 aa)	1	1.06354e-05	72.433	C(1)PVFELC(1)EEGGPVSPR	4	0.25626	1	1	2.54406e-08	99.055	C(1)PVFELC(1)EEGGPVSPR	4	-0.35539	1
MGG_00647T0	398	C	hypothetical protein (498 aa)	0.998586	0.000192414	108.7	HESC(0.001)GQC(0.999)TPCR	3	-1.0227	3	0.792869	0.000899968	58.699	HESC(0.091)GQC(0.793)TPC(0.116)R	3	-0.4112	1
MGG_11144T0	247	C	chaperone dnaJ (544 aa)	1	0.00165785	49.448	TVTINPLVSC(1)K	3	0.31149	1	1	0.002204	50.484	TVTINPLVSC(1)K	3	0.15164	1
MGG_12574T0	462	C	aspartyl-tRNA synthetase (578 aa)	1	8.02169e-05	84.507	PFYTC(1)EDPENR	3	-1.0218	1	1	0.000132349	94.465	PFYTC(1)EDPENR	3	-0.89125	1
MGG_14807T0	46	C	hypothetical protein (81 aa)	1	2.09628e-06	123.69	SLTEC(1)LK	2	0.70317	2	1	0.00111367	102.71	SLTEC(1)LK	2	0.16267	2
MGG_07117T1	65	C	NADPH-cytochrome P450 reductase (691 aa)	1	9.63122e-16	133.93	NC(1)VIFYGSQTGTAEDYASR	4	0.71929	3	1	6.07139e-29	152.01	NC(1)VIFYGSQTGTAEDYASR	4	0.73715	3
MGG_03841T0	613	C	E3 ubiquitin-protein ligase UPL3 (1924 aa)	1	0.000671739	71.614	RVELLEDC(1)K	4	0.32766	1	1	0.00559707	46.001	RVELLEDC(1)K	4	1.5275	1
MGG_10751T0	134	C	peroxisomal copper amine oxidase (675 aa)	1	0.000123517	66.004	VYC(1)DPWTIGYDER	3	-0.44519	1	1	3.35672e-05	76.563	VYC(1)DPWTIGYDER	3	-0.43047	1
MGG_07560T0	352	C	hypothetical protein (396 aa)	1	1.78891e-07	78.814	SMAEGAGQVPNTC(1)R	3	1.2301	2	1	0.000221754	60.55	SMAEGAGQVPNTC(1)R	3	0.65037	1
MGG_06088T0	32	C	hypothetical protein (296 aa)	1	0.00877484	68.016	IKEVEIC(1)K	3	-0.91881	1	1	0.0229714	66.692	IKEVEIC(1)K	3	-1.5742	1
MGG_06454T0	259	C	glutathione synthetase large subunit (554 aa)	1	0.000200954	107.45	C(1)VIFLTQDGER	2	-2.7935	3	1	2.08864e-09	119.22	C(1)VIFLTQDGER	2	-2.1675	3
MGG_01292T0	444	C	nucleolar protein NOP2 (679 aa)	1	0.0002355	79.659	NSIVC(1)NYDAR	3	-0.52111	1
MGG_10716T0	140	C	hypothetical protein (180 aa)								1	0.00416106	62.714	EAVILC(1)R	3	-1.1319	1
MGG_02620T0	34	C	60S ribosomal protein L37 (95 aa)	0.999999	2.96938e-35	193.73	HTC(1)ASCGYPAAK	3	2.5043	16	0.999955	3.22871e-21	144.1	HTC(1)ASCGYPAAK	4	-0.50357	9
MGG_06480T0	65	C	40S ribosomal protein S12 (148 aa)	1	2.13667e-15	133.9	QAHMC(1)VLNEAC(1)EEEAYKK	4	1.2545	15	1	8.59346e-14	123.14	QAHMC(1)VLNEAC(1)EEEAYKK	4	0.75043	13
MGG_13485T0	257	C	2-isopropylmalate synthase (617 aa)	1	3.4296e-11	106.6	GC(1)AVAAAELAQMAGADR	3	-0.97095	3	1	1.32003e-08	92.952	GC(1)AVAAAELAQMAGADR	3	-0.60627	3
MGG_07749T0	191	C	hypothetical protein (198 aa)	1	1.07783e-15	137.61	AELVATQAGLSC(1)DFSC(1)TA	3	2.026	1	1	4.68237e-11	91.355	AELVATQAGLSC(1)DFSC(1)TA	3	1.1364	1
MGG_00593T0	595	C	hypothetical protein (725 aa)	1	1.00067e-05	50.858	TYNFPGYTKPHC(1)ETTDPEQLEYK	5	-0.16841	1	1	0.000102527	49.125	TYNFPGYTKPHC(1)ETTDPEQLEYK	5	-0.46874	1
MGG_04582T0	529	C	hypothetical protein (542 aa)	0.814011	2.2859e-05	70.889	APGDC(0.187)GC(0.814)ENFFGC(0.999)GR	4	0.0062846	3	0.939914	2.5592e-08	101.3	APGDC(0.06)GC(0.94)ENFFGCGR	3	1.0303	4
MGG_00876T0	395	C	phenylalanyl-tRNA synthetase (584 aa)								1	0.00367429	51.113	AEC(1)AMAGWK	3	-0.1293	1
MGG_09817T0	383	C	minor extracellular protease vpr (903 aa)	1	0.000260964	96.665	TAGC(1)NFVSK	3	0.41324	3	1	0.0025341	57.267	TAGC(1)NFVSK	3	0.39849	3
MGG_07935T0	370	C	galactonate dehydratase (384 aa)	1	0.000329571	72.2	IAVDTKPWQC(1)K	4	0.73602	1	1	0.000456952	66.056	IAVDTKPWQC(1)K	3	1.0833	2
MGG_08741T0	91	C	tRNA selenocysteine-associated protein 1 (416 aa)	1	1.45654e-09	78.708	QSGNAGYC(1)FVEFPSSEAATK	3	2.8861	2	1	7.2545e-13	92.918	QSGNAGYC(1)FVEFPSSEAATK	3	1.5156	2
MGG_07187T0	1652	C	glutamate synthase (2119 aa)	0.981389	0.00331889	41.45	C(0.981)MDC(0.953)GVPFC(0.065)QSDSGC(0.001)PISNIIPK	4	0.10904	1	0.997148	0.000776616	51.469	C(0.997)MDC(0.992)GVPFC(0.011)QSDSGCPISNIIPK	4	0.039387	1
MGG_06361T0	457	C	dynamin-A (803 aa)	0.999981	0.000342118	61.11	IC(1)HTCGSTELSR	3	-0.7901	1	1	1.63564e-10	128.36	IC(1)HTCGSTELSR	3	-1.2634	1
MGG_07037T0	740	C	phosphatidylserine decarboxylase (1172 aa)								0.993482	0.00885688	40.502	EC(0.993)PIC(0.007)HQPR	3	0.65678	1
MGG_04012T0	301	C	3-hydroxyisobutyryl-CoA hydrolase (500 aa)	1	0.000120817	128.86	C(1)FSHDSVAK	2	1.8252	1
MGG_00399T0	88	C	hypothetical protein (437 aa)								1	2.76868e-10	80.362	TGNFAC(1)LTNYSEADPNDAR	3	-0.0018404	1
MGG_16813T0	195	C	hypothetical protein (364 aa)	1	5.43847e-07	79.652	IGSYGLSEC(1)SPETIR	3	-0.17873	1	1	1.74276e-07	80.632	IGSYGLSEC(1)SPETIR	3	0.1007	1
MGG_16248T0	174	C	30S ribosomal protein S5 (266 aa)	1	0.00114649	89.123	C(1)GSVTVR	2	-0.82201	3	1	0.000404464	107.67	C(1)GSVTVR	3	-0.090339	2
MGG_15072T0	428	C	importin subunit alpha-1 (552 aa)	0.998845	8.27012e-05	76.165	PLC(0.999)DLLSC(0.001)PDNK	3	-2.7441	1	0.999074	0.000103891	77.124	PLC(0.999)DLLSC(0.001)PDNK	3	-2.5578	1
MGG_12159T0	159	C	uridine kinase (455 aa)	1	5.96954e-05	71.176	IFC(1)EEDADVC(1)LTR	4	-0.83953	2	1	0.000282266	60.157	IFC(1)EEDADVC(1)LTR	4	-0.70207	1
MGG_06099T0	215	C	serine/threonine-protein phosphatase PP2A catalytic subunit (329 aa)	1	0.000642587	43.164	IQEVPHEGPMC(1)DLLWSDPDDR	4	0.6937	1	1	0.000160036	47.499	IQEVPHEGPMC(1)DLLWSDPDDR	4	1.0987	1
MGG_12322T0	107	C	hypothetical protein (782 aa)	1	0.00373422	53.089	GLC(1)PMTAGK	3	0.15649	1	1	0.00591152	46.001	GLC(1)PMTAGK	3	0.66823	1
MGG_08892T0	104	C	hypothetical protein (506 aa)	1	0.00261284	65.465	SGPAC(1)YGK	2	0.56648	1	1	0.00326708	68.625	SGPAC(1)YGK	2	0.46281	1
MGG_15165T0	61	C	hypothetical protein (83 aa)								1	4.63654e-10	107.72	KGDDASTVSC(1)PKPDLLR	4	-0.81044	1
MGG_03881T0	243	C	tRNA (uracil-5-)-methyltransferase (650 aa)	1	0.0035028	58.433	INC(1)PHFSR	3	1.0619	1	1	0.00752888	48.091	INC(1)PHFSR	3	0.84826	1
MGG_09882T0	152	C	hypothetical protein (349 aa)								1	0.000115518	64.52	EEDGTTIC(1)NSTTC(1)PR	3	-0.76692	1
MGG_08144T0	83	C	Ras-like protein Rab7 (206 aa)								0.896787	9.83831e-05	60.549	GADC(0.897)C(0.103)VLVFDVNNSK	3	-0.21075	1
MGG_02653T0	688	C	6-phosphofructokinase (782 aa)	1	4.80311e-10	131.72	C(1)IQHLEQYGPKPHEK	4	-0.67896	2
MGG_02524T0	38	C	vacuolar protein sorting-associated protein 29 (203 aa)	1	0.000664542	52.527	IGQTLC(1)LGNLTDR	3	0.1376	1	1	0.00123295	49.988	IGQTLC(1)LGNLTDR	3	0.021792	1
MGG_17001T0	269	C	actin-like protein 2 (399 aa)	0.999319	0.000159499	48.907	FEAPEC(0.999)LFQPHLVDC(0.001)EQK	4	1.1209	1	0.999877	9.44781e-06	60.764	FEAPEC(1)LFQPHLVDCEQK	4	1.8341	1
MGG_01202T0	390	C	D-lactate dehydrogenase (602 aa)	1	0.000593796	68.132	C(1)INDAGMTTR	3	2.0126	3	1	0.000836521	74.841	C(1)INDAGMTTR	3	0.21109	3
MGG_06288T0	159	C	hypothetical protein (510 aa)	1	1.39009e-09	95.57	YIRDDLC(1)PENDPLC(1)R	3	-0.29688	7	1	8.60709e-06	71.279	YIRDDLC(1)PENDPLC(1)R	4	-1.3986	3
MGG_05948T0	16	C	zinc knuckle domain-containing protein (200 aa)	0.998867	1.71406e-05	78.903	TC(0.999)YTC(0.001)GQPNHQAR	4	-0.10905	2	0.999957	9.20427e-06	99.752	TC(1)YTCGQPNHQAR	4	-0.2289	1
MGG_01609T0	97	C	hypothetical protein (183 aa)	1	7.18584e-09	150.05	C(1)SDDC(1)INK	4	1.2244	7	1	0.000441498	93.429	C(1)SDDC(1)INK	2	-0.91446	3
MGG_11174T0	1222	C	sensor protein gacS (1308 aa)	1	4.50203e-07	92.295	C(1)ATLGGALLEQNR	3	-0.76056	1	1	2.58135e-05	77.894	C(1)ATLGGALLEQNR	3	-0.21808	1
MGG_03699T0	377	C	inosine-5'-monophosphate dehydrogenase IMD4 (544 aa)								1	6.54426e-08	72.583	FGVPC(1)IADGGIQNVGHIVK	3	0.77294	1
MGG_07187T0	778	C	glutamate synthase (2119 aa)	1	0.00113119	63.534	HSC(1)DGGILK	3	-0.054935	1	1	0.00133495	64.42	HSC(1)DGGILK	2	0.52904	2
MGG_03439T0	222	C	acid phosphatase (301 aa)	1	0.000107573	100.04	LTDAC(1)NTADK	2	2.0075	2	1	8.1702e-09	124.42	LTDAC(1)NTADK	2	2.6626	1
MGG_12521T0	62	C	hypothetical protein (186 aa)	1	3.75326e-07	94.355	KDIANVATPC(1)LLAK	3	0.48619	3	1	1.28486e-05	98.942	DIANVATPC(1)LLAK	2	-1.3075	2
MGG_17961T0	74	C	hypothetical protein (417 aa)	1	6.58949e-10	84.169	QLFMAC(1)SEPLGR	3	0.25363	3	1	0.000221978	69.03	QLFMAC(1)SEPLGR	3	-0.36137	2
MGG_08140T0	305	C	AdoMet-dependent rRNA methyltransferase SPB1 (866 aa)								1	0.0148445	43.808	TC(1)C(1)ADLK	4	-1.398	1
MGG_11861T0	102	C	1,3-beta-glucanosyltransferase gel4 (529 aa)	1	8.52205e-33	126.09	VYQIDPTANHDAC(1)MK	2	-2.2242	12	1	3.04519e-09	106.42	VYQIDPTANHDAC(1)MK	3	-1.1519	15
MGG_02309T0	51	C	carboxypeptidase S1 (635 aa)	1	0.000184918	66.436	ISYKEPGLC(1)ETTPGVK	3	0.87963	3	1	8.37042e-05	71.08	ISYKEPGLC(1)ETTPGVK	3	0.31753	2
MGG_06984T0	966	C	DNA-directed RNA polymerase III subunit RPC2 (1159 aa)								1	0.0029365	60.019	LFEC(1)LTGK	3	0.50476	1
MGG_17072T0	82	C	dihydrolipoyl dehydrogenase (509 aa)								0.978864	4.40802e-05	62.813	GTLGGTC(0.979)LNVGC(0.021)IPSK	3	1.359	1
MGG_13404T0	190	C	3-oxoacyl-[acyl-carrier-protein] reductase (418 aa)	1	2.20326e-17	94.838	C(1)TVNAVNPGPVLGPMYASNTDEFK	3	1.1514	1	1	9.67598e-30	121.56	C(1)TVNAVNPGPVLGPMYASNTDEFK	3	-0.46171	3
MGG_07749T0	195	C	hypothetical protein (198 aa)	1	1.07783e-15	137.61	AELVATQAGLSC(1)DFSC(1)TA	3	2.026	1	1	4.68237e-11	91.355	AELVATQAGLSC(1)DFSC(1)TA	3	1.1364	1
MGG_14526T0	297	C	cytosolic Fe-S cluster assembly factor nar-1 (599 aa)	1	0.00110131	64.191	DVDC(1)VITSK	3	-0.70074	1	1	0.00200931	60.398	DVDC(1)VITSK	3	-1.0758	1
MGG_15100T0	21	C	polyketide synthase (3002 aa)	1	1.65244e-11	157.38	EPIAVVGTGC(1)R	2	-0.72963	1	1	0.000344008	84.687	EPIAVVGTGC(1)R	2	-0.36513	1
MGG_09404T0	191	C	feruloyl esterase B (541 aa)	1	0.000285879	73.951	SYYIGC(1)SLGGR	3	0.61141	1	1	0.000444592	68.536	SYYIGC(1)SLGGR	3	1.1665	1
MGG_09692T0	164	C	aminopeptidase Y (517 aa)	1	2.12348e-31	128.71	DREPVHGNIVLVENNGC(1)SHEDYPSSVR	5	-0.025967	3	1	1.36252e-60	175.07	DREPVHGNIVLVENNGC(1)SHEDYPSSVR	5	0.54603	2
MGG_13429T0	291	C	glycoside hydrolase (772 aa)	1	2.50987e-05	55.267	GVTVIPEIEAPGHC(1)LYLTK	4	0.83706	1	1	0.000357199	44.047	GVTVIPEIEAPGHC(1)LYLTK	4	0.74396	1
MGG_10456T0	35	C	hypothetical protein (150 aa)	1	0.000137968	73.927	SFQAAC(1)IPHSVR	4	0.14307	2	1	0.000187388	71.558	SFQAAC(1)IPHSVR	4	-0.035668	2
MGG_01104T0	252	C	acetolactate synthase small subunit (317 aa)	1	1.96387e-07	83.692	VLDISTNSC(1)IVELSAK	3	1.4557	1	1	0.000389731	50.806	VLDISTNSC(1)IVELSAK	3	2.1373	1
MGG_11871T0	153	C	allantoicase (358 aa)	1	2.65695e-11	101.05	GGWETILGYQEC(1)GPSQR	4	2.2618	3	1	1.64663e-06	71.354	GGWETILGYQEC(1)GPSQR	3	1.5315	1
MGG_14801T0	229	C	IdgA domain-containing protein (776 aa)	1	0.00039887	107.21	VAVIC(1)SGSK	2	-0.18925	2	1	2.50883e-15	150.27	VAVIC(1)SGSK	2	-0.11402	2
MGG_04732T0	141	C	acidic mammalian chitinase (434 aa)	1	0.00721948	49.423	TC(1)LDLVQK	3	-0.29812	1
MGG_01648T0	249	C	tRNA dihydrouridine synthase (442 aa)								1	0.000234221	61.423	EAGVAC(1)LMNGDVK	3	1.2483	1
MGG_15072T0	423	C	importin subunit alpha-1 (552 aa)	1	0.011654	41.876	YLVAQGC(1)IK	3	0.38206	1	1	0.00534448	48.794	YLVAQGC(1)IK	3	1.0901	1
MGG_01553T0	425	C	3-isopropylmalate dehydratase (779 aa)								1	5.31862e-05	51.524	EAGC(1)SMC(1)LGMNPDILAPQER	4	-3.4607	1
MGG_05948T0	143	C	zinc knuckle domain-containing protein (200 aa)	0.999467	0.000405973	55.724	TC(0.001)YSC(0.999)GGVGHMSR	3	0.61288	2	0.991597	0.000524273	55.724	TC(0.008)YSC(0.992)GGVGHMSR	4	0.183	2
MGG_03641T0	423	C	elongation factor 1-alpha (474 aa)	1	1.43352e-09	92.939	PMC(1)VETFSEYPPLGR	3	-1.3686	12	1	1.78703e-12	118.24	PMC(1)VETFSEYPPLGR	3	-1.3546	11
MGG_17513T0	544	C	delta-1-pyrroline-5-carboxylate dehydrogenase (601 aa)	1	7.87325e-35	199.68	NSAGNFYVNC(1)K	3	-2.5	36	1	8.54735e-60	206.97	NSAGNFYVNC(1)K	3	-1.1802	40
MGG_09242T0	154	C	hypothetical protein (316 aa)	1	9.53588e-10	89.232	LMSHEEVLDSVAGLC(1)R	4	-1.1594	3	1	9.82145e-05	56.527	LMSHEEVLDSVAGLC(1)R	4	-1.7367	2
MGG_00283T0	137	C	hypothetical protein (147 aa)	1	0.000116456	128.85	DGC(1)IISEQQTR	2	0.45559	2	1	3.4951e-09	120.53	DGC(1)IISEQQTR	3	-1.17	3
MGG_10312T0	183	C	hypothetical protein (581 aa)	1	0.000690007	72.096	VC(1)TAIGGTNK	2	0.65527	1	1	0.0034451	53.237	VC(1)TAIGGTNK	3	2.3751	1
MGG_06216T0	168	C	hypothetical protein (472 aa)	1	0.0003602	68.536	SLNDC(1)IEVC(1)AK	4	1.4462	1	1	0.0028782	44.612	SLNDC(1)IEVC(1)AK	4	0.57782	1
MGG_04757T0	290	C	hypothetical protein (495 aa)	1	2.70023e-09	88.565	ATISLYAMDVDPC(1)TGETR	3	-0.54919	3	1	1.29247e-08	78.078	ATISLYAMDVDPC(1)TGETR	3	-1.3152	3
MGG_05788T0	233	C	Poly(3-hydroxybutyrate) depolymerase (322 aa)	1	0.00271841	76.134	SC(1)LPDIR	3	-0.96253	1	1	0.00476335	60.972	SC(1)LPDIR	3	-1.1159	1
MGG_08053T0	83	C	WD repeat-containing protein JIP5 (404 aa)	1	3.68881e-05	130.56	ALYSAGTDC(1)IVK	2	-0.64791	2	1	0.000440948	63.091	ALYSAGTDC(1)IVK	3	1.0331	1
MGG_04119T0	220	C	guanine deaminase (536 aa)								1	0.000442811	62.088	VC(1)MDQLSPDWYR	3	1.5982	1
MGG_09952T0	111	C	GTP-binding nuclear protein GSP1/Ran (217 aa)	1	0.000171991	63.091	VC(1)ENIPIVLC(1)GNK	3	-1.8815	3	1	5.62588e-05	70.089	VC(1)ENIPIVLC(1)GNK	4	-2.3078	2
MGG_00543T0	131	C	hypothetical protein (727 aa)	1	0.000205081	54.768	SAVLLAC(1)AALATPDGK	3	-1.3761	1	1	4.14123e-06	74.141	SAVLLAC(1)AALATPDGK	3	-0.97094	1
MGG_06366T0	74	C	mitochondrial import inner membrane translocase subunit tim-13 (121 aa)	1	1.47027e-08	63.979	C(1)VPTPGSSLSGSETAC(0.885)VQAC(0.115)TEK	4	0.26055	1	1	4.81549e-28	133.84	C(1)VPTPGSSLSGSETAC(1)VQAC(1)TEK	5	0.33536	2
MGG_00378T0	457	C	tubulin-specific chaperone E (617 aa)	1	6.33437e-05	65.043	YAELC(1)ELYGEPAVVR	3	1.1378	1
MGG_12154T0	1214	C	fatty acid synthase subunit alpha (1860 aa)	1	1.11271e-05	53.625	YVHVSEVGNC(1)VGSGMGGAAALR	4	-0.11873	1
MGG_03096T0	108	C	fructose-bisphosphate aldolase (288 aa)	1	0.000467942	45.357	AADFEQGFDSIMC(1)DMSHYEK	4	-1.3674	2	1	0.000359844	40.968	AADFEQGFDSIMC(1)DMSHYEK	4	-0.92033	1
MGG_03707T0	259	C	NADP-dependent leukotriene B4 12-hydroxydehydrogenase (404 aa)	1	2.99327e-05	65.113	SLGAHEC(1)LNYNSPTFK	4	0.74021	1	1	1.22154e-08	102.15	SLGAHEC(1)LNYNSPTFK	4	0.26638	1
MGG_17123T0	137	C	hypothetical protein (299 aa)	1	9.82975e-28	168.08	C(1)DDIDGNC(1)HQEGWGGHWR	5	-1.9869	2	1	3.99336e-12	97.095	C(1)DDIDGNC(1)HQEGWGGHWR	4	-1.0571	1
MGG_07702T0	290	C	fructose-1,6-bisphosphatase (335 aa)	1	9.85643e-05	52.862	LYELSPIALVVEC(1)AGGK	3	-0.1875	1	1	0.00050628	46.892	LYELSPIALVVEC(1)AGGK	3	0.55257	1
MGG_01149T0	92	C	hypothetical protein (149 aa)	1	1.20584e-05	75.911	VC(1)ADVGAPDPAAAK	3	-3.2822	1	1	3.19568e-05	72.209	VC(1)ADVGAPDPAAAK	3	-3.9134	1
MGG_04710T0	78	C	translational activator GCN1 (2679 aa)	1	0.00622961	57.463	C(1)LVLLAK	3	-0.21449	1
MGG_06164T0	208	C	hypothetical protein (455 aa)	1	0.00184561	48.981	AAC(1)QLSMQNYR	3	0.73752	1	1	0.000465296	65.627	AAC(1)QLSMQNYR	3	0.8526	1
MGG_17962T0	383	C	fumarate hydratase (547 aa)	1	1.17336e-05	56.719	C(1)GLGELVLPENEPGSSIMPGK	3	0.34102	2	1	4.4915e-09	69.07	C(1)GLGELVLPENEPGSSIMPGK	3	0.017216	1
MGG_17822T0	370	C	hypothetical protein (435 aa)	1	1.37976e-06	107.99	AVSGTAYTIGNSC(1)R	3	0.031328	1	1	0.000374239	55.724	AVSGTAYTIGNSC(1)R	3	0.24443	1
MGG_17456T0	33	C	hypothetical protein (79 aa)	1	0.000185549	71.159	IFSTGC(1)SEENWK	3	-0.0034976	1	1	0.000255786	66.56	IFSTGC(1)SEENWK	3	-0.38082	1
MGG_10854T0	350	C	arginase (358 aa)	1	0.0069965	62.714	C(1)ALGESLL	2	0.71723	1	1	0.00235151	71.949	C(1)ALGESLL	2	0.19717	2
MGG_13535T0	316	C	nucleoporin POM152 (1275 aa)	1	3.9041e-07	106.58	C(1)PSASIGPSPPSER	3	0.43378	3	1	2.03609e-07	110.51	C(1)PSASIGPSPPSER	3	0.29625	3
MGG_06174T0	707	C	phospholipase D active site-containing protein (864 aa)	1	1.37053e-12	154.72	C(1)DRPDANWTPVTR	3	-0.02995	2	1	8.41926e-22	154.65	C(1)DRPDANWTPVTR	3	0.037836	2
MGG_09601T0	436	C	alpha-xylosidase (668 aa)	1	9.8594e-07	140.09	C(1)AWAGSQK	3	1.2301	2	1	1.04442e-09	139.88	C(1)AWAGSQK	2	-0.40669	2
MGG_05324T0	156	C	mitochondrial nuclease (334 aa)	1	0.000150057	86.898	GHQVPAADC(1)K	3	0.22254	3	1	0.000178319	81.017	GHQVPAADC(1)K	3	-0.52726	1
MGG_03463T0	49	C	hypothetical protein (826 aa)	1	0.00136514	82.426	ETPC(1)DQC(1)K	3	0.025308	2	1	0.00476133	66.351	ETPC(1)DQC(1)K	3	-0.10065	1
MGG_04860T0	93	C	porphobilinogen deaminase (341 aa)	1	2.13355e-11	91.589	DMPTTLPDNC(1)ELGAVMER	3	-0.56937	2	1	1.89719e-05	56.081	DMPTTLPDNC(1)ELGAVMER	3	-0.015785	2
MGG_04085T0	243	C	hypothetical protein (695 aa)	1	6.70753e-12	161.17	LEQGQYVQHC(1)R	4	-1.6896	3	1	7.46699e-15	138.22	LEQGQYVQHC(1)R	3	-1.6584	2
MGG_13014T0	570	C	class V chitin synthase (1788 aa)	1	0.00581354	58.167	YSILGC(1)R	3	-0.91205	1	1	0.00343896	64.803	YSILGC(1)R	3	-1.9409	1
MGG_01178T0	757	C	beta-mannosidase (859 aa)	1	0.000286202	107.11	TVC(1)ATYLVDPK	2	0.15229	1	1	3.61056e-14	130.79	TVC(1)ATYLVDPK	2	0.19969	1
MGG_01885T0	95	C	beta-glucosidase (798 aa)	1	0.000153072	58.079	LGFPGMC(1)LQDAGNGLR	3	-0.9728	1
MGG_00317T0	207	C	fumarylacetoacetase (438 aa)	1	5.19558e-05	120.46	VPTTAPC(1)R	2	0.14578	2	1	0.000354231	91.853	VPTTAPC(1)R	2	-0.27809	1
MGG_01594T0	145	C	uridylate kinase (330 aa)	1	0.000279762	77.288	GTQC(1)AQLVER	3	0.082513	1	1	0.00149214	59.84	GTQC(1)AQLVER	3	-0.16412	1
MGG_04257T0	431	C	hypothetical protein (447 aa)	1	0.00057003	51.771	ALFDGNVPAQGC(1)TK	3	-0.37192	1	1	4.65232e-05	68.044	ALFDGNVPAQGC(1)TK	3	-0.31392	1
MGG_01410T0	359	C	glutathione S-transferase Gst3 (406 aa)	1	0.000572995	75.825	DTC(1)NFLHIK	3	0.68193	1	1	0.000504883	75.825	DTC(1)NFLHIK	3	0.47734	1
MGG_08021T0	11	C	HD family hydrolase (279 aa)								1	0.00348107	67.519	MTPATVESGGC(1)K	2	-2.4809	1
MGG_06278T0	234	C	oxidoreductase (306 aa)	1	2.7555e-05	76.728	FVIGC(1)GGSDDAEKDQR	3	0.44586	3	1	0.000522378	56.569	FVIGC(1)GGSDDAEKDQR	4	-0.85947	2
MGG_09765T0	115	C	hypothetical protein (218 aa)	1	2.52411e-05	83.692	GATEKDVVTQC(1)FAR	3	-0.47769	3	1	0.000121505	78.505	GATEKDVVTQC(1)FAR	3	0.062757	3
MGG_09805T0	163	C	alpha-galactosidase (503 aa)	1	7.93924e-16	135.18	YDNC(1)YNQGQSGTPQLSFNR	3	-0.040514	1	1	3.2875e-12	95.414	YDNC(1)YNQGQSGTPQLSFNR	3	-1.513	1
MGG_09404T0	31	C	feruloyl esterase B (541 aa)	1	0.00169796	68.016	C(1)QSFQPER	2	-0.65742	2	1	1.04428e-06	125.98	C(1)QSFQPER	2	-0.46845	3
MGG_05324T0	304	C	mitochondrial nuclease (334 aa)	1	1.09893e-05	103.08	LC(1)ADANC(1)ALIIK	4	-0.95468	5	1	5.67009e-05	93.623	LC(1)ADANC(1)ALIIK	4	-1.2228	5
MGG_01274T0	343	C	RNA-binding protein (413 aa)	1	0.00136919	56.548	YIQSHPVTC(1)R	4	0.38722	1
MGG_02944T0	650	C	HAL protein kinase (851 aa)	1	0.0010344	48.527	EAGGQC(1)GINMGEVR	3	0.76317	1	1	0.00148145	45.332	EAGGQC(1)GINMGEVR	3	1.0759	1
MGG_05345T0	588	C	dihydroxy-acid dehydratase (596 aa)	1	1.83055e-30	184.99	YAALVSDASSGC(1)VTDK	4	-1.7077	3	1	6.35755e-08	93.424	YAALVSDASSGC(1)VTDK	2	-0.34608	3
MGG_14763T0	351	C	Cullin-4B (873 aa)	1	0.000818385	59.739	C(1)NVYNFDSTTK	3	-3.6084	1
MGG_07153T0	141	C	hypothetical protein (335 aa)								1	1.22716e-07	78.69	GVAFFC(1)DPSELPENPK	3	1.946	1
MGG_09962T1	363	C	chitin synthase 4 (1230 aa)	1	2.78155e-14	99.092	APNSDVPSEGDNLAWYFPC(1)HAR	3	-0.28523	2	1	1.30341e-18	103.71	APNSDVPSEGDNLAWYFPC(1)HAR	3	-0.52884	1
MGG_02812T0	50	C	1-aminocyclopropane-1-carboxylate deaminase (402 aa)	1	1.19014e-06	116.63	RDDC(1)NSGLAYGGNK	3	0.35286	3	1	1.40773e-40	173.71	RDDC(1)NSGLAYGGNK	3	0.3886	4
MGG_08274T0	277	C	glycosyl hydrolase (788 aa)	1	1.03995e-05	84.365	VGVSAISAAQAC(1)K	3	0.42853	1	1	2.3336e-05	94.122	VGVSAISAAQAC(1)K	3	0.6456	1
MGG_00506T0	1075	C	hypothetical protein (1516 aa)	1	1.20696e-16	92.886	NYPC(1)TSSDNGDENC(1)ALHIHGYTER	5	-0.45543	2	1	4.22608e-14	86.791	NYPC(1)TSSDNGDENC(1)ALHIHGYTER	4	0.5239	3
MGG_14886T0	313	C	sphingolipid C9-methyltransferase (513 aa)	1	4.91345e-08	85.493	AAGVPEEQSQLLC(1)C(1)DYR	3	-0.32244	4	1	2.00102e-06	67.326	AAGVPEEQSQLLC(1)C(1)DYR	3	-0.24906	2
MGG_05681T0	161	C	hypothetical protein (361 aa)	1	0.00625018	42.031	GLPVC(1)LFGETR	3	0.20088	1	1	0.00413316	42.629	GLPVC(1)LFGETR	3	0.40048	1
MGG_03441T0	606	C	trehalose-phosphatase (1021 aa)	1	2.02739e-09	108.58	DGMNTTSMEYVVC(1)QR	3	-0.37526	1	1	4.21833e-13	126.71	DGMNTTSMEYVVC(1)QR	3	1.6437	2
MGG_11377T0	107	C	mitochondrial 37S ribosomal protein S8 (162 aa)	1	0.000408269	69.815	LVHC(1)ELEGLEK	3	0.9014	1	1	0.00156973	53.211	LVHC(1)ELEGLEK	3	0.71049	1
MGG_02532T0	35	C	endoglucanase 1 (425 aa)	1	0.000109057	115.57	C(1)TVAGGC(1)VEK	3	-0.79896	4	1	0.000131488	97.813	C(1)TVAGGC(1)VEK	4	-0.76451	3
MGG_02608T0	158	C	26S proteasome regulatory subunit RPN5 (508 aa)								1	0.000184951	48.907	AATDILC(1)ELQVETFGSMER	3	-0.34552	1
MGG_10203T0	168	C	hypothetical protein (313 aa)								1	7.18312e-05	93.839	C(1)LQQDAFEGSQK	3	0.58283	1
MGG_04714T0	120	C	DNA-directed RNA polymerase II subunit RPB2 (1277 aa)	1	0.0010814	61.344	VSTLVPYEC(1)R	3	-0.0058611	1	1	0.0020712	55.353	VSTLVPYEC(1)R	3	0.10681	1
MGG_11907T0	460	C	hypothetical protein (461 aa)	1	0.000831159	53.981	FGPERPPPPPVANGC(1)	3	1.7103	1	1	0.000593109	53.3	FGPERPPPPPVANGC(1)	3	2.2522	1
MGG_01683T0	188	C	ubiquitin carboxyl-terminal hydrolase (253 aa)	1	6.09934e-19	104.84	GDTAAPEATDDVDLHYVC(1)FVK	4	0.45939	1	1	1.71269e-13	81.807	GDTAAPEATDDVDLHYVC(1)FVK	3	-0.16589	2
MGG_01369T0	202	C	alpha/beta hydrolase fold-3 domain-containing protein (348 aa)	1	0.00103758	43.208	TASDPC(1)DQQLPLPAGLALR	3	-1.8106	1	1	2.51459e-08	76.378	TASDPC(1)DQQLPLPAGLALR	3	-1.2449	1
MGG_17596T0	261	C	hypothetical protein (405 aa)	1	2.13573e-14	114.99	TVC(1)SGLNGLVPLEEMQGR	3	-0.39503	3	1	3.93567e-12	100.39	TVC(1)SGLNGLVPLEEMQGR	3	-0.56244	5
MGG_00707T0	30	C	CRAL/TRIO domain-containing protein (404 aa)	1	3.66722e-07	82.651	TPISAPLEGC(1)TPPAKDPLTK	4	-0.3823	2	1	1.49315e-07	87.519	TPISAPLEGC(1)TPPAKDPLTK	4	-0.44621	2
MGG_03280T0	243	C	nitrilase 2 (345 aa)	1	0.018007	44.395	TIGC(1)EGR	3	-0.78821	1	1	0.0121992	56.177	TIGC(1)EGR	2	0.012693	1
MGG_00859T0	162	C	ariadne-1 (523 aa)	1	0.00511681	57.281	YC(1)VDC(1)YR	4	0.25856	2	1	0.00476727	57.281	YC(1)VDC(1)YR	4	0.47306	2
MGG_07809T0	190	C	exoglucanase 1 (449 aa)	1	0.000703178	53.448	YGTGYC(1)DAQC(1)AR	4	0.7139	1
MGG_06306T0	454	C	hypothetical protein (508 aa)	1	0.00083751	54.023	YNDEPVTIPGC(1)K	3	-2.4027	1	1	0.00356203	41.242	YNDEPVTIPGC(1)K	3	-1.725	1
MGG_05193T0	123	C	cell division control protein 48 (821 aa)	1	1.29128e-10	153.09	HGDVVTIHPC(1)PDIK	3	0.41826	3	1	1.04147e-10	122.64	HGDVVTIHPC(1)PDIK	3	-0.0017711	3
MGG_16901T0	252	C	ATP-dependent RNA helicase DBP2 (549 aa)								1	0.000947684	60.641	GVEVC(1)IATPGR	3	1.1399	1
MGG_05860T0	9	C	hypothetical protein (414 aa)	1	2.85909e-13	90.718	LGPSC(1)PVDGSFYVC(1)NDSPIK	4	1.5257	1	1	7.50983e-06	55.453	LGPSC(1)PVDGSFYVC(1)NDSPIK	4	1.9649	1
MGG_04495T0	364	C	phosphoglucomutase (555 aa)	1	8.35701e-05	50.827	LSIC(1)GEESFGTGSNHIR	4	1.1713	1
MGG_07033T0	306	C	ATP-dependent RNA helicase DED1 (672 aa)								1	0.000200188	56.514	PC(1)VVYGGADIGSQLR	3	0.42828	1
MGG_05890T0	1020	C	beta-galactosidase (1047 aa)	1	1.93605e-06	107.53	VAGVGTAAC(1)GPGVR	2	0.56944	2	1	4.86811e-22	145.31	VAGVGTAAC(1)GPGVR	2	-0.68827	2
MGG_03707T0	330	C	NADP-dependent leukotriene B4 12-hydroxydehydrogenase (404 aa)	1	0.000586701	75.509	NWFEVISC(1)R	3	1.513	1	1	0.000695236	72.607	NWFEVISC(1)R	3	1.4435	1
MGG_11861T0	402	C	1,3-beta-glucanosyltransferase gel4 (529 aa)	1	2.14518e-11	114.96	DYGEIFSFIC(1)GAGDSC(1)K	4	-0.44452	5	1	1.85727e-10	113.33	DYGEIFSFIC(1)GAGDSC(1)K	3	1.1902	5
MGG_07526T0	86	C	replication factor C subunit 4 (359 aa)	1	0.00108796	64.485	TTSVLC(1)LAR	3	-0.39025	1	1	0.00323459	53.089	TTSVLC(1)LAR	3	-1.0267	1
MGG_06211T0	445	C	striatin Pro11 (853 aa)	1	1.21822e-09	71.696	TVIFSGGGSPGEPEIC(1)TAGDDGLIK	3	0.71353	1	1	2.45088e-27	115.5	TVIFSGGGSPGEPEIC(1)TAGDDGLIK	3	0.091915	1
MGG_06270T0	121	C	adenosine kinase (362 aa)	1	5.0771e-18	177.78	C(1)AVVITGHNR	3	0.55348	8	1	1.45921e-07	116.73	C(1)AVVITGHNR	3	0.79994	7
MGG_06101T0	149	C	SH3 domain-containing protein (597 aa)	1	1.46716e-24	141.79	PVC(1)AETC(1)AQFAQSEALIASDSR	4	-1.1297	1
MGG_03600T0	134	C	mitochondrial-processing peptidase subunit beta (474 aa)	1	7.34943e-07	110.38	C(1)VDILADILQNSK	2	0.76419	2	1	4.69204e-10	122.39	C(1)VDILADILQNSK	3	0.21262	3
MGG_07677T0	120	C	rhamnogalacturonan acetylesterase (260 aa)	1	4.48276e-05	66.387	SDC(1)PGSGTEVC(1)YSDK	4	-0.34321	1
MGG_05690T0	492	C	hypothetical protein (618 aa)	1	3.4598e-19	168.3	QNAAGWAAAGC(1)YR	3	3.3592	4	1	7.74381e-41	178.67	QNAAGWAAAGC(1)YR	2	0.029605	2
MGG_03264T0	323	C	kynurenine-oxoglutarate transaminase 1 (457 aa)	0.960993	4.41755e-06	59.339	IC(0.039)YSSVSPLQEAC(0.961)AVGFEQAEK	3	-0.29688	1	1	1.4166e-19	110.75	IC(1)YSSVSPLQEAC(1)AVGFEQAEK	4	-2.4566	2
MGG_04828T0	49	C	hypothetical protein (398 aa)	0.944401	0.000430775	45.844	DC(0.052)ANPC(0.944)GMDSQYC(0.248)C(0.756)GSGER	4	-1.8526	1	0.804486	0.00870889	40.432	DC(0.194)ANPC(0.804)GMDSQYC(0.232)C(0.77)GSGER	4	-0.17866	1
MGG_02695T0	366	C	cysteine proteinase 1 (508 aa)	1	0.00261819	60.682	SAC(1)VAMLK	3	1.7611	2	1	0.00250379	60.508	SAC(1)VAMLK	3	1.2441	2
MGG_08355T0	65	C	hypothetical protein (114 aa)	1	2.66122e-05	68.481	C(1)QNLNVPMYSQPVGDK	3	-0.29712	1	1	8.02073e-06	68.481	C(1)QNLNVPMYSQPVGDK	3	-1.1023	1
MGG_06065T0	480	C	hsp88-like protein (713 aa)	1	4.64487e-07	81.632	GVQANGGQDDFMIC(1)K	3	0.45072	7	1	3.17506e-08	102.52	GVQANGGQDDFMIC(1)K	3	0.45045	11
MGG_12760T1	379	C	anthranilate synthase component I (543 aa)	1	0.00358281	58.23	VC(1)DPLETR	3	0.57705	1	1	0.00379042	54.982	VC(1)DPLETR	3	0.90742	1
MGG_01605T0	206	C	FAD binding domain-containing protein (653 aa)								1	0.000816309	44.925	TILASYLVGC(1)DGAHSK	4	1.3185	1
MGG_06247T0	451	C	mitochondrial metal transporter 2 (527 aa)	1	0.000176735	103.74	AWTVEEC(1)R	3	2.8638	1	1	0.00205044	65.246	AWTVEEC(1)R	3	3.5346	1
MGG_03236T0	83	C	40S ribosomal protein S6-B (240 aa)	1	0.000120626	79.659	LLLSDGHSC(1)YR	3	1.6138	7	1	7.07761e-05	99.283	LLLSDGHSC(1)YR	3	2.1044	6
MGG_04092T0	90	C	glycosyl transferase (319 aa)								1	0.00288239	68.787	FYDC(1)WSK	3	0.25995	1
MGG_08695T0	40	C	NAD-binding Rossmann fold oxidoreductase (438 aa)	1	1.8606e-11	93.371	TYSSTSEVVAFC(1)DTNQTR	3	-0.92341	4	1	2.49898e-10	87.676	TYSSTSEVVAFC(1)DTNQTR	3	-0.51087	3
MGG_06211T0	827	C	striatin Pro11 (853 aa)	1	8.59826e-05	66.215	GEGVC(1)DVVWSSDGK	3	-1.2402	1
MGG_09576T0	126	C	hypothetical protein (373 aa)								1	0.000246937	44.238	GAFLVC(1)ESYYGQDMPFC(1)TPK	4	1.3217	1
MGG_01553T0	232	C	3-isopropylmalate dehydratase (779 aa)	1	0.00016365	63.473	MSIC(1)NMSIEGGAR	3	-0.011105	1	1	0.000995771	49.097	MSIC(1)NMSIEGGAR	3	0.42048	1
MGG_07076T0	210	C	oxidoreductase (311 aa)	1	0.00167839	47.774	EPYAGGSIYC(1)ATK	3	1.8468	1	1	0.00062772	54.276	EPYAGGSIYC(1)ATK	3	0.85439	1
MGG_08189T0	362	C	aromatic amino acid aminotransferase (637 aa)	1	0.0041448	75.311	TVAPGC(1)R	2	0.21573	1	1	0.00435261	77.748	TVAPGC(1)R	2	0.17928	1
MGG_01222T0	37	C	hypothetical protein (75 aa)	1	0.000649445	94.85	NIQC(1)EIC(1)K	3	-0.66872	5	1	0.00190619	76.679	NIQC(1)EIC(1)K	4	-0.17985	3
MGG_05112T0	423	C	ATP-dependent RNA helicase MRH4 (652 aa)								1	0.00459038	40.767	QLVLC(1)SATIPR	3	1.1386	1
MGG_03668T0	229	C	importin subunit beta-1 (877 aa)	1	1.03818e-10	93.495	NYIMQVVC(1)EATQGDDSR	3	-0.35529	1	1	2.54491e-07	77.506	NYIMQVVC(1)EATQGDDSR	3	-0.17471	1
MGG_10957T0	43	C	hypothetical protein (395 aa)	1	6.03568e-18	132.79	C(1)NLGNPANFPYATIDPEEAR	4	-1.1603	2	1	9.62581e-23	137.61	C(1)NLGNPANFPYATIDPEEAR	4	-1.6834	2
MGG_05066T0	209	C	HpcH/HpaI aldolase (270 aa)	1	6.27906e-05	100.88	SALEAIAAAC(1)K	2	0.36285	2	1	9.57193e-05	100.88	SALEAIAAAC(1)K	2	-0.14422	2
MGG_06503T0	443	C	hypothetical protein (487 aa)	1	7.31463e-06	69.188	LLEATGVC(1)VVPGSGFGQK	3	-1.0731	1	1	2.1402e-07	67.685	LLEATGVC(1)VVPGSGFGQK	3	0.011758	1
MGG_10195T0	245	C	serine/threonine-protein phosphatase PP1 (310 aa)	1	0.000159021	104.75	HDMDLIC(1)R	3	0.12546	4	1	0.000284778	89.752	HDMDLIC(1)R	2	0.054176	2
MGG_03388T0	340	C	ATP-dependent RNA helicase DHH1 (536 aa)	1	0.000509549	70.942	NLVC(1)SDLLTR	3	0.49316	1	1	0.00129803	61.344	NLVC(1)SDLLTR	3	0.014852	1
MGG_10957T0	74	C	hypothetical protein (395 aa)	1	0.000523623	60.799	YDWLC(1)QK	3	-0.28576	2	1	0.00152017	60.799	YDWLC(1)QK	3	-0.36176	2
MGG_11902T0	851	C	mitochondrial dynamin GTPase (967 aa)	1	2.65959e-14	164.93	YYC(1)PEVFLDAVGTK	2	0.61437	2	1	3.44399e-22	148.41	YYC(1)PEVFLDAVGTK	2	0.2984	2
MGG_10171T0	313	C	hypothetical protein (402 aa)	1	1.61188e-07	59.628	TVIDEYC(1)DIPYVETEC(1)GYAC(1)SDHASASK	5	-1.2604	2	0.999997	6.10072e-11	66.972	TVIDEYC(1)DIPYVETEC(0.964)GYAC(0.036)SDHASASK	5	-0.24331	2
MGG_09289T0	220	C	hexokinase (482 aa)	0.99997	2.22231e-07	65.184	IGC(1)IFGTGC(0.999)NAAYMEEC(0.001)GSIPK	4	-2.6553	5	0.999807	6.25114e-06	58.479	IGC(1)IFGTGC(0.999)NAAYMEEC(0.001)GSIPK	4	2.7386	4
MGG_07462T0	107	C	dihydrodipicolinate synthase (324 aa)	1	0.00445415	67.344	GTIELC(1)R	3	-0.74897	2	1	0.00103455	104.11	GTIELC(1)R	3	-0.48675	2
MGG_06785T0	51	C	exosome complex exonuclease RRP41 (281 aa)	1	2.52533e-10	100.11	VMC(1)VVTGPSEAAPGQR	3	0.3365	1	1	8.58899e-08	79.652	VMC(1)VVTGPSEAAPGQR	3	-0.53864	1
MGG_09348T0	200	C	mitochondrial intermembrane space import and assembly protein 40 (310 aa)	1	0.00293886	64.207	GMDC(1)IEK	3	0.41233	2	1	0.00273943	79.469	GMDC(1)IEK	2	0.77353	2
MGG_10583T0	278	C	12-oxophytodienoate reductase 1 (410 aa)	1	2.10554e-12	157.34	KETWGYLC(1)R	2	0.24401	7	1	0.000723954	81.191	KETWGYLC(1)R	3	1.6188	5
MGG_15019T0	440	C	peroxisomal copper amine oxidase (705 aa)	1	2.56159e-06	57.238	LTGMLNTYC(1)LHSSETAAPYGTEVAR	4	-1.1007	1	1	4.36371e-15	89.88	LTGMLNTYC(1)LHSSETAAPYGTEVAR	4	-0.92084	1
MGG_13275T0	125	C	hypothetical protein (392 aa)	1	0.00359336	40.475	TADYC(1)GVGC(1)IHGK	5	0.94901	1
MGG_04340T0	69	C	hypothetical protein (481 aa)	1	0.000154289	83.182	TLSQC(1)LHLVGR	4	1.2046	6	1	2.81433e-14	133.49	TLSQC(1)LHLVGR	4	0.38591	5
MGG_07729T0	216	C	hypothetical protein (523 aa)	1	1.9002e-09	91.076	ALC(1)EGSLLDLGVEC(1)R	3	-0.54851	3	1	0.000158025	56.514	ALC(1)EGSLLDLGVEC(1)R	4	0.2714	1
MGG_05690T0	78	C	hypothetical protein (618 aa)	1	0.00432711	60.682	C(1)TSADVK	2	-0.17868	2	1	1.30371e-05	124.83	C(1)TSADVK	2	0.77529	2
MGG_04941T0	58	C	hypothetical protein (188 aa)	1	0.00460753	63.394	GIC(1)YIHK	2	0.60609	2
MGG_08173T0	146	C	NADP-dependent malic enzyme (670 aa)	1	4.8875e-06	63.998	NLTGLLPHTMETEDIAC(1)AR	4	-0.3545	1	1	1.13116e-07	66.606	NLTGLLPHTMETEDIAC(1)AR	3	-0.70259	2
MGG_01121T0	99	C	vesicular-fusion protein SEC17 (293 aa)	1	1.76563e-05	94.309	C(1)VEMAIAQYCR	3	-0.65922	4	1	3.76797e-05	101.66	C(1)VEMAIAQYCR	3	-0.24595	3
MGG_02853T0	101	C	nuclease PA3 (307 aa)	1	0.0047138	43.68	SC(1)SVDMDRDC(1)K	4	-0.17695	2
MGG_02443T0	359	C	hypothetical protein (882 aa)	1	0.00157632	74.255	EFC(1)ESLLR	3	1.1321	1	1	0.00396227	53.968	EFC(1)ESLLR	3	1.6537	1
MGG_08182T0	206	C	glycolipid 2-alpha-mannosyltransferase (392 aa)	1	0.00112009	48.115	VHFFC(1)DIDYDVFR	4	-0.56621	1	1	0.00241016	40.516	VHFFC(1)DIDYDVFR	4	0.38796	1
MGG_03346T0	89	C	aspartylglucosaminidase (356 aa)								1	3.79003e-07	57.838	QC(1)DGSVGFGGSPDENC(1)ETTLDAMIMDGATMK	4	-0.82583	1
MGG_04556T0	152	C	alcohol dehydrogenase 1 (340 aa)	1	7.29784e-05	62.055	YAPILC(1)AGVTTFNSIK	3	0.75576	1	1	1.21208e-07	83.54	YAPILC(1)AGVTTFNSIK	3	1.2156	1
MGG_01609T0	75	C	hypothetical protein (183 aa)	1	4.45026e-10	72.302	AAC(1)NGVPFPNDGQVNTTNQC(1)VADC(1)SK	5	-0.73829	2	1	5.67465e-26	112.48	AAC(1)NGVPFPNDGQVNTTNQC(1)VADC(1)SK	5	0.31165	2
MGG_13499T0	170	C	acetyl-CoA acetyltransferase (402 aa)	1	9.46997e-08	79.489	ELMGVAAELC(1)SVDHELSR	3	-1.9426	2	1	1.40957e-05	58.024	ELMGVAAELC(1)SVDHELSR	4	-2.473	1
MGG_14852T0	99	C	hypothetical protein (723 aa)	1	0.000839768	59.418	GLAEAC(1)QDGVR	3	-1.1702	1	1	0.00041511	69.721	GLAEAC(1)QDGVR	3	-0.54103	1
MGG_01582T0	336	C	T-complex protein 1 subunit delta (534 aa)	1	1.44376e-10	132.51	STGC(1)KPIADIDSFTEDK	3	-0.25301	2	1	4.44796e-07	76.586	STGC(1)KPIADIDSFTEDK	3	-0.65969	2
MGG_07066T0	395	C	calcium-binding mitochondrial carrier protein Aralar1 (711 aa)	1	0.00569276	52.867	NSIDC(1)FQK	3	0.63517	1	1	0.00379042	54.982	NSIDC(1)FQK	3	0.34068	1
MGG_07187T0	432	C	glutamate synthase (2119 aa)	1	0.0015894	44.252	IIC(1)ASEVGTIPVDPER	3	1.7615	1	1	0.000902563	45.873	IIC(1)ASEVGTIPVDPER	3	-0.54046	2
MGG_01114T0	190	C	NADP-dependent mannitol dehydrogenase (348 aa)	1	0.000248928	58.079	QNGC(1)SQVTIAAPAGLK	3	-1.0697	1
MGG_14232T0	505	C	nitrate reductase 1 (592 aa)								1	3.21393e-06	101.45	C(1)WDNSLNTQPPEVR	3	-0.99024	1
MGG_01222T0	68	C	hypothetical protein (75 aa)	1	0.000422455	110.38	TIADC(1)FPTYGK	3	-1.5479	3	1	2.94348e-14	133.05	TIADC(1)FPTYGK	3	-1.2875	4
MGG_03694T0	162	C	beclin-1 (504 aa)	1	8.73991e-06	58.024	SDIDHPVC(1)VEC(1)TDILVEGLR	5	1.9183	2
MGG_08925T0	598	C	hypothetical protein (1022 aa)	1	0.00408229	76.035	YC(1)DDILK	2	0.63836	1	1	0.0129647	48.561	YC(1)DDILK	3	0.77412	1
MGG_08025T0	627	C	hypothetical protein (1665 aa)	1	1.85495e-06	56.131	VINPYHSQC(1)VDEGSASEPGTGNGLPK	4	-0.0022852	1
MGG_04858T0	172	C	metallopeptidase MepB (782 aa)	1	0.000157446	72.29	IMDEFGIEC(1)GMR	3	-0.47714	6	1	1.41825e-06	110.08	IMDEFGIEC(1)GMR	3	-0.20176	7
MGG_06462T0	85	C	tetratricopeptide repeat protein 1 (1222 aa)	1	0.00513586	46.796	IDC(1)AIEVLTR	3	1.7749	1	1	0.00273412	51.979	IDC(1)AIEVLTR	3	1.2979	1
MGG_08744T0	1182	C	hypothetical protein (1836 aa)	1	0.000385155	53.168	QASC(1)AAIADLIGGQK	3	1.9655	1
MGG_10412T0	347	C	allantoinase (551 aa)	1	2.24825e-07	97.631	TVVSDHSPC(1)TPELK	3	-0.51885	1	1	4.97004e-05	67.136	TVVSDHSPC(1)TPELK	3	-0.21627	1
MGG_01114T0	95	C	NADP-dependent mannitol dehydrogenase (348 aa)	0.99993	4.64101e-17	154.72	VAADNAELC(1)GHC(0.978)FYC(0.022)R	4	-0.84955	8	0.999987	6.21779e-33	156.17	VAADNAELC(1)GHC(0.997)FYC(0.003)R	4	-0.82444	7
MGG_04445T0	392	C	dipeptidyl-peptidase 3 (794 aa)	1	5.48405e-10	103.14	GPMVEC(1)NVGFIETYR	3	1.2844	1	1	1.1602e-07	91.812	GPMVEC(1)NVGFIETYR	3	1.1907	1
MGG_08860T0	223	C	exosome complex exonuclease RRP45 (294 aa)	1	0.00087079	62.633	VSSC(1)TISLNR	3	1.533	1	1	0.000745317	65.627	VSSC(1)TISLNR	3	-0.43906	1
MGG_13626T0	161	C	alpha-galactosidase (428 aa)	1	0.00733523	44.863	HDNC(1)YTPC(1)R	4	-0.19163	1	1	0.00113376	63.816	HDNC(1)YTPC(1)R	4	0.20451	1
MGG_02921T0	80	C	hypothetical protein (313 aa)	1	2.78086e-05	104.44	C(1)WATYTTR	3	2.4902	2	1	0.000685824	82.452	C(1)WATYTTR	2	-0.52195	2
MGG_11408T0	477	C	endoplasmic reticulum mannosyl-oligosaccharide 1,2-alpha-mannosidase (665 aa)	1	0.00119638	55.806	ELMQTC(1)WGMYK	3	-0.60145	1	1	0.00104109	54.539	ELMQTC(1)WGMYK	3	-1.192	1
MGG_13654T0	122	C	hypothetical protein (124 aa)	1	1.27722e-07	130.2	QAVYISC(0.006)VTC(0.994)TNC(1)T	3	-1.1077	4	1	7.43619e-12	129.54	QAVYISCVTC(1)TNC(1)T	4	0.50165	6
MGG_07187T0	1705	C	glutamate synthase (2119 aa)								1	0.000148425	46.953	VC(1)PAPC(1)EGAC(1)VLGINEDAVGIK	5	-0.43058	1
MGG_00409T0	18	C	hypothetical protein (113 aa)	1	1.91675e-13	150.76	SDVC(1)VC(1)ATQATCSCGK	4	1.1688	2	1	1.43436e-16	135.72	SDVC(1)VC(1)ATQATCSCGK	4	0.55892	4
MGG_07450T0	92	C	fungal specific transcription factor domain-containing protein (907 aa)	1	5.73752e-05	135.99	TDC(1)VFTQVEK	2	1.0813	2	1	5.00286e-10	129.82	TDC(1)VFTQVEK	2	0.74194	2
MGG_15038T0	771	C	glycine dehydrogenase (1085 aa)	1	0.000151323	106.04	EVC(1)DIVHR	3	0.040228	1	1	0.000145972	98.458	EVC(1)DIVHR	2	0.48894	2
MGG_02252T0	191	C	tetrahydroxynaphthalene reductase (284 aa)	1	0.0032867	51.949	C(1)MAIDMADK	2	0.45988	1	1	0.00173202	57.59	C(1)MAIDMADK	3	-0.37864	3
MGG_08746T0	24	C	STE/STE20/YSK protein kinase (710 aa)								1	0.00436396	41.689	EYC(1)IGGGSFGK	3	0.14988	1
MGG_03064T0	500	C	Rho1 guanine nucleotide exchange factor 1 (1282 aa)	0.998911	0.00183271	48.442	DQLC(0.999)YSIAC(0.001)PR	3	1.6926	1
MGG_04646T0	568	C	2-succinylbenzoate-CoA ligase (638 aa)	1	0.00147293	61.691	VGC(1)VIVLDK	3	-0.021548	1	1	0.00316678	53.493	VGC(1)VIVLDK	3	0.82212	1
MGG_13005T0	126	C	FAD-linked sulfhydryl oxidase ALR (190 aa)	1	2.97106e-05	85.813	LYPC(1)WVC(1)ADDFR	4	-0.31415	2	1	0.000304788	76.332	LYPC(1)WVC(1)ADDFR	3	0.54199	3
MGG_08139T1	181	C	methionine aminopeptidase 1 (379 aa)	1	1.04242e-10	120.9	SVC(1)TSLNEVIC(1)HGIPDK	4	1.7923	3	0.999997	1.46754e-08	92.427	SVC(1)TSLNEVICHGIPDK	3	0.3741	1
MGG_08689T0	496	C	AGC/PKC protein kinase (1183 aa)	1	0.000424142	77.732	C(1)ALC(1)GDFLK	4	-0.42938	2	1	0.00076873	67.897	C(1)ALC(1)GDFLK	4	0.60921	1
MGG_06261T0	1148	C	eukaryotic translation initiation factor 3 135 kDa subunit (1312 aa)	1	0.000104229	110.31	IC(1)EVVFGR	3	0.93508	2	1	6.08978e-05	110.31	IC(1)EVVFGR	3	0.73309	1
MGG_01086T0	137	C	hypothetical protein (278 aa)	1	0.000253304	57.267	EDISANLAC(1)LEDLHR	3	2.8776	1
MGG_04442T0	370	C	splicing factor U2AF-associated protein 2 (411 aa)								1	0.00404107	48.284	TPDAAEAC(1)IK	3	-1.0515	1
MGG_03364T0	82	C	hypothetical protein (212 aa)	1	5.26571e-05	135.71	TC(1)AVVVQAR	2	0.48074	2	1	2.09142e-05	111.61	TC(1)AVVVQAR	2	0.84847	2
MGG_00365T0	139	C	guanine nucleotide-binding protein subunit alpha (354 aa)	1	0.0221856	41.302	GVQEC(1)FK	3	-1.1554	1	1	0.000797436	107.29	GVQEC(1)FK	2	-1.9422	1
MGG_00776T0	240	C	Fe-S cluster assembly protein DRE2 (328 aa)	1	0.00381523	55.112	DC(1)TC(1)GLAER	3	-0.82814	2	1	0.00713065	41.399	DC(1)TC(1)GLAER	4	0.52708	1
MGG_08597T0	299	C	hypothetical protein (327 aa)	1	0.000137051	61.444	VGFNNMLC(1)IEPGAVR	3	-1.2821	3	1	8.3937e-05	63.682	VGFNNMLC(1)IEPGAVR	3	1.2218	1
MGG_07868T0	145	C	glycosyl hydrolase family 10 (363 aa)	1	5.43095e-22	159.4	C(1)THWDVVNEALNEDGTYR	4	0.35686	1	1	3.91058e-12	97.502	C(1)THWDVVNEALNEDGTYR	4	0.28428	1
MGG_02825T0	54	C	short-chain dehydrogenase (236 aa)	1	2.51238e-05	110.91	LKEQYPNQVAFC(1)K	4	-0.23067	6	1	0.000321086	88.021	LKEQYPNQVAFC(1)K	4	0.39138	6
MGG_08835T0	274	C	malate dehydrogenase (331 aa)	1	3.00464e-08	83.891	TGC(1)DFFSVPIELGPNGAEK	3	0.57685	3	1	1.69191e-11	86.539	TGC(1)DFFSVPIELGPNGAEK	3	-0.10546	2
MGG_01165T0	32	C	isoleucyl-tRNA synthetase (975 aa)	1	0.000367766	98.418	C(1)ADELYK	3	-0.90304	1	1	0.00112446	89.55	C(1)ADELYK	3	-1.3493	1
MGG_07031T0	164	C	proteasome subunit beta type-2 (204 aa)	1	8.18149e-06	105.52	ILTMC(1)TDELKR	3	-1.1737	7	1	2.52325e-06	106.62	ILTMC(1)TDELKR	3	-1.0725	9
MGG_06172T0	164	C	translocation protein SEC62 (383 aa)	1	0.00635133	51.193	ASLENC(1)FK	3	-0.16244	1	1	0.00311254	58.981	ASLENC(1)FK	3	0.064349	1
MGG_09256T0	404	C	hypothetical protein (696 aa)	1	0.00654519	46.001	TDFC(1)VIC(1)AK	4	-0.55441	1	1	0.00531855	46.001	TDFC(1)VIC(1)AK	4	-0.37254	1
MGG_14797T0	573	C	elongation factor G (801 aa)	1	0.00194346	58.433	C(1)EC(1)ETGQPR	4	-0.33469	1
MGG_04858T0	319	C	metallopeptidase MepB (782 aa)	1	0.000486153	114.89	C(1)GSNVDLFR	3	-0.26245	1	1	3.12276e-10	134.66	C(1)GSNVDLFR	2	1.1841	2
MGG_02819T0	359	C	hypothetical protein (619 aa)	1	0.000920306	51.727	YGC(1)APQTYWMNR	3	-1.6637	1	1	0.00296949	42.083	YGC(1)APQTYWMNR	3	-0.63689	1
MGG_01781T0	616	C	KH domain-containing protein (980 aa)	1	0.000703775	94.407	VDNVIC(1)R	3	0.4949	1	1	0.000496424	105.39	VDNVIC(1)R	3	0.50979	1
MGG_01631T0	146	C	UTP-glucose-1-phosphate uridylyltransferase (530 aa)	1	0.000492359	51.073	LNGGLGTSMGC(1)VGPK	3	0.10534	1	1	0.000202051	53.491	LNGGLGTSMGC(1)VGPK	3	0.58524	1
MGG_01270T0	221	C	2,4-dihydroxyhept-2-ene-1,7-dioic acid aldolase (271 aa)								1	0.00122838	41.088	AGVVSGIFC(1)TGPEMAK	3	1.795	1
MGG_16520T0	273	C	hypothetical protein (519 aa)								1	0.000158025	56.514	AAGAATNC(1)LSC(1)PIER	4	-3.2185	1
MGG_07070T0	760	C	hypothetical protein (1213 aa)	1	5.40832e-05	86.014	LLDEIC(1)AQFLR	3	-0.92647	1	1	0.000178787	86.014	LLDEIC(1)AQFLR	3	-0.99502	1
MGG_17900T0	247	C	RING-9 protein (851 aa)	1	0.00171446	67.169	GGC(1)GFLEK	2	1.5298	2	1	0.00156331	70.525	GGC(1)GFLEK	2	0.32436	2
MGG_00409T0	81	C	hypothetical protein (113 aa)	0.751333	4.41125e-23	149	AAAENVTPSGNAC(0.182)AC(0.751)GVRPADAC(0.063)TC(0.004)EK	4	0.96434	6	1	3.76557e-26	131.56	AAAENVTPSGNAC(1)AC(1)GVR	3	-0.90516	5
MGG_03994T0	694	C	importin alpha re-exporter (958 aa)	1	0.00501227	58.815	GNVPGC(1)AR	3	1.437	2	1	0.00361021	66.429	GNVPGC(1)AR	3	0.44431	2
MGG_08983T0	134	C	catechol 1,2-dioxygenase 1 (320 aa)	1	1.22768e-05	63.998	DLGASC(1)VQDMPADGQLTR	3	-1.2035	1	1	3.3335e-10	83.393	DLGASC(1)VQDMPADGQLTR	3	-1.67	1
MGG_01666T0	162	C	CCR4-NOT transcription complex subunit 7 (522 aa)	1	0.00024655	51.939	YSYISMDTTFPGVVC(1)R	3	2.2587	1
MGG_01134T0	73	C	cell wall glucanase (440 aa)	1	5.75154e-11	123.63	MSFSLDSC(1)VPEPTC(1)QSK	4	-0.92639	6	1	1.52403e-10	112.01	MSFSLDSC(1)VPEPTC(1)QSK	4	-0.59317	4
MGG_13626T0	169	C	alpha-galactosidase (428 aa)	1	2.64978e-05	63.46	QGLPQTC(1)PENQVAGNTR	3	0.27274	2	1	3.16905e-05	61.477	QGLPQTC(1)PENQVAGNTR	3	0.33791	2
MGG_06545T0	90	C	hypothetical protein (815 aa)	1	0.000249902	119.27	FC(1)YVKDEETGR	3	-0.49916	2	1	0.000212817	77.744	FC(1)YVKDEETGR	3	0.28367	2
MGG_06387T0	232	C	WD repeat-containing protein 70 (585 aa)	1	8.10103e-05	70.438	NLC(1)VTAGSDSTLR	3	-0.88444	1	1	0.000311171	61.167	NLC(1)VTAGSDSTLR	3	-0.79322	1
MGG_07137T0	336	C	rab GDP-dissociation inhibitor (465 aa)	1	1.43667e-29	160.02	HPLAGTSDADSC(1)QLIIPQSQVGR	3	1.5211	2	1	5.55536e-53	169.51	HPLAGTSDADSC(1)QLIIPQSQVGR	3	0.67374	2
MGG_10126T0	347	C	aspartyl aminopeptidase (549 aa)	1	8.02293e-11	72.302	LISC(1)FDHEEIGSTSSQGADSNLLPAVIR	4	-0.2079	1	1	3.91144e-11	71.678	LISC(1)FDHEEIGSTSSQGADSNLLPAVIR	4	0.78131	1
MGG_06643T0	653	C	hypothetical protein (780 aa)	1	0.00828721	60.682	RADC(1)FVK	2	-0.08298	6	1	0.00211948	82.241	RADC(1)FVK	3	-0.23597	4
MGG_05147T0	39	C	sphingoid long chain base kinase 4 (534 aa)	1	0.000251433	75.115	SC(1)FGTGNSATK	3	-0.8482	1	1	0.000476539	67.252	SC(1)FGTGNSATK	3	-0.53141	1
MGG_01563T0	223	C	ABC transporter (1080 aa)	1	0.000590292	70.908	VNC(1)SC(1)IPGR	4	0.3802	2	1	0.000656285	70.028	VNC(1)SC(1)IPGR	4	0.51667	1
MGG_03147T0	309	C	glycerol-3-phosphate dehydrogenase (686 aa)								1	1.26647e-05	76.759	C(1)IVNC(1)TGPFSDGIR	4	0.37332	1
MGG_16044T0	157	C	hypothetical protein (413 aa)								1	0.000554491	66.19	LVIC(1)GGDC(1)QK	4	-1.0151	1
MGG_12463T0	97	C	hypothetical protein (1119 aa)								0.774283	0.000649584	59.84	YFC(0.774)EQC(0.226)RPADHK	4	-1.4916	1
MGG_08980T0	483	C	stress-induced-phosphoprotein 1 (585 aa)	1	7.54159e-06	84.297	C(1)MDAC(1)TEAAQVDR	4	1.1124	2	1	1.56234e-05	79.639	C(1)MDAC(1)TEAAQVDR	4	0.59062	2
MGG_05299T0	148	C	alkaline phosphatase (588 aa)	1	2.61727e-22	136.96	SSNSLVTDSAAGATAFSC(1)GLK	2	2.034	6	1	4.2029e-34	150.69	SSNSLVTDSAAGATAFSC(1)GLK	4	0.1416	5
MGG_04957T0	735	C	ubiquitin carboxyl-terminal hydrolase 2 (1037 aa)								1	0.00215692	49.448	TLMEYC(1)NFIDR	3	-0.12717	1
MGG_05957T0	168	C	50S ribosomal protein L1 (299 aa)	1	3.78144e-06	122.34	LIC(1)HSDSLGALNK	3	-0.41594	1	1	0.00108776	50.786	LIC(1)HSDSLGALNK	3	-0.65428	1
MGG_03326T0	95	C	hypothetical protein (135 aa)	1	0.000123925	63.212	LTC(1)IQDSALTC(1)DAK	3	-2.0518	1	1	2.41465e-05	80.507	LTC(1)IQDSALTC(1)DAK	3	-0.59307	1
MGG_01277T0	408	C	sucrase/ferredoxin domain-containing protein (442 aa)	1	0.00431656	42.629	ISPQHC(1)ENIVK	4	-0.015999	1
MGG_08561T0	478	C	RING finger and CHY zinc finger domain-containing protein (803 aa)	1	0.0120724	48.787	C(1)YDEYLK	3	-1.0712	1	1	0.021159	41.892	C(1)YDEYLK	3	1.3223	1
MGG_00318T0	92	C	fungal specific transcription factor domain-containing protein (887 aa)	1	0.000109057	102.52	YISIAC(1)NEC(1)K	3	-0.35025	2	1	3.71537e-06	104.22	YISIAC(1)NEC(1)K	4	-0.715	2
MGG_02834T0	157	C	glucosamine 6-phosphate acetyltransferase (185 aa)								1	0.00219043	64.42	SILDC(1)SEK	3	0.082727	1
MGG_02719T0	512	C	acetyl-coenzyme A transporter 1 (579 aa)	1	3.24302e-05	67.326	GPLVTQPFSC(1)AVQAEK	3	0.38353	1	1	1.24416e-06	77.42	GPLVTQPFSC(1)AVQAEK	3	0.43452	1
MGG_03204T0	745	C	replication factor C subunit 1 (1085 aa)	1	0.0319766	41.892	PWDIC(1)QK	2	0.1818	1
MGG_08975T0	864	C	3-hydroxy-3-methylglutaryl-coenzyme A reductase (1202 aa)	1	0.000925415	58.132	GPC(1)VGFETLER	3	0.17003	1	1	0.000172127	89.9	GPC(1)VGFETLER	3	0.9308	1
MGG_12122T0	178	C	CMGC/GSK protein kinase (395 aa)	1	3.35851e-05	124.08	LC(1)DFGSAK	2	0.10885	2	1	8.27687e-05	112.41	LC(1)DFGSAK	2	-1.7641	2
MGG_13254T0	417	C	NAPE-hydrolyzing phospholipase D (426 aa)	1	3.87089e-06	72.359	SGIAEEGVFDVC(1)SIGESR	3	0.49829	1	1	8.12157e-14	113.88	SGIAEEGVFDVC(1)SIGESR	3	0.58389	1
MGG_01720T0	444	C	transcription regulatory protein SWI3 (705 aa)	1	1.39664e-07	81.01	TREEC(1)ALHFLQLDIEDK	4	-2.17	1
MGG_04172T0	245	C	glycosyl hydrolase (748 aa)	1	2.21674e-07	97.273	SSYFYSQTGC(1)TNAK	3	1.1114	1	1	1.165e-05	88.092	SSYFYSQTGC(1)TNAK	3	0.61474	1
MGG_00771T0	109	C	5-oxoprolinase (1377 aa)	1	9.00574e-05	86.911	DC(1)LTIGNQSRPK	4	-1.5405	6	1	2.1825e-09	128.33	DC(1)LTIGNQSRPK	3	-0.59421	6
MGG_12268T0	657	C	transcription elongation factor spt-5 (1027 aa)	1	1.40234e-05	91.701	GYC(1)YLQSDSVK	3	3.0832	1	1	0.000132349	94.465	GYC(1)YLQSDSVK	3	2.0395	1
MGG_01245T0	157	C	endoplasmic reticulum-Golgi intermediate compartment protein 3 (440 aa)	1	9.52704e-06	113.69	KAGC(1)C(1)NTC(1)DEVR	5	-0.0428	5	1	0.000128676	87.184	AGC(1)C(1)NTC(1)DEVR	5	-0.88881	3
MGG_01058T0	67	C	adenylate kinase 1 (277 aa)	1	2.54878e-06	109	FSC(1)C(1)HLATGDMLR	4	-0.13819	9
MGG_07080T0	102	C	UDP-glucose 4-epimerase Gal10 (156 aa)	1	0.000697385	44.391	LGGPATLADSFDYVC(1)HGK	4	-2.6279	1	1	5.39811e-06	62.94	LGGPATLADSFDYVC(1)HGK	4	-1.8211	1
MGG_10526T0	1570	C	hypothetical protein (1635 aa)	1	1.31681e-05	71.601	GQTEC(1)AIC(1)YSIISTDR	4	0.76454	1
MGG_04396T0	555	C	valyl-tRNA synthetase (1100 aa)	1	0.000180597	96.171	NIQDWC(1)ISR	2	0.078334	2	1	0.00128482	72.928	NIQDWC(1)ISR	2	-0.14792	2
MGG_03220T0	476	C	isoleucyl-tRNA synthetase (1078 aa)	1	5.56129e-05	129.85	VC(1)VGSIEELKK	3	1.0407	5	1	6.28826e-09	125.75	VC(1)VGSIEELKK	3	1.6305	5
MGG_03186T0	583	C	1,4-alpha-glucan-branching enzyme (692 aa)	1	4.56838e-05	67.646	FLNDFDAAMNNC(1)EEK	3	-0.061433	1	1	1.95205e-07	78.69	FLNDFDAAMNNC(1)EEK	3	-0.28268	1
MGG_04504T0	25	C	translation machinery-associated protein 22 (202 aa)	0.999217	1.10086e-05	53.454	EVTYC(0.999)GVC(0.999)SLPPEYC(0.002)EYGGTVK	4	-0.060731	2
MGG_00969T0	165	C	asparagine synthetase (584 aa)	1	4.94197e-05	118.5	C(1)LYQVC(1)DK	3	1.1591	2	1	0.000845628	88.819	C(1)LYQVC(1)DK	3	0.80024	3
MGG_00476T0	106	C	xaa-Pro aminopeptidase 1 (684 aa)	1	1.5156e-36	156.05	SIDVYIVPTEDAHSSEYIAPC(1)DGR	3	1.2538	2	1	9.55089e-50	162.81	SIDVYIVPTEDAHSSEYIAPC(1)DGR	3	1.9329	2
MGG_01732T0	80	C	3-carboxymuconate cyclase (397 aa)	1	3.49394e-05	94.767	LYC(1)VGEGLNTR	2	0.76703	2	1	0.00088258	61.419	LYC(1)VGEGLNTR	3	1.0744	1
MGG_00067T0	413	C	glycerol-3-phosphate dehydrogenase (494 aa)	1	0.00105654	89.673	C(1)ASMAVK	2	-0.62285	1	1	0.00110053	89.673	C(1)ASMAVK	2	-0.82681	1
MGG_05690T0	333	C	hypothetical protein (618 aa)	1	0.0003578	91.069	AC(1)PGAQENK	2	-1.6504	2	1	1.92784e-07	128.28	AC(1)PGAQENK	2	-0.3157	2
MGG_02658T0	83	C	hypothetical protein (383 aa)	1	0.00240088	44.925	SDPLEVVAGC(1)ETVR	3	-1.2322	1	1	0.000429303	53.981	SDPLEVVAGC(1)ETVR	3	0.12245	1
MGG_07518T0	140	C	centromere/microtubule-binding protein cbf5 (486 aa)	1	0.00231384	79.454	EYVC(1)VIR	3	-1.4821	1	1	6.67943e-14	148.21	EYVC(1)VIR	2	-0.7963	2
MGG_05948T0	94	C	zinc knuckle domain-containing protein (200 aa)	1	6.74126e-43	175.71	DC(1)PSGGAGGGGGGGGGQSSGAEC(1)YK	3	-0.19558	2	1	1.98374e-72	192.58	DC(1)PSGGAGGGGGGGGGQSSGAEC(1)YK	4	-0.36723	2
MGG_10737T0	78	C	hypothetical protein (270 aa)	1	1.54408e-09	140.98	C(1)SETFLR	3	-0.038546	2	1	4.43062e-14	146.21	C(1)SETFLR	3	-0.15449	2
MGG_15495T0	86	C	hypothetical protein (157 aa)	1	0.00167492	69.198	GAIYDLC(1)R	2	-0.39342	2	1	0.00920231	45.68	GAIYDLC(1)R	3	-1.1556	1
MGG_00847T0	40	C	eukaryotic translation initiation factor 2A (706 aa)	0.89759	0.00067426	70.256	C(0.102)C(0.898)IYSPCGR	3	-1.7924	1
MGG_00194T0	191	C	hypothetical protein (469 aa)	1	6.73525e-06	137.95	QC(1)TYNYPVSNLR	3	0.31586	6	1	9.51324e-59	196.7	QC(1)TYNYPVSNLR	3	1.8909	6
MGG_16867T0	838	C	hypothetical protein (1184 aa)	1	1.54981e-07	80.361	GNVFALEDGEVPEC(1)VTR	3	0.52389	1
MGG_00447T0	1391	C	brefeldin A resistance protein (1485 aa)	1	0.00159595	73.248	C(1)ASIELNK	3	-0.37811	1	1	0.000685824	82.452	C(1)ASIELNK	3	-0.13321	1
MGG_08178T0	677	C	U3 small nucleolar RNA-associated protein 13 (943 aa)	1	2.72275e-08	81.807	VWDANTGEC(1)VATLDNHTDR	4	0.98235	1	1	1.10932e-13	106.57	VWDANTGEC(1)VATLDNHTDR	4	1.0399	1
MGG_08053T0	66	C	WD repeat-containing protein JIP5 (404 aa)	1	0.0134322	44.98	C(1)LVYGHDGK	2	1.5794	1	1	2.82394e-05	109.48	C(1)LVYGHDGK	2	1.8517	1
MGG_06504T0	444	C	26S proteasome regulatory subunit RPN7 (497 aa)	1	0.00460088	63.565	ISC(1)TIDR	2	-0.22245	1
MGG_03335T0	296	C	methylglutaconyl-CoA hydratase (350 aa)	1	4.95083e-08	140.31	LASQIC(1)EGGPIGIR	2	-1.0711	3	1	1.24892e-05	86.944	LASQIC(1)EGGPIGIR	2	-0.92758	2
MGG_12798T0	281	C	para-nitrobenzyl esterase (557 aa)	1	6.47481e-11	98.281	EYVDYLGC(1)SPDDLSC(1)LK	3	-1.0145	2	1	1.33521e-08	91.317	EYVDYLGC(1)SPDDLSC(1)LK	3	-0.72391	3
MGG_11335T0	87	C	hypothetical protein (610 aa)	1	3.24137e-05	97.734	FAGLEYYGEC(1)R	2	1.3594	3	1	5.10537e-32	143.96	FAGLEYYGEC(1)R	2	-0.78479	1
MGG_09917T0	682	C	DNA topoisomerase 1 (907 aa)								1	0.0100102	50.966	IYNDC(1)NR	3	-0.37472	1
MGG_08187T0	69	C	thiol-specific monooxygenase (470 aa)	1	1.89761e-09	67.097	TPSSTLHVPQTNPLC(1)APDPPVFPDK	4	-1.5773	1	1	7.11359e-07	63.376	TPSSTLHVPQTNPLC(1)APDPPVFPDK	4	-1.0118	1
MGG_12773T0	161	C	aminopeptidase Y (494 aa)	1	0.000126216	74.611	GLC(1)PDGTTFAGK	3	2.2867	1	1	0.0018303	49.448	GLC(1)PDGTTFAGK	3	3.3187	1
MGG_17001T0	129	C	actin-like protein 2 (399 aa)	1	0.0061391	45.433	EQMC(1)EVMFER	3	-0.34196	2	1	0.00385045	47.302	EQMC(1)EVMFER	3	-1.3301	1
MGG_04582T0	535	C	hypothetical protein (542 aa)	1	4.24846e-10	130.2	APGDC(0.97)GC(0.03)ENFFGC(1)GR	4	-0.13282	5	0.999996	2.5592e-08	101.3	APGDC(0.247)GC(0.753)ENFFGC(1)GR	4	0.1816	4
MGG_08274T0	395	C	glycosyl hydrolase (788 aa)	1	0.000249953	90.15	HEGYLPDC(1)R	3	-1.4296	1	1	1.73184e-08	129.85	HEGYLPDC(1)R	3	-1.2864	1
MGG_11335T0	589	C	hypothetical protein (610 aa)	1	3.01649e-06	122.46	C(1)HAQYSDC(1)LIVNK	4	-2.0958	1	1	3.80517e-07	110.31	C(1)HAQYSDC(1)LIVNK	4	-1.1318	2
MGG_10358T0	226	C	T-complex protein 1 subunit alpha (567 aa)	1	7.58523e-05	66.989	GYALNC(1)TVASQAMK	3	-0.39043	1	1	0.00219234	40.278	GYALNC(1)TVASQAMK	3	-0.74179	1
MGG_11377T0	158	C	mitochondrial 37S ribosomal protein S8 (162 aa)	1	0.0146786	41.652	LGGVVLC(1)R	3	-0.92138	1	1	0.00896936	46.016	LGGVVLC(1)R	3	-1.5018	1
MGG_10515T0	77	C	hypothetical protein (337 aa)	1	6.46246e-09	70.452	MGPLIQSLC(1)QDLGEDDC(1)GYEDVR	4	-0.90823	1
MGG_12805T0	257	C	tryptophan synthase (718 aa)	1	2.84283e-07	142.04	EYC(1)SYLC(1)GR	3	-0.49301	4	1	1.45769e-30	177.36	EYC(1)SYLC(1)GR	4	0.21708	3
MGG_13622T0	144	C	fungal cellulose binding domain-containing protein (369 aa)	1	0.00098503	48.67	DLQYDGWC(1)MYGENK	3	-1.4586	2	1	0.000373549	54.094	DLQYDGWC(1)MYGENK	3	1.6245	2
MGG_11818T0	52	C	aldo-keto reductase (298 aa)	1	0.00284019	56.378	GFDC(1)AQMYR	3	-1.4703	1	1	0.00234603	56.434	GFDC(1)AQMYR	3	-0.99811	1
MGG_03840T0	160	C	2-oxoisovalerate dehydrogenase subunit alpha (464 aa)	1	0.00399686	57.177	DVIFC(1)QYR	3	0.38203	1	1	0.00233542	63.565	DVIFC(1)QYR	3	0.14308	1
MGG_07971T0	472	C	calcium-transporting ATPase 1 (1287 aa)	1	3.43517e-05	67.648	SC(1)EVMGNATC(0.758)IC(0.242)SDK	4	-0.86256	2	0.999988	0.00107472	55.755	SC(1)EVMGNATC(0.057)IC(0.943)SDK	4	-0.048607	1
MGG_14649T0	19	C	hypothetical protein (83 aa)	1	0.00312393	81.191	YDTC(1)FLK	2	0.051936	2	1	0.00117428	101.64	YDTC(1)FLK	2	0.61694	3
MGG_09917T0	568	C	DNA topoisomerase 1 (907 aa)	1	4.52503e-08	71.735	DTENEAETVGC(1)C(1)SLK	3	-1.7458	2	1	6.94154e-06	73.296	DTENEAETVGC(1)C(1)SLK	4	-0.6974	1
MGG_06011T0	99	C	S-(hydroxymethyl)glutathione dehydrogenase (382 aa)	1	1.80955e-07	131.35	VGDHVVALYTPEC(1)K	3	0.063582	2	1	7.82392e-07	103.83	VGDHVVALYTPEC(1)K	3	0.31047	2
MGG_02085T0	189	C	FAD-linked sulfhydryl oxidase ALR (218 aa)	1	2.07259e-05	73.834	IGDFYDC(1)GC(1)GDDKK	3	0.46725	5	1	2.52979e-07	106.58	IGDFYDC(1)GC(1)GDDKK	3	0.70239	6
MGG_06913T0	404	C	seryl-tRNA synthetase (498 aa)	1	7.07117e-13	145.52	TMC(1)ALLENYQTEDGFK	3	-0.36965	2	1	7.37817e-14	129.38	TMC(1)ALLENYQTEDGFK	3	-0.11181	2
MGG_05440T0	447	C	galactokinase (525 aa)	0.998744	6.67005e-06	67.645	DLYEC(0.852)SC(0.15)PEIDTIC(0.999)ATAR	4	1.4638	1	0.998878	0.000309209	47.082	DLYEC(0.501)SC(0.501)PEIDTIC(0.999)ATAR	4	1.7127	1
MGG_15100T0	2574	C	polyketide synthase (3002 aa)	1	0.00412353	43.594	SC(1)MSLNQEQSWR	3	-1.5502	1
MGG_01982T0	676	C	hypothetical protein (1026 aa)	1	9.66632e-06	78.505	TLVAPTC(1)PPESPAR	3	0.12088	1	1	4.65232e-05	68.044	TLVAPTC(1)PPESPAR	3	0.10512	1
MGG_03537T0	401	C	importin subunit beta-3 (1099 aa)	1	5.82148e-05	65.374	HAALMAISAISEGC(1)R	3	1.0118	1
MGG_04913T0	29	C	hypothetical protein (105 aa)	0.960601	5.44326e-14	96.591	NGDGDMC(0.961)DC(0.52)SC(0.52)DLNDYIGNNEGR	3	0.66043	4	0.932747	1.51091e-19	116.28	NGDGDMC(0.933)DC(0.196)SC(0.872)DLNDYIGNNEGR	4	0.8369	4
MGG_04545T0	307	C	cytochrome c peroxidase (363 aa)	1	5.60197e-05	67.234	SLMMLPADMC(1)LIEDK	3	0.87948	2	1	7.19155e-05	62.287	SLMMLPADMC(1)LIEDK	3	1.5839	2
MGG_09766T0	55	C	3-deoxy-7-phosphoheptulonate synthase (384 aa)	1	2.14172e-05	126.71	QEAVAC(1)VIGR	2	-0.7821	4	1	1.1784e-55	206.85	QEAVAC(1)VIGR	2	-0.66955	4
MGG_05024T0	123	C	N-carbamoyl-L-amino acid hydrolase (520 aa)	1	0.00108883	94.114	DLGC(1)TVK	2	-0.077659	2	1	0.00149895	95.909	DLGC(1)TVK	3	0.14216	2
MGG_02597T0	57	C	YjeF (241 aa)	1	6.03917e-06	66.152	ILVAC(1)GPGNNGGDGLVAAR	3	-3.8276	1	1	4.24328e-10	78.78	ILVAC(1)GPGNNGGDGLVAAR	3	-2.2313	1
MGG_11804T0	66	C	hypothetical protein (205 aa)	1	2.57236e-10	99.344	TC(1)SSGIDPFSDSPTC(1)RPFPIER	4	1.6086	4	1	6.51891e-18	97.69	TC(1)SSGIDPFSDSPTC(1)RPFPIER	5	0.85166	3
MGG_13790T0	70	C	phosphatidylinositol 4-kinase (1931 aa)	1	0.00287709	50.353	EYEVLLALC(1)K	3	-1.8464	1	1	0.00148337	59.908	EYEVLLALC(1)K	3	-1.6053	1
MGG_05673T0	106	C	40S ribosomal protein S3 (263 aa)	1	5.83445e-18	168.61	GLSAVAQC(1)ESLR	2	0.24429	3	1	1.77799e-09	120.53	GLSAVAQC(1)ESLR	2	-0.31672	3
MGG_15146T0	184	C	hypothetical protein (362 aa)	1	2.06654e-05	79.795	C(1)EGELQALQLLEK	3	2.7324	1	1	0.000170753	64.224	C(1)EGELQALQLLEK	3	3.55	1
MGG_06189T0	323	C	hypothetical protein (391 aa)	1	6.36801e-18	136.49	GVFDTQSTTDISSSC(1)DTFKK	3	-0.33938	30	1	9.93687e-38	165.3	GVFDTQSTTDISSSC(1)DTFKK	4	1.9095	37
MGG_04551T0	12	C	proteasome component PUP3 (207 aa)	1	0.00275299	46.68	SSPFSINGGAC(1)VAMVGK	2	1.6181	1
MGG_13188T0	193	C	voltage-gated potassium channel subunit beta-2 (348 aa)								1	0.000407306	43.37	LGLIAPVMEQPC(1)YNMIDR	3	0.69941	1
MGG_05888T0	213	C	hypothetical protein (400 aa)	1	4.92643e-05	62.861	NVQFDDPGLAYFC(1)SQK	3	0.26451	1	1	9.87882e-06	67.646	NVQFDDPGLAYFC(1)SQK	3	0.22821	1
MGG_05173T0	49	C	hypothetical protein (111 aa)	1	0.000143441	62.298	IC(1)DEC(1)SFGNYQNK	4	0.32695	1	1	2.75883e-05	76.326	IC(1)DEC(1)SFGNYQNK	4	-0.22533	1
MGG_11597T0	645	C	glucosamine-fructose-6-phosphate aminotransferase (707 aa)	1	1.0313e-13	91.337	GGKPIVIC(1)NPADEEFGANDAEK	3	0.59986	2	1	1.06758e-09	76.156	GGKPIVIC(1)NPADEEFGANDAEK	4	-1.4785	1
MGG_14173T0	1303	C	transporter SEC7 (1873 aa)	1	0.00378808	57.708	APEC(1)PLSR	3	-1.6667	1	1	0.00278858	60.892	APEC(1)PLSR	3	-0.050405	1
MGG_00934T0	329	C	hypothetical protein (987 aa)								1	7.82124e-06	68.481	C(1)DAISETGETAC(0.814)SNC(0.186)R	4	-0.62709	1
MGG_17696T0	621	C	hypothetical protein (678 aa)	1	0.000459233	62.633	SC(1)IPTLQHNLK	4	-0.23724	1	1	0.00056912	63.624	SC(1)IPTLQHNLK	4	-0.91487	1
MGG_05155T0	231	C	adenosylhomocysteinase (450 aa)	1	0.000221856	65.056	GC(1)AMALHGMGAR	4	-0.87382	3	1	0.000421726	62.466	GC(1)AMALHGMGAR	4	-1.0221	6
MGG_01389T0	72	C	alpha-N-arabinofuranosidase C (508 aa)								1	0.0045361	52.403	ELNC(1)PVVR	3	0.77434	1
MGG_08093T0	286	C	nodulation protein L (720 aa)								0.975704	0.010315	50.127	TGC(0.024)LTC(0.976)R	3	0.015058	1
MGG_12473T0	145	C	nitrogen metabolic regulation protein (533 aa)	1	0.00629109	51.346	YC(1)TAVGFK	3	0.86261	1	1	0.00183929	67.169	YC(1)TAVGFK	3	0.91926	1
MGG_01114T0	258	C	NADP-dependent mannitol dehydrogenase (348 aa)	1	7.04292e-05	134.84	ILEDSINYC(1)R	2	-0.39057	4	1	5.94213e-24	158.79	ILEDSINYC(1)R	2	-0.74622	4
MGG_03869T0	217	C	cysteine sulfinic acid decarboxylase (516 aa)								1	9.54003e-06	58.848	AAQAC(1)GMGSSNVAAVAVDK	3	-0.97106	1
MGG_01819T0	855	C	glycogen phosphorylase (889 aa)	1	3.0964e-07	135.6	C(1)ITSVAR	2	0.35917	4	1	5.58053e-09	138.37	C(1)ITSVAR	2	0.56024	4
MGG_16711T0	725	C	hypothetical protein (1103 aa)	1	1.97355e-05	65.231	ALELIAPLVQHGYEGC(1)R	3	-1.7141	2	1	2.03517e-08	84.508	ALELIAPLVQHGYEGC(1)R	3	-1.5014	2
MGG_01622T0	53	C	uroporphyrinogen decarboxylase (368 aa)	1	1.29812e-21	121.29	DFFEC(1)C(1)RDPEVASTLTLQPIDR	5	0.64336	3	1	1.30178e-27	134.87	DFFEC(1)C(1)RDPEVASTLTLQPIDR	5	0.40852	4
MGG_13610T0	402	C	hydrolase (644 aa)	1	2.84137e-05	59.372	AC(1)DELGLMVIQDMPSMC(1)ADGR	4	-0.16971	1	1	0.000259997	49.528	AC(1)DELGLMVIQDMPSMC(1)ADGR	4	-4.2513	3
MGG_03679T0	147	C	hypothetical protein (326 aa)	1	0.00675477	40.616	DC(1)MNNGSWEAK	3	0.22657	1	1	0.00160734	51.998	DC(1)MNNGSWEAK	3	0.40495	1
MGG_09493T0	582	C	AP-2 complex subunit alpha (990 aa)	1	0.00411131	52.49	AC(1)EYLALTR	3	1.0305	1	1	0.000928891	68.657	AC(1)EYLALTR	3	0.22848	1
MGG_06465T0	1035	C	hypothetical protein (1529 aa)	1	5.7578e-05	85.813	TFVTNEGEFC(1)K	3	-0.040503	1	1	0.000179133	85.813	TFVTNEGEFC(1)K	2	0.32588	2
MGG_08980T0	449	C	stress-induced-phosphoprotein 1 (585 aa)	1	1.82763e-05	66.022	LLEFPSALQDC(1)DTAIAK	4	-0.24571	3	1	1.88772e-08	87.429	LLEFPSALQDC(1)DTAIAK	4	0.80129	3
MGG_00685T0	256	C	replication factor-A protein 1 (611 aa)	1	1.07539e-05	66.022	FYDILQEGQVYYISTPC(1)R	3	1.4863	1
MGG_00923T0	393	C	serine hydroxymethyltransferase (483 aa)	1	0.000292373	94.85	SALTPC(1)GIR	2	0.13051	3	1	0.000292053	87.149	SALTPC(1)GIR	2	-0.3463	3
MGG_03372T0	78	C	40S ribosomal protein S20 (117 aa)	1	4.31821e-05	122.19	TWDC(1)YEMR	2	1.7207	2	1	0.00250206	62.582	TWDC(1)YEMR	2	1.162	3
MGG_05648T0	99	C	hypothetical protein (218 aa)	1	0.00439756	62.582	GAC(1)GDLAAR	2	0.79171	1
MGG_06371T0	141	C	pyruvate dehydrogenase E1 component subunit alpha (417 aa)	1	0.00137991	79.116	C(1)HGFAYMR	3	3.3144	1	1	0.00611601	50.127	C(1)HGFAYMR	3	2.95	2
MGG_00409T0	26	C	hypothetical protein (113 aa)	0.999914	6.33131e-51	216.01	SDVC(0.015)VC(0.985)ATQATC(1)SCGK	3	-0.92649	5	0.990044	1.43436e-16	134.81	SDVC(0.874)VC(0.126)ATQATC(0.99)SC(0.01)GK	3	0.31888	4
MGG_06406T0	226	C	hypothetical protein (374 aa)								1	0.00260039	42.469	APFATFDIVEAC(1)K	3	-0.25353	1
MGG_03290T0	15	C	N-(5-amino-5-carboxypentanoyl)-L-cysteinyl-D-valine synthase (1281 aa)	1	0.0126095	43.808	DLAALFC(1)K	3	-0.68541	1	1	0.0082294	47.082	DLAALFC(1)K	3	0.6826	1
MGG_14070T0	104	C	hypothetical protein (237 aa)	1	0.00021823	58.972	GAGFYC(1)EAC(1)DLTFK	4	1.7885	1	1	0.000165403	60.937	GAGFYC(1)EAC(1)DLTFK	4	1.1369	1
MGG_00162T0	40	C	mitochondrial import inner membrane translocase subunit tim-10 (91 aa)	1	3.19074e-27	187.63	C(1)IPTNYLEGDLNKGESVCLDR	4	-0.068929	10	1	6.76289e-52	181.98	C(1)IPTNYLEGDLNKGESVCLDR	4	-0.27271	9
MGG_01009T0	50	C	hypothetical protein (154 aa)	1	7.88269e-08	141.37	FNAC(1)EDKDWGC(1)K	5	0.29198	16	1	5.2056e-07	113.61	FNAC(1)EDKDWGC(1)K	4	0.32497	12
MGG_05862T0	130	C	tyrosinase (386 aa)								1	0.00303723	50.194	C(1)LVDKPSEGR	4	-0.074857	1
MGG_05247T0	855	C	NAD-specific glutamate dehydrogenase (1046 aa)	1	8.72429e-15	115.57	STIPYIVEGANLFC(1)SEPSR	3	-0.63557	1	1	9.55638e-08	69.747	STIPYIVEGANLFC(1)SEPSR	3	-1.7788	1
MGG_01381T0	717	C	calcium permease (1159 aa)	1	6.99194e-05	107.09	C(1)FFSQTPALDDR	3	0.36334	1	1	8.79346e-05	85.522	C(1)FFSQTPALDDR	3	0.83634	1
MGG_10736T0	19	C	hypothetical protein (343 aa)	1	0.000213025	76.85	TSNTC(1)PTIPFK	3	1.1362	4	1	2.88594e-05	103.63	TSNTC(1)PTIPFK	3	1.7178	4
MGG_17449T0	123	C	PAB-dependent poly(A)-specific ribonuclease subunit PAN2 (1151 aa)	1	0.0223538	40.268	C(1)MTFTSR	3	0.40716	1	1	0.0158667	44.395	C(1)MTFTSR	3	0.14892	1
MGG_15996T0	24	C	hypothetical protein (111 aa)	1	2.29541e-14	123.19	ADARPEAIQEVC(1)SNMVALK	4	-0.95026	7	1	3.6901e-12	100.39	ADARPEAIQEVC(1)SNMVALK	4	-0.011816	8
MGG_09926T0	427	C	glucose-6-phosphate 1-dehydrogenase (508 aa)	1	5.84351e-06	82.651	IPEAYESLILDC(1)LK	3	0.16136	1	1	9.9627e-06	81.632	IPEAYESLILDC(1)LK	3	0.91683	1
MGG_02886T0	311	C	S-(hydroxymethyl)glutathione dehydrogenase (453 aa)	1	6.39839e-05	66.246	GPDC(1)AIEC(1)AAGEYAK	4	0.32444	2	1	3.16198e-05	64.842	GPDC(1)AIEC(1)AAGEYAK	3	0.63959	2
MGG_04994T0	553	C	plasma membrane H+-ATPase (1031 aa)	1	6.45949e-06	135	ITSIC(1)NYK	2	-0.32463	2	1	0.000410244	91.069	ITSIC(1)NYK	2	0.18334	2
MGG_06066T0	859	C	eukaryotic translation initiation factor 5B (1063 aa)	1	0.00101431	58.274	DVMQC(1)GIMLEK	3	-0.59513	1	1	0.00130764	51.998	DVMQC(1)GIMLEK	3	-0.28011	1
MGG_06480T0	123	C	40S ribosomal protein S12 (148 aa)	1	1.34469e-05	93.345	VVNC(1)SC(1)VVVK	4	-1.4857	10	1	1.26809e-08	120.77	VVNC(1)SC(1)VVVK	3	-1.5807	15
MGG_03619T0	286	C	fumarate reductase (620 aa)	1	4.34522e-28	162.76	GEGGLLLNADGDRFC(1)DELGHR	5	-0.51072	6	1	4.34773e-19	105.5	GEGGLLLNADGDRFC(1)DELGHR	3	0.58981	6
MGG_14549T0	84	C	cytidine deaminase (165 aa)	1	6.52815e-26	153.56	NSYISGANVENASYPVGTC(1)AER	3	-0.53042	1	1	1.21787e-42	160.3	NSYISGANVENASYPVGTC(1)AER	3	-0.13423	1
MGG_13429T0	204	C	glycoside hydrolase (772 aa)	1	0.000669981	112.71	ELC(1)SYASFFK	2	1.1514	2	1	0.0013405	67.334	ELC(1)SYASFFK	2	1.3906	2
MGG_01429T0	252	C	hypothetical protein (327 aa)	1	0.000787461	66.962	C(1)SNLEC(1)AVR	4	-2.0801	1	1	7.07245e-05	90.15	C(1)SNLEC(1)AVR	4	-1.6144	1
MGG_06355T0	64	C	hypothetical protein (881 aa)	1	4.92643e-05	62.861	EGSDTGNC(1)SYATPNAR	3	0.65329	1	1	0.000308101	51.591	EGSDTGNC(1)SYATPNAR	3	0.95311	1
MGG_08917T0	78	C	hypothetical protein (649 aa)	1	0.000836482	65.627	C(1)DGATPC(1)SR	4	1.7427	1	1	0.00498685	46.844	C(1)DGATPC(1)SR	4	0.15966	1
MGG_07466T0	265	C	cell division control protein 12 (386 aa)	1	4.33809e-08	79.489	QYSWGVAEVENEDHC(1)DFKK	4	2.042	1	1	2.11813e-11	90.718	QYSWGVAEVENEDHC(1)DFKK	4	0.23485	1
MGG_07469T0	33	C	mitochondrial import inner membrane translocase subunit tim-22 (202 aa)	1	0.000264202	104.05	SFGESC(1)AAK	2	-0.54083	2	1	0.000386696	84.817	SFGESC(1)AAK	2	-0.27245	1
MGG_06503T0	433	C	hypothetical protein (487 aa)	1	0.00355426	53.751	TPDEFYC(1)MR	3	-0.65649	2	1	0.000676239	72.928	TPDEFYC(1)MR	3	-0.78363	1
MGG_01114T0	153	C	NADP-dependent mannitol dehydrogenase (348 aa)	1	2.31193e-09	68.303	FNNMTDVEATLIEPASC(1)AC(1)HGLDK	5	0.45618	2	1	1.08071e-20	94.259	FNNMTDVEATLIEPASC(1)AC(1)HGLDK	5	-0.20915	2
MGG_04556T0	110	C	alcohol dehydrogenase 1 (340 aa)	1	0.000647462	74.173	GLHQMC(1)EAK	2	1.7016	3	1	8.12256e-05	97.565	GLHQMC(1)EAK	2	1.9473	4
MGG_08096T0	101	C	transmembrane emp24 domain-containing protein 9 (220 aa)	1	7.51646e-18	98.957	LC(1)FTPSSNSGNTGWLSTGNQNGGIR	3	0.26905	2	1	1.85689e-35	141.36	LC(1)FTPSSNSGNTGWLSTGNQNGGIR	3	-0.12601	4
MGG_06077T0	149	C	translation initiation factor eIF-2B subunit alpha (340 aa)	1	6.63875e-05	64.52	IIGEGSC(1)VLTGGGSR	3	1.1537	1	1	0.000106066	61.409	IIGEGSC(1)VLTGGGSR	3	1.0636	1
MGG_03251T0	183	C	40S ribosomal protein S8 (203 aa)	1	2.16029e-05	70.197	C(1)DGYILEGEELAFYQR	3	1.7582	1	1	3.43393e-08	98.676	C(1)DGYILEGEELAFYQR	3	0.91257	1
MGG_02834T0	56	C	glucosamine 6-phosphate acetyltransferase (185 aa)	1	0.00100531	51.135	SDYDSGYLDC(1)LR	3	-0.072335	1	1	8.79275e-05	85.554	SDYDSGYLDC(1)LR	3	-0.085646	2
MGG_00738T0	300	C	zinc-binding alcohol dehydrogenase domain-containing protein 2 (344 aa)	1	3.67148e-05	65.949	DRLEEC(1)LPQFETGELK	4	0.59652	1	1	4.56433e-05	62.525	DRLEEC(1)LPQFETGELK	4	0.64009	1
MGG_06155T0	268	C	hypothetical protein (596 aa)								1	0.00104322	61.161	DYVC(1)EPQYC(1)R	3	-0.10461	2
MGG_07441T0	709	C	paraplegin (1010 aa)	1	1.30157e-19	115.71	EDFEYLC(1)GR	2	-2.2266	2	1	6.77787e-06	115.71	EDFEYLC(1)GR	2	-0.9184	2
MGG_05788T0	200	C	Poly(3-hydroxybutyrate) depolymerase (322 aa)	1	5.90103e-13	145.69	TC(1)EPTADVPIPC(1)DTER	4	0.044348	2	1	1.46089e-08	85.493	TC(1)EPTADVPIPC(1)DTER	3	1.2022	3
MGG_06719T0	51	C	ATP-citrate synthase subunit 1 (666 aa)	1	0.000774465	71.379	C(1)FVYGLQPR	3	-0.68637	1	1	0.000767849	71.379	C(1)FVYGLQPR	3	-0.474	2
MGG_05601T0	290	C	hypothetical protein (370 aa)								1	0.000938426	55.261	LPTSTPC(1)ADLDR	3	-0.74487	1
MGG_05078T0	937	C	potassium/sodium efflux P-type ATPase (1111 aa)	1	7.13413e-11	124.25	DC(1)NTTYSESC(1)NVVFQAR	4	-0.45548	1	1	3.2919e-10	106.82	DC(1)NTTYSESC(1)NVVFQAR	3	-0.50239	3
MGG_08752T0	396	C	exopolygalacturonase (465 aa)								1	1.99373e-13	118.31	LTC(1)STSPDAVC(1)ENVVFK	4	0.87401	1
MGG_01563T0	194	C	ABC transporter (1080 aa)	1	1.79743e-25	187.3	ESFYC(1)HLNK	2	0.099713	3	1	3.28371e-10	138.4	ESFYC(1)HLNK	2	-0.078712	2
MGG_05522T0	131	C	hypothetical protein (247 aa)	1	0.00164905	70.525	SC(1)VYLLNR	3	0.0091874	1	1	0.000449055	86.794	SC(1)VYLLNR	3	-0.28806	1
MGG_04556T0	128	C	alcohol dehydrogenase 1 (340 aa)	1	8.62629e-05	127.83	DGGYAEYC(1)IIR	3	-0.48471	7	1	0.000169705	91.313	DGGYAEYC(1)IIR	3	1.7717	5
MGG_11726T0	199	C	hypothetical protein (855 aa)	1	0.000241912	54.898	AAAVPDEILHC(1)GFAR	4	-1.0591	1	1	0.000885384	47.037	AAAVPDEILHC(1)GFAR	4	-0.89298	1
MGG_08573T0	654	C	hypothetical protein (696 aa)	1	0.000378457	58.268	VFHASC(1)HSEVTGR	3	1.2584	2	1	2.36946e-05	83.087	VFHASC(1)HSEVTGR	3	0.80428	1
MGG_12939T0	354	C	hypothetical protein (486 aa)								1	4.78355e-05	56.339	SVPVGVC(1)LGDDPANWYR	3	-0.15677	1
MGG_04710T0	155	C	translational activator GCN1 (2679 aa)	0.989185	0.0142342	44.611	C(0.011)LQPQC(0.989)R	3	0.93273	1
MGG_06022T0	844	C	hypothetical protein (1436 aa)	1	0.00195081	51.286	DMVTVC(1)C(1)DSK	3	0.91101	1	1	0.000100018	89.561	DMVTVC(1)C(1)DSK	3	0.28178	1
MGG_01158T0	223	C	DNA-directed RNA polymerase I subunit RPA1 (1720 aa)	1	3.93149e-06	110.92	IC(1)ASC(1)DGVSPTYR	4	1.398	2	1	0.000356278	58.116	IC(1)ASC(1)DGVSPTYR	4	1.0707	2
MGG_07187T0	1452	C	glutamate synthase (2119 aa)	1	8.37905e-11	81.017	NSGATAVVEGVGDHGC(1)EYMTGGR	4	-0.71985	3	1	5.01041e-14	84.993	NSGATAVVEGVGDHGC(1)EYMTGGR	4	-0.24961	3
MGG_04340T0	143	C	hypothetical protein (481 aa)	1	9.8279e-15	120.9	FSTPGMEYGEKPEC(1)HPDR	5	-0.99265	10	1	9.75922e-17	123.14	FSTPGMEYGEKPEC(1)HPDR	5	-0.48836	6
MGG_07266T0	313	C	MYG1 protein (378 aa)	1	0.000282658	102.62	IQC(1)VPVSK	2	0.7894	2	1	0.00267157	61.582	IQC(1)VPVSK	2	-0.18762	2
MGG_12868T0	241	C	enoyl-CoA hydratase (292 aa)	1	0.0013298	92.191	VAVQAC(1)K	2	-0.14944	2	1	0.00231177	88.643	VAVQAC(1)K	2	-1.6568	2
MGG_00409T0	79	C	hypothetical protein (113 aa)								1	1.2517e-22	142.32	AAAENVTPSGNAC(1)AC(1)GVR	3	-0.90516	4
MGG_15495T0	24	C	hypothetical protein (157 aa)	1	0.00131759	52.247	C(1)PTLPADEVLK	3	0.90805	1	1	0.00223588	50.354	C(1)PTLPADEVLK	3	1.2567	1
MGG_02966T0	104	C	hypothetical protein (329 aa)	1	0.000134355	64.104	MIDYAC(1)GPGTISR	3	-1.7514	1	1	0.000525686	54.898	MIDYAC(1)GPGTISR	3	-0.94585	1
MGG_02432T0	880	C	leucyl-tRNA synthetase (1126 aa)	1	4.00769e-07	141.2	ESC(1)AAAGLK	2	-0.051388	2	1	4.05121e-15	146.81	ESC(1)AAAGLK	2	-0.40424	1
MGG_01287T0	421	C	farnesyltransferase subunit beta (515 aa)	0.849053	7.59808e-06	88.596	YILC(0.003)C(0.148)C(0.849)QEQGK	3	-0.043073	1	0.803017	0.00121243	54.094	YILC(0.029)C(0.168)C(0.803)QEQGK	3	-0.60838	1
MGG_08270T0	236	C	ubiquitin carboxyl-terminal hydrolase 14 (788 aa)	1	3.86199e-21	115.74	LGSITPEGTADVYC(1)YSC(1)DEER	3	0.88228	3	1	4.29807e-27	137.61	LGSITPEGTADVYC(1)YSC(1)DEER	3	1.4197	4
MGG_06573T0	74	C	hypothetical protein (115 aa)	1	3.79755e-08	81.639	SESNEFEQNC(1)AAQWVTHFK	4	-0.87631	2	1	7.2503e-11	88.781	SESNEFEQNC(1)AAQWVTHFK	4	-0.73271	2
MGG_14070T0	101	C	hypothetical protein (237 aa)	1	0.00021823	58.972	GAGFYC(1)EAC(1)DLTFK	4	1.7885	1	1	0.000165403	60.937	GAGFYC(1)EAC(1)DLTFK	4	1.1369	1
MGG_06636T0	250	C	class II Aldolase (322 aa)	1	0.00294968	68.485	SC(1)AIQLK	3	0.25765	1	1	0.00396307	63.287	SC(1)AIQLK	3	-0.13614	1
MGG_02496T0	186	C	methionine-R-sulfoxide reductase B2 (212 aa)	1	0.000134653	117.7	HC(1)VNSVSLK	3	-0.29315	3	1	2.7468e-15	147.2	HC(1)VNSVSLK	3	-0.5344	3
MGG_08543T0	100	C	hypothetical protein (107 aa)								1	0.0136093	45.081	C(1)SDWC(1)GK	4	-0.45563	1
MGG_11383T0	174	C	phosphoacetylglucosamine mutase (553 aa)	1	0.000249953	90.15	C(1)TNTEGTPK	3	-0.49451	1	1	7.32322e-11	142	C(1)TNTEGTPK	2	-0.4092	2
MGG_12300T0	146	C	hydroxyacylglutathione hydrolase (287 aa)	1	2.5649e-10	81.017	GLYTPC(1)HTQDSIC(1)WFMQDGDDK	4	0.8084	2	1	2.22233e-09	72.383	GLYTPC(1)HTQDSIC(1)WFMQDGDDK	5	0.32875	3
MGG_03372T0	69	C	40S ribosomal protein S20 (117 aa)	1	1.10016e-06	110.41	TPC(1)GEGSK	2	0.097297	8	1	0.00245392	70.363	KTPC(1)GEGSK	3	-1.8836	6
MGG_11682T0	206	C	phenylacetone monooxygenase (558 aa)	1	7.06012e-05	98.048	DC(1)GSLTVFQR	3	0.89575	1	1	5.08948e-05	98.048	DC(1)GSLTVFQR	3	1.1276	1
MGG_15072T0	477	C	importin subunit alpha-1 (552 aa)	1	0.000183177	62.035	YALFIEEC(1)GGMEK	2	-1.3282	2	1	2.81315e-05	91.784	YALFIEEC(1)GGMEK	2	-0.31867	2
MGG_06071T0	148	C	50S ribosomal protein L11 (158 aa)	1	0.00423301	73.039	SIIYQC(1)K	2	1.0595	2	1	0.009171	60.788	SIIYQC(1)K	2	0.86426	2
MGG_07037T0	929	C	phosphatidylserine decarboxylase (1172 aa)	1	0.0050783	54.982	IIVSPADC(1)R	2	-0.57449	2	1	0.0029173	54.982	IIVSPADC(1)R	3	-1.1396	1
MGG_00451T0	283	C	hypothetical protein (320 aa)	1	2.06495e-06	88.075	TC(1)GAGNVEDWEIR	3	1.05	1	1	2.67451e-05	88.092	TC(1)GAGNVEDWEIR	3	0.19929	1
MGG_07200T0	250	C	plasma membrane ATPase (927 aa)	1	0.000166563	104.24	GDQC(1)YASSAVK	2	0.052264	2	1	0.000333153	88.021	GDQC(1)YASSAVK	2	-0.15953	2
MGG_05134T0	268	C	hypothetical protein (336 aa)								1	0.000554732	60.08	QLC(1)ADMPSENIK	3	0.10104	1
MGG_10059T0	153	C	gelsolin repeat-containing protein (427 aa)	1	5.04835e-05	105.46	C(1)MSDEFVALFPR	3	0.42283	2	1	6.36119e-10	122.7	C(1)MSDEFVALFPR	3	0.42747	1
MGG_08501T0	335	C	hypothetical protein (486 aa)	1	0.00131606	59.908	NEFSAENWC(1)K	3	0.16976	1
MGG_11715T0	736	C	hypothetical protein (1139 aa)								0.982077	0.00245519	42.317	EAVPSC(0.982)QIC(0.018)LFER	3	0.22052	1
MGG_03064T0	724	C	Rho1 guanine nucleotide exchange factor 1 (1282 aa)	1	0.00123595	60.398	YPLLLENVC(1)K	3	-1.4473	1	1	6.3662e-05	96.342	YPLLLENVC(1)K	3	-1.3779	1
MGG_03439T0	79	C	acid phosphatase (301 aa)	1	3.72054e-11	84.327	KDAC(1)EYNSC(1)PAGSGPVGSDPNNK	4	0.94295	1	1	1.859e-18	104.67	KDAC(1)EYNSC(1)PAGSGPVGSDPNNK	5	0.091672	1
MGG_06786T0	97	C	disulfide-isomerase A6 precurso (472 aa)	1	0.000438264	45.042	VAAIDC(1)DDEMNKPFC(1)GSMGIQGFPTLK	5	1.0309	2	1	5.87121e-06	52.059	VAAIDC(1)DDEMNKPFC(1)GSMGIQGFPTLK	5	-1.6409	4
MGG_15495T0	98	C	hypothetical protein (157 aa)	1	1.28057e-27	190.35	VVFYC(1)GSCSDGGR	2	-0.030716	6	0.999949	7.6607e-06	83.692	RVVFYC(1)GSCSDGGR	4	-0.27933	5
MGG_04878T0	245	C	Lid2 complex component lid2 (1756 aa)	1	0.00188843	56.404	FLC(1)PYEEYLR	3	1.4041	1	1	0.003309	50.353	FLC(1)PYEEYLR	3	1.6632	1
MGG_00748T0	598	C	myosin-1 (1213 aa)	1	0.0197247	43.124	C(1)QPSYIR	3	0.09077	1
MGG_10456T0	112	C	hypothetical protein (150 aa)	1	0.00131959	89.029	TNQDYC(1)HK	2	-1.3812	2	1	0.000218103	103.55	TNQDYC(1)HK	2	-0.03226	1
MGG_07006T0	300	C	hypothetical protein (318 aa)								1	0.0161664	44.117	WLHMC(1)EK	3	1.7	1
MGG_07332T0	419	C	actin polymerization protein Bzz1 (760 aa)	1	0.000453272	64.64	IPTNC(1)DLC(1)GER	4	-2.394	1	1	0.000977183	57.175	IPTNC(1)DLC(1)GER	3	-0.041811	2
MGG_01537T0	1666	C	pyrABCN (2242 aa)	1	0.0104536	43.272	IHVTC(1)VTSK	3	-0.13231	1	1	0.00274434	56.013	IHVTC(1)VTSK	3	0.86089	1
MGG_08201T0	78	C	hypothetical protein (137 aa)	1	1.75727e-50	189.82	IFC(1)SEC(1)GSPIAHDPDAAPEIIAIK	5	-0.37731	5	1	1.93694e-36	142.85	IFC(1)SEC(1)GSPIAHDPDAAPEIIAIK	5	0.18168	3
MGG_00311T0	136	C	hypothetical protein (296 aa)								1	0.000153397	50.392	TPQFAASWMGIDGGENC(1)R	3	-0.4888	1
MGG_13499T0	86	C	acetyl-CoA acetyltransferase (402 aa)	1	4.46458e-06	64.705	QC(1)AIGAGLSNSVSC(1)TTVNK	4	2.9933	1
MGG_00450T0	344	C	phosphoenolpyruvate carboxykinase (602 aa)	1	0.000262673	103.83	C(1)IGLSAEK	2	-0.41277	3	1	0.000136036	109.01	C(1)IGLSAEK	2	-0.56988	3
MGG_01581T0	383	C	26S protease regulatory subunit 7 (440 aa)	1	0.000162891	82.85	LC(1)PNATGAELR	2	0.0032216	2	1	0.000184821	82.494	LC(1)PNATGAELR	3	0.34519	1
MGG_03648T0	48	C	NAD(P)H-dependent D-xylose reductase xyl1 (325 aa)								1	1.07807e-12	100.97	LFDGAC(1)DYGNEVEC(1)GQGVK	4	-1.6822	1
MGG_06459T0	635	C	hsp98-like protein (927 aa)	1	5.37195e-10	76.807	SGLSNPNQPPSFLFC(1)GPSGTGK	3	0.62475	1	1	5.36201e-09	67.11	SGLSNPNQPPSFLFC(1)GPSGTGK	3	-0.26138	1
MGG_01553T0	422	C	3-isopropylmalate dehydratase (779 aa)								1	5.31862e-05	51.524	EAGC(1)SMC(1)LGMNPDILAPQER	4	-3.4607	1
MGG_03196T0	99	C	RCM-1 (924 aa)	1	0.00457298	47.561	AC(1)EYLNAIIK	3	2.1779	1
MGG_12322T0	163	C	hypothetical protein (782 aa)	1	6.3666e-07	96.82	QVAC(1)VQAEFVNGK	3	0.055173	2	1	3.87339e-05	91.62	QVAC(1)VQAEFVNGK	3	-0.1212	2
MGG_11491T0	705	C	transcription elongation factor SPT6 (1408 aa)	1	4.28394e-05	74.78	C(1)LVISNGMADPNR	3	0.099763	1	1	0.00165767	45.115	C(1)LVISNGMADPNR	3	0.37579	1
MGG_06204T0	388	C	hypothetical protein (540 aa)	0.81184	1.84799e-06	71.637	FVAC(0.812)DC(0.188)NAISSAANTAAWK	3	0.41988	1
MGG_11871T0	316	C	allantoicase (358 aa)	1	1.5084e-07	89.231	C(1)GPDQEHEFQSLIK	3	-0.25453	2	1	0.000925994	50.088	C(1)GPDQEHEFQSLIK	3	-0.52235	1
MGG_06904T0	325	C	hypothetical protein (672 aa)	1	0.00441939	51.415	QVIELQC(1)QK	3	-0.17522	1	1	0.00148358	63.534	QVIELQC(1)QK	3	0.038541	1
MGG_01009T0	61	C	hypothetical protein (154 aa)	1	1.41882e-22	163.18	C(1)ASYEAIVTC(1)FNNC(1)PNDPR	4	0.25782	23	1	1.39334e-22	141.22	C(1)ASYEAIVTC(1)FNNC(1)PNDPR	4	-0.72409	16
MGG_13032T0	140	C	formyl-coenzyme A transferase (449 aa)	1	3.45387e-05	72.891	C(1)DILVENYLPGALK	3	0.38366	1	1	9.22678e-06	78.814	C(1)DILVENYLPGALK	3	1.5837	1
MGG_07971T0	482	C	calcium-transporting ATPase 1 (1287 aa)								0.942705	0.00107472	55.755	SC(1)EVMGNATC(0.057)IC(0.943)SDK	4	-0.048607	1
MGG_13177T0	133	C	hypothetical protein (257 aa)								1	0.000256501	43.216	GENPPC(1)NASAPQSC(1)EVGDLSGK	4	-0.63794	1
MGG_03511T0	1204	C	coatomer alpha subunit (1221 aa)	0.998592	7.45676e-06	78.615	GTVC(0.001)AVC(0.999)QVC(1)EVGK	3	-1.5248	4	0.999866	6.09006e-11	125.47	GTVCAVC(1)QVC(1)EVGK	3	-0.70597	5
MGG_06101T0	123	C	SH3 domain-containing protein (597 aa)	1	6.84317e-11	125.45	FTTTTIC(1)NALVQNSIDR	3	0.11406	6	1	6.10654e-10	105.9	FTTTTIC(1)NALVQNSIDR	3	0.40141	6
MGG_06910T0	441	C	protein transporter SEC23 (771 aa)	1	2.19249e-11	89.468	STSVGETEC(1)GIGNTC(1)SWK	4	1.0886	4	1	4.68018e-08	75.682	STSVGETEC(1)GIGNTC(1)SWK	4	1.2018	1
MGG_00506T0	626	C	hypothetical protein (1516 aa)	1	1.31218e-09	110.35	EC(1)VLVGTVVAPDGAC(1)K	3	0.24684	2	1	1.50842e-12	123.72	EC(1)VLVGTVVAPDGAC(1)K	3	-0.23854	2
MGG_08343T0	189	C	proteasome subunit alpha type-4 (252 aa)	1	5.26105e-06	136.11	EAC(1)GMAVK	2	1.7305	3	1	4.59722e-06	120.46	EAC(1)GMAVK	2	0.6036	3
MGG_09284T0	242	C	DNA-directed RNA polymerase I and III subunit RPAC1 (374 aa)	1	0.00510083	46.844	FSPVC(1)TASYR	3	-1.3028	1	1	0.00222026	54.198	FSPVC(1)TASYR	3	-2.3177	1
MGG_01563T0	293	C	ABC transporter (1080 aa)	1	3.95164e-12	95.981	SGEC(1)LYHTQVPGYK	3	1.7792	5	1	7.8422e-06	94.717	SGEC(1)LYHTQVPGYK	3	-1.4411	5
MGG_01819T0	559	C	glycogen phosphorylase (889 aa)	1	0.00132734	80.165	C(1)GSYDFLK	3	-0.74299	1	1	0.00013642	100.02	C(1)GSYDFLK	3	-0.95212	2
MGG_07187T0	1907	C	glutamate synthase (2119 aa)	1	1.13748e-15	101.75	NVVVIGGGDTGNDC(1)IGTSVR	3	-0.40341	2	1	7.59401e-18	98.21	DKNVVVIGGGDTGNDC(1)IGTSVR	4	-1.0956	1
MGG_02573T0	167	C	beta-1,3-glucan-binding protein (505 aa)								1	1.52337e-05	65.231	HNYC(1)MVLDENFSGGLR	4	-0.20249	1
MGG_09902T0	62	C	F-actin-capping protein subunit beta (289 aa)	1	0.000392773	89.047	EYLLC(1)DYNR	2	0.82279	2	1	4.45536e-15	145.9	EYLLC(1)DYNR	2	-0.12955	2
MGG_08139T1	39	C	methionine aminopeptidase 1 (379 aa)	1	1.23269e-11	158.01	DSYFC(1)SQDCFK	2	1.1416	3	1	7.91958e-06	105.65	DSYFC(1)SQDC(1)FK	3	-0.16253	3
MGG_00976T0	501	C	regulator-nonsense transcripts 1 (1106 aa)	1	0.000468371	43.841	MNGSQVLVC(1)APSNVAVDQLC(1)ER	4	-0.92421	1
MGG_06512T0	635	C	glucan 1,3-beta-glucosidase 2 (720 aa)	1	2.4007e-05	132.06	C(1)EC(1)GTANADASR	4	0.95048	2	1	9.43291e-10	117.86	C(1)EC(1)GTANADASR	3	0.039727	2
MGG_08373T0	75	C	hypothetical protein (184 aa)								1	0.000440605	43.696	GQAFTGGGC(1)NSYGGQGDSNGR	3	0.98503	1
MGG_09912T0	109	C	CAMK/CAMK1 protein kinase (407 aa)	1	0.0310982	45.598	IC(1)EQGKFTEK	3	-0.89718	1
MGG_08589T0	313	C	hypothetical protein (369 aa)	1	1.97905e-11	93.909	YDLSAC(1)GGDC(1)VGELEAWK	3	0.53751	2	1	5.98191e-10	86.488	YDLSAC(1)GGDC(1)VGELEAWK	3	-0.32488	2
MGG_00882T0	338	C	glycosyl hydrolase (777 aa)	1	3.32291e-05	56.313	LGEC(1)LWAQHGVWDPATDK	4	-0.91567	1	1	1.29229e-07	70.555	LGEC(1)LWAQHGVWDPATDK	4	-0.67291	1
MGG_06172T0	118	C	translocation protein SEC62 (383 aa)	1	0.000985105	89.542	TC(1)ILNGER	3	0.90725	3	1	0.0019972	71.491	TC(1)ILNGER	3	-0.57816	3
MGG_07419T0	402	C	hypothetical protein (407 aa)	1	1.10483e-09	103.83	DLADTTSGPFC(1)YIYQ	2	-0.50913	3	1	3.08769e-07	83.877	DLADTTSGPFC(1)YIYQ	2	0.7276	2
MGG_10380T0	238	C	cystathionine-gamma-lyase (427 aa)	1	2.5228e-12	88.627	YINGHSDVVMGVAAC(1)NDDALASR	4	2.4168	6	1	5.50459e-14	83.826	YINGHSDVVMGVAAC(1)NDDALASR	3	-0.2184	3
MGG_16203T0	589	C	SMC1A protein (1260 aa)	1	0.00910732	41.399	VVDEC(1)LDYLK	3	-0.87267	1	1	0.00514685	45.158	VVDEC(1)LDYLK	3	-0.98627	1
MGG_06011T0	47	C	S-(hydroxymethyl)glutathione dehydrogenase (382 aa)	1	2.35821e-15	105.5	IEIYHTGVC(1)HTDAYTLSGK	5	0.74436	2	1	7.92599e-17	118.96	IEIYHTGVC(1)HTDAYTLSGK	4	0.40534	1
MGG_07933T0	183	C	dihydrodipicolinate synthase (317 aa)	1	0.00132734	80.165	LTC(1)GNTGK	3	-0.11467	3	1	2.72615e-05	117.53	LTC(1)GNTGK	2	-2.9989	4
MGG_12300T0	119	C	hydroxyacylglutathione hydrolase (287 aa)	1	2.9744e-15	100.85	NC(1)EAVTTTPANGEGFPFGSIQVK	4	-0.8686	7	1	1.18245e-27	130.83	NC(1)EAVTTTPANGEGFPFGSIQVK	4	-1.7523	7
MGG_09238T0	151	C	hypothetical protein (293 aa)	1	0.00170067	61.679	YYNNC(1)LILR	3	0.84894	1	1	0.00415528	53.968	YYNNC(1)LILR	3	1.1367	1
MGG_08752T0	388	C	exopolygalacturonase (465 aa)								1	1.99373e-13	118.31	LTC(1)STSPDAVC(1)ENVVFK	4	0.87401	1
MGG_09986T0	31	C	hypothetical protein (172 aa)	1	7.29133e-10	103.79	FIQC(1)NSAYETSESFR	3	-1.1531	1	1	1.53021e-07	86.497	FIQC(1)NSAYETSESFR	3	-1.0939	1
MGG_00905T0	181	C	Sec14 cytosolic factor (344 aa)	1	1.83195e-09	120.54	SGHLLETC(1)C(1)TIMDFK	5	0.30148	10	0.770037	1.91751e-08	109.67	SGHLLETC(0.23)C(0.77)TIMDFK	4	-0.86467	5
MGG_03536T0	203	C	SDS23 (535 aa)	1	0.00292507	69.432	DIQPIC(1)R	3	-0.29265	1	1	0.00108853	89.903	DIQPIC(1)R	3	-0.49279	1
MGG_01272T0	136	C	CORD and CS domain-containing protein (326 aa)	1	3.53114e-06	119.17	TC(1)GATYK	2	-1.3786	3	1	0.00316242	84.244	TC(1)GATYK	2	-0.11482	3
MGG_09199T0	56	C	repressible acid phosphatase (474 aa)	1	0.00042578	61.11	SPDAPQGC(1)TVTR	3	0.82178	1	1	0.000177357	72.29	SPDAPQGC(1)TVTR	3	0.65597	1
MGG_04352T0	72	C	hypothetical protein (364 aa)	1	0.00252833	60.91	IVTC(1)SQDR	3	-0.42302	1	1	0.0121397	41.448	IVTC(1)SQDR	3	0.25423	1
MGG_05247T0	342	C	NAD-specific glutamate dehydrogenase (1046 aa)	1	0.000668272	56.936	ETSLLYC(1)IPLNK	3	0.1137	1	1	0.000228745	68.536	ETSLLYC(1)IPLNK	3	-0.038393	1
MGG_08661T0	109	C	acyl-CoA dehydrogenase family member 11 (453 aa)								1	2.29601e-05	52.498	VASEAVNC(1)AAPDTGNMEVLAK	3	0.082168	1
MGG_12574T0	373	C	aspartyl-tRNA synthetase (578 aa)	1	0.000689464	69.641	KQC(1)AEQIETVR	3	-1.3995	2	1	0.000738407	61.344	KQC(1)AEQIETVR	4	1.5244	1
MGG_07268T0	402	C	isocitrate dehydrogenase (451 aa)								1	0.000170743	61.409	AC(1)IETVDIDGIMTK	3	-0.64312	1
MGG_10447T0	89	C	peptidyl-prolyl cis-trans isomerase (216 aa)	1	1.4677e-05	117.09	RLC(1)VGEPGVGGYK	4	0.028023	4	1	3.02573e-05	85.813	RLC(1)VGEPGVGGYK	4	0.18712	7
MGG_00506T0	1279	C	hypothetical protein (1516 aa)	1	0.0010222	78.113	MDVC(1)EC(1)TR	4	-1.0225	6	1	0.000792113	76.221	MDVC(1)EC(1)TR	4	-0.88215	6
MGG_09181T0	262	C	hydroxymethylglutaryl-CoA lyase (373 aa)	1	0.0012018	82.671	C(1)ISAAGVR	3	0.20988	1	1	6.70839e-05	113.41	C(1)ISAAGVR	2	0.60681	1
MGG_07522T0	491	C	hypothetical protein (620 aa)								1	6.5767e-05	69.456	LSC(1)GGLSMDDEGK	3	1.1574	1
MGG_06685T0	19	C	cytochrome c (109 aa)	1	6.98476e-28	189.09	C(1)EQC(1)HTVDAAGGNK	4	-0.50957	2	1	7.44943e-07	107.35	C(1)EQC(1)HTVDAAGGNK	3	-0.1428	2
MGG_00246T0	109	C	NADP-dependent alcohol dehydrogenase 6 (365 aa)	0.999934	0.000238936	57.414	SCMSADC(1)PEC(1)SIGR	4	1.3079	2	0.970784	0.0109272	42.242	SC(1)MSADC(0.029)PEC(0.971)SIGR	4	-0.17513	1
MGG_04413T1	174	C	hypothetical protein (608 aa)	1	4.9448e-05	64.04	GMC(1)DYC(1)QPLDPFDAK	4	-1.8696	1	1	0.000319455	51.727	GMC(1)DYC(1)QPLDPFDAK	4	-1.591	1
MGG_07346T0	77	C	hypothetical protein (302 aa)	1	0.00050525	55.724	SLPSTC(1)QLTAYDK	3	1.093	1
MGG_12484T0	28	C	hypothetical protein (524 aa)								1	0.000192622	68.536	C(1)GGDNC(1)GNAVNK	3	1.092	1
MGG_06752T0	817	C	peptidase family M28 family protein (1012 aa)	1	8.84683e-19	104.18	KIIADVPSALGQEIAC(1)DASSSR	4	1.7419	2	1	8.82933e-20	113.42	KIIADVPSALGQEIAC(1)DASSSR	4	1.7218	2
MGG_11801T0	361	C	AP-1 complex subunit gamma-1 (846 aa)								1	0.00330274	57.859	NTILEC(1)LR	3	-0.67829	1
MGG_04834T0	83	C	1-phosphatidylinositol phosphodiesterase (486 aa)								1	4.11977e-14	89.663	SGDPASIDDC(1)GTTLIGGFESR	3	-0.076241	1
MGG_10662T0	107	C	alpha-glucosidase (966 aa)	1	1.77825e-17	167.11	LAGEAC(1)NVYGR	3	0.84731	4	1	9.17466e-28	161.51	LAGEAC(1)NVYGR	3	-0.11494	3
MGG_07332T0	422	C	actin polymerization protein Bzz1 (760 aa)	1	0.000453272	64.64	IPTNC(1)DLC(1)GER	4	-2.394	1	1	0.000977183	57.175	IPTNC(1)DLC(1)GER	3	-0.041811	2
MGG_03096T0	87	C	fructose-bisphosphate aldolase (288 aa)	1	3.0448e-17	112.55	TSTAPLALHLDHC(1)QTPEMVR	5	2.9995	4	1	1.53513e-11	87.352	TSTAPLALHLDHC(1)QTPEMVR	4	2.7093	4
MGG_08880T0	269	C	hypothetical protein (635 aa)	1	8.49025e-05	63.727	C(1)TLFAEGC(1)HGSLTK	4	-1.9355	1	1	2.63882e-05	71.513	C(1)TLFAEGC(1)HGSLTK	4	-1.1887	2
MGG_00468T0	517	C	chloride channel protein 5 (892 aa)	1	4.40121e-10	97.2	AQNSELVSSLFMEC(1)SR	3	-0.26839	1	1	4.0908e-05	62.861	AQNSELVSSLFMEC(1)SR	3	-0.51475	1
MGG_01743T0	154	C	carbamoyl-phosphate synthase subunit arginine-specific small (472 aa)								1	5.74547e-06	59.585	YFESPHIQC(1)AGVVVSDIAEK	3	1.5001	1
MGG_08824T0	57	C	hypothetical protein (206 aa)	1	2.35723e-05	59.857	SFVPGSC(1)TNDAAC(1)HC(1)NQEK	5	0.28551	1	1	8.36213e-08	67.928	SFVPGSC(1)TNDAAC(1)HC(1)NQEK	5	0.34315	1
MGG_03150T0	410	C	cytosolic iron-sulfur protein assembly protein 1 (447 aa)	1	1.05989e-14	111.62	VSDGHGPYEINHITWC(1)SR	4	-1.7078	1	1	1.14682e-09	78.674	VSDGHGPYEINHITWC(1)SR	4	-2.5989	1
MGG_06349T0	67	C	vacuolar ATP synthase subunit C 1 (393 aa)	1	0.000232974	75.739	LEAAC(1)QGVVSR	3	1.1119	1	1	0.000507119	66.023	LEAAC(1)QGVVSR	3	0.75513	1
MGG_17680T0	84	C	hypothetical protein (117 aa)	1	4.00938e-06	94.122	VEVLC(1)VGESVAR	2	-0.92254	3	1	6.28836e-28	156	VEVLC(1)VGESVAR	2	-0.99409	3
MGG_02297T0	283	C	hypothetical protein (597 aa)	1	1.82576e-05	69.935	TIEIQYHC(1)ALGTTVDR	3	0.17877	2	1	4.90227e-06	73.279	TIEIQYHC(1)ALGTTVDR	3	0.39308	2
MGG_16250T0	45	C	hypothetical protein (401 aa)	1	0.00455641	60.294	AISPLC(1)K	3	-0.26027	1	1	0.0162567	45.882	AISPLC(1)K	3	0.2205	1
MGG_07607T0	200	C	hypothetical protein (206 aa)	1	0.00708193	57.453	DC(1)GGIC(1)V	3	0.99971	1	1	0.0186172	53.185	DC(1)GGIC(1)V	3	1.1337	1
MGG_09531T0	111	C	rho-GTPase-activating protein 8 (892 aa)								1	0.00546378	51.066	WC(1)DAHEQR	3	-1.1476	1
MGG_07705T0	930	C	acyl-CoA ligase (1834 aa)	1	0.000902845	51.286	C(1)MDVLLQEHHLR	5	2.0579	1
MGG_09681T0	131	C	hypothetical protein (336 aa)	1	0.00294207	45.653	C(1)SSIISSFHGR	4	0.82041	1	1	0.00276461	45.653	C(1)SSIISSFHGR	4	0.68157	1
MGG_11289T0	1031	C	hypothetical protein (1048 aa)	1	0.00390629	45.661	C(1)KPEPFDFTFR	4	0.66564	1
MGG_16749T0	29	C	hypothetical protein (715 aa)								1	0.000664066	42.059	TTMAQMGC(1)AELTPPAHR	4	0.55578	1
MGG_02937T0	494	C	hypothetical protein (1016 aa)	0.984934	0.00152085	44.925	SVLYEC(0.015)NDTNC(0.985)NVGR	3	0.92577	1
MGG_03283T0	232	C	vacuolar membrane protein (1009 aa)	1	2.07971e-08	87.429	TVEDSGC(1)GVGC(1)MTVDSK	4	-0.095196	1	1	0.000654239	43.557	TVEDSGC(1)GVGC(1)MTVDSK	3	1.3891	1
MGG_07316T0	295	C	FACT complex subunit spt-16 (1035 aa)	1	6.74618e-05	117.4	SYC(1)SSVAR	2	1.6008	2	1	0.000697384	82.241	SYC(1)SSVAR	3	1.5317	1
MGG_06511T0	114	C	2-oxoisovalerate dehydrogenase subunit beta (404 aa)	1	0.00177316	62.582	C(1)SMGLAEK	3	0.55306	1	1	0.00219529	62.582	C(1)SMGLAEK	3	-3.6606	2
MGG_17001T0	278	C	actin-like protein 2 (399 aa)								0.999803	0.0003546	45.916	FEAPECLFQPHLVDC(1)EQK	4	0.5407	1
MGG_13629T0	50	C	fungal specific transcription factor domain-containing protein (868 aa)	1	0.00850325	45.972	EVPC(1)SNC(1)R	4	1.9982	1
MGG_07787T0	495	C	hypothetical protein (560 aa)	1	0.0030274	53.751	SC(1)NADNC(1)LR	4	0.059988	1	1	0.0041142	49.06	SC(1)NADNC(1)LR	4	-0.076167	1
MGG_13778T0	42	C	zinc finger protein GIS2 (231 aa)								1	0.00321262	42.843	QPGHESNGC(1)PLPR	4	0.11739	1
MGG_07455T0	149	C	sorbitol utilization protein SOU2 (293 aa)	1	2.27476e-07	95.428	VMTTNMDGTIYC(1)AR	3	-0.42557	5	1	1.07771e-10	119.25	VMTTNMDGTIYC(1)AR	3	-0.26323	5
MGG_06512T0	563	C	glucan 1,3-beta-glucosidase 2 (720 aa)	1	0.00361084	49.081	KIEYAC(1)DGWTK	3	-0.25111	1	1	0.00135064	52.837	KIEYAC(1)DGWTK	4	0.50529	2
MGG_07502T0	201	C	chaperone dnaJ 2 (417 aa)	0.755893	6.75907e-13	92.563	HQIAPGMYQQVQMQC(0.756)DAC(0.244)GGR	4	0.50004	1	0.802972	3.16441e-12	81.316	HQIAPGMYQQVQMQC(0.803)DAC(0.197)GGR	4	-0.27444	1
MGG_04582T0	490	C	hypothetical protein (542 aa)	1	1.34363e-64	220.27	C(1)IGTSC(1)PGEQQQADAIK	4	-0.13314	7	1	6.04471e-10	111.22	C(1)IGTSC(1)PGEQQQADAIK	4	-1.2391	5
MGG_00495T0	54	C	hypothetical protein (408 aa)								1	0.0015514	70.67	VC(1)LQLAGK	3	-0.3564	1
MGG_02105T0	297	C	hypothetical protein (305 aa)	1	0.00384548	60.799	C(1)LVFYDQV	3	0.44707	5	1	0.00278426	71.715	C(1)LVFYDQV	2	1.8569	5
MGG_13803T0	447	C	hypothetical protein (725 aa)	1	4.61001e-12	97.502	SEDKEAENVFFC(1)VNNPNAR	4	-1.7421	1
MGG_00210T0	69	C	hypothetical protein (275 aa)								1	0.00105364	53.448	IAYWPGVVDC(1)DK	3	-0.33368	1
MGG_13790T0	980	C	phosphatidylinositol 4-kinase (1931 aa)								1	0.000116999	56.872	SFALELGSC(1)IPSTDQR	3	0.50379	1
MGG_03679T0	137	C	hypothetical protein (326 aa)	1	0.000297431	58.32	AALENC(1)ALEQFEWR	3	-0.4984	1	1	0.00105259	49.298	AALENC(1)ALEQFEWR	3	0.49652	1
MGG_13014T0	466	C	class V chitin synthase (1788 aa)	1	0.00101603	50.95	VGIVADDDC(1)FFK	3	2.3688	1	1	0.00319609	42.976	VGIVADDDC(1)FFK	3	1.2083	1
MGG_09481T0	193	C	leukotriene A-4 hydrolase (661 aa)	1	5.99515e-05	104.17	SLFPC(1)QDTPDVK	2	-0.17069	2	1	0.000463738	62.732	SLFPC(1)QDTPDVK	2	-0.11264	2
MGG_17596T0	295	C	hypothetical protein (405 aa)	1	0.000498451	65.842	SC(1)AMVLAASPR	3	-1.0293	1	1	0.0004936	65.241	SC(1)AMVLAASPR	3	-0.010939	1
MGG_07077T0	257	C	golgi apyrase (703 aa)	1	9.45195e-06	58.848	GLLEGASVDASEIPDPC(1)MPK	3	-1.9605	1	1	6.21045e-06	58.123	GLLEGASVDASEIPDPC(1)MPK	3	-2.2376	1
MGG_04462T0	190	C	chaperone dnaJ 2 (418 aa)	1	3.59657e-15	103.87	FQTAC(1)PDC(1)NGEGEIINPK	3	0.58432	8	1	1.01617e-13	111.77	FQTAC(1)PDC(1)NGEGEIINPK	3	0.046711	7
MGG_07130T0	112	C	proteasome component PUP2 (246 aa)	1	1.61061e-06	122.78	VESC(1)TQAIC(1)DLALR	3	-1.7215	4	1	2.46453e-07	114.01	VESC(1)TQAIC(1)DLALR	3	-1.9376	4
MGG_05083T0	38	C	hypothetical protein (147 aa)	1	1.79058e-05	135.94	LLGATGC(1)NNDAK	2	0.44483	5	1	1.25267e-09	128.68	LLGATGC(1)NNDAK	2	0.3751	5
MGG_06445T0	110	C	histone H3-like centromeric protein cse-4 (136 aa)	1	0.00112009	48.115	LFEDTNLC(1)AIHAK	4	0.54312	1	1	0.00230245	41.242	LFEDTNLC(1)AIHAK	4	0.3577	1
MGG_06109T0	158	C	gephyrin (669 aa)	1	0.000210467	56.514	LLPHAC(1)VQASGANSR	4	2.4464	1	1	0.000244581	57.475	LLPHAC(1)VQASGANSR	3	2.9512	1
MGG_08276T0	68	C	hypothetical protein (352 aa)	1	0.00208886	47.844	LFTFC(1)IDNDVVK	3	-0.10206	1	1	0.000120126	79.492	LFTFC(1)IDNDVVK	3	-0.8108	1
MGG_06928T0	34	C	CMGC/CDK protein kinase (556 aa)	1	0.0146989	41.631	SSFLGC(1)AK	3	-0.73605	1
MGG_09806T0	512	C	hypothetical protein (547 aa)	1	0.0052869	42.797	NEMSC(1)MVGTGSR	3	0.71198	1	1	0.00044761	60.161	NEMSC(1)MVGTGSR	3	1.6075	1
MGG_00847T0	355	C	eukaryotic translation initiation factor 2A (706 aa)	1	4.01536e-12	97.271	IC(1)TIESGSPSVC(1)QWSPDSR	4	0.71193	1	1	8.16508e-13	101.92	IC(1)TIESGSPSVC(1)QWSPDSR	4	0.24826	1
MGG_02975T0	160	C	hypothetical protein (185 aa)	1	0.00261906	65.252	GNVQVVC(1)R	2	-0.72122	1	1	0.000285024	97.798	GNVQVVC(1)R	2	0.87222	1
MGG_05948T0	19	C	zinc knuckle domain-containing protein (200 aa)	0.997595	5.45372e-07	101.89	TC(0.002)YTC(0.998)GQPNHQAR	4	-0.24889	3	0.996134	1.63164e-05	96.82	TC(0.004)YTC(0.996)GQPNHQAR	3	3.1143	3
MGG_09540T0	402	C	tryptophanyl-tRNA synthetase (496 aa)	1	5.00598e-05	67.326	C(1)AEELQVYVQSFQER	3	0.59915	1	1	1.56658e-07	85.493	C(1)AEELQVYVQSFQER	3	1.3593	1
MGG_01061T0	150	C	coproporphyrinogen III oxidase (419 aa)	1	7.62045e-56	214.24	KEGGGGITC(1)VLQDGNVFEK	3	0.43083	4	1	6.022e-37	165.1	KEGGGGITC(1)VLQDGNVFEK	3	0.87677	5
MGG_09677T0	541	C	hypothetical protein (570 aa)	1	0.00237466	73.637	LLC(1)PYPQK	2	1.0212	2	1	0.00101161	85.265	LLC(1)PYPQK	2	0.27605	2
MGG_12828T0	413	C	hypothetical protein (640 aa)	1	7.36696e-10	128.76	C(1)HAGYEC(1)VYDVVADK	3	-1.5969	5	1	3.78864e-13	127.36	C(1)HAGYEC(1)VYDVVADK	3	-1.6819	5
MGG_13782T0	17	C	60S ribosomal protein L19 (191 aa)	1	0.000403124	73.499	LAASVLDC(1)GK	2	-0.33725	2	1	1.54325e-06	113.93	LAASVLDC(1)GK	2	-0.16202	2
MGG_17514T0	333	C	hypothetical protein (548 aa)	1	2.91226e-10	99.747	SAC(1)PAGAEAGVTTAIR	3	-1.0285	1
MGG_05682T0	307	C	CSN-1 (459 aa)	1	0.000203936	70.089	YSSC(1)LEILESYR	3	0.041051	1
MGG_04582T0	507	C	hypothetical protein (542 aa)								1	0.00116985	69.812	SIQQEC(1)GGK	3	1.0194	1
MGG_01550T0	38	C	calcium-binding protein NCS-1 (191 aa)	1	0.000292373	94.85	DC(1)PSGTLTK	2	-1.7103	2	1	0.00283686	55.461	DC(1)PSGTLTK	2	-0.95782	2
MGG_01932T0	84	C	hypothetical protein (268 aa)	1	0.000814142	45.221	GGYC(1)EFESTGDITGFAPK	3	1.5105	1
MGG_06309T0	136	C	cell cycle control protein cwf14 (149 aa)	0.992512	0.00117417	50.305	DIEC(0.993)VNC(0.02)GC(0.054)HGC(0.933)ASSD	4	-1.0401	2
MGG_00506T0	830	C	hypothetical protein (1516 aa)	1	4.68416e-05	114.5	KC(1)EENTC(1)YR	3	-1.8792	6	1	0.000170447	100.98	KC(1)EENTC(1)YR	4	-4.4592	5
MGG_09840T0	200	C	acetylxylan esterase 2 (300 aa)	1	5.9153e-10	78.708	YC(1)DPSAPGGIDTTVHGTYFNK	4	0.52851	2	1	1.42677e-14	90.765	YC(1)DPSAPGGIDTTVHGTYFNK	4	0.46275	2
MGG_00134T0	158	C	von Willebrand RING finger domain-containing protein (1162 aa)								1	3.5175e-11	81.016	EIESQYC(1)PSC(1)NAPLHLDTSR	4	-2.2324	2
MGG_04582T0	485	C	hypothetical protein (542 aa)	1	1.34363e-64	220.27	C(1)IGTSC(1)PGEQQQADAIK	4	-0.13314	6	1	6.04471e-10	111.22	C(1)IGTSC(1)PGEQQQADAIK	4	-1.2391	6
MGG_06748T0	344	C	branchpoint-bridging protein (639 aa)	1	0.00027798	107.79	QNYTTNIIC(1)R	3	-0.25832	1	1	0.000144529	85.533	QNYTTNIIC(1)R	3	0.016245	1
MGG_01284T0	304	C	thioredoxin reductase (329 aa)	1	9.93185e-12	97.081	QAITSAGSGC(1)MAAMDAEK	3	1.5875	3	1	5.19528e-10	80.316	QAITSAGSGC(1)MAAMDAEK	3	-1.6297	4
MGG_05007T0	17	C	hypothetical protein (665 aa)	1	0.00140118	40.798	ITLTYPLYAC(1)DFDPQDQDR	3	3.7508	1	1	3.67944e-12	94.281	ITLTYPLYAC(1)DFDPQDQDR	3	2.8571	1
MGG_01563T0	288	C	ABC transporter (1080 aa)	1	0.00312341	81.297	TITLSC(1)R	3	-0.70969	4	1	0.0028061	86.086	TITLSC(1)R	3	0.45019	2
MGG_00480T0	125	C	metalloprotease ATP23 (274 aa)	1	1.59223e-27	186.16	LLGGELDADNVVC(1)R	4	-0.8746	4	1	1.5806e-05	96.059	LLGGELDADNVVC(1)R	2	-0.43288	2
MGG_03668T0	443	C	importin subunit beta-1 (877 aa)	1	1.2395e-05	56.081	ITEAC(1)SEAIDPSQHLEPLIR	4	-1.9113	1	1	2.43104e-06	62.617	ITEAC(1)SEAIDPSQHLEPLIR	4	-1.7714	1
MGG_15291T0	248	C	pheromone processing endoprotease KexB (853 aa)	1	4.60529e-06	86.944	NDVC(1)GVGVAFDAK	3	-0.39513	5	1	2.55106e-05	98.676	NDVC(1)GVGVAFDAK	3	0.18679	3
MGG_03164T0	12	C	cofilin (153 aa)	1	1.95383e-28	179.1	SQSGATVSQEC(1)VTTYNELK	3	1.2478	1	1	5.02025e-13	114.55	SQSGATVSQEC(1)VTTYNELK	3	1.3488	1
MGG_10742T0	356	C	hypothetical protein (408 aa)								1	0.000268485	85.963	TFWAGNTC(1)AK	2	0.12006	1
MGG_00140T0	67	C	hypothetical protein (320 aa)	1	0.000221559	68.355	AVC(1)ALHEVDTMR	3	0.36882	1	1	0.000139506	73.632	AVC(1)ALHEVDTMR	3	0.17155	1
MGG_07937T0	81	C	2-dehydropantoate 2-reductase (325 aa)								1	0.00645655	43.635	FDYIVC(1)THK	4	-0.17279	1
MGG_10647T0	172	C	hypothetical protein (284 aa)	1	0.00214895	44.045	DVPDEPLLFHC(1)TAGR	3	0.039333	1
MGG_06420T0	226	C	HAL protein kinase (509 aa)	1	0.00293173	69.176	C(1)QEVVGR	3	1.2072	1
MGG_10334T0	67	C	mannitol 2-dehydrogenase (503 aa)	1	1.1784e-05	69.188	DYAIC(1)GVGLQPADASMR	3	-0.85465	2	1	1.1796e-05	63.614	DYAIC(1)GVGLQPADASMR	3	0.28348	2
MGG_08737T0	219	C	feruloyl esterase B (561 aa)	1	5.76572e-05	99.752	SYYLGC(1)STGGR	2	-0.011636	2	1	0.000226883	95.477	SYYLGC(1)STGGR	2	-0.19151	2
MGG_03494T0	47	C	aminotransferase (461 aa)	1	9.04035e-14	89.721	VLDSTC(1)GAAVAC(1)IGYNNDLSER	4	0.97052	2	1	2.18536e-07	65.438	VLDSTC(1)GAAVAC(1)IGYNNDLSER	4	1.1889	1
MGG_04860T0	119	C	porphobilinogen deaminase (341 aa)	1	1.44514e-07	83.614	HVQAGC(1)K	3	0.88316	2	1	0.00223369	78.616	HVQAGC(1)K	3	1.1141	7
MGG_09460T0	128	C	cell wall protein (258 aa)	1	1.12924e-22	128.69	KAFEDASLC(1)GVIYQQSGDLGTNAK	4	0.13164	3	1	5.68556e-66	193.59	KAFEDASLC(1)GVIYQQSGDLGTNAK	4	0.10063	4
MGG_05344T0	39	C	SnodProt1 (138 aa)	1	1.0146e-22	170.09	SLTAVSC(1)SDGANGLITK	2	-0.21042	5	1	1.21394e-68	198.98	SLTAVSC(1)SDGANGLITK	3	-0.62522	4
MGG_02853T0	244	C	nuclease PA3 (307 aa)	1	1.57068e-16	139.87	QGNAFVC(1)SHVLPEGPEAIK	3	-0.50458	1
MGG_02378T0	122	C	glutamate decarboxylase (518 aa)	1	0.00108115	89.903	C(1)VAMIGR	2	-0.5691	9	1	0.00116233	87.582	C(1)VAMIGR	2	-0.68412	9
MGG_08825T0	143	C	tRNA-dihydrouridine synthase 1 (615 aa)								1	1.35306e-17	97.095	HVAPYC(1)DAVDLNLGCPQGIAR	4	-1.376	1
MGG_07301T0	140	C	hypothetical protein (258 aa)	0.999717	1.11633e-19	103.24	YFVQAC(1)TTTPCQLGGCGSDAIVK	3	0.8702	1	0.999768	9.90391e-17	91.565	YFVQAC(1)TTTPCQLGGCGSDAIVK	3	1.1373	1
MGG_06111T0	203	C	mitotic checkpoint protein BUB3 (353 aa)	1	5.66839e-08	77.505	AIAC(1)MPNDAGYATSSTEGR	3	-0.51846	1	1	8.21018e-08	69.935	AIAC(1)MPNDAGYATSSTEGR	3	-1.0774	1
MGG_08047T0	203	C	glycerophosphoryl diester phosphodiesterase (425 aa)	1	0.000707914	113.44	TDLYSNEC(1)AK	3	0.25587	2	1	0.000510145	73.499	TDLYSNEC(1)AK	2	-0.67963	2
MGG_07613T0	1661	C	acetyl-CoA carboxylase (2345 aa)	1	0.00141035	86.866	C(1)TEYAQK	2	0.35377	2	1	0.000229067	114.72	C(1)TEYAQK	2	0.93919	2
MGG_16729T0	54	C	hypothetical protein (475 aa)	1	0.000921586	52.576	IGSAGC(1)EFFSLR	3	1.0929	1	1	0.000155586	73.881	IGSAGC(1)EFFSLR	3	1.3997	1
MGG_00969T0	170	C	asparagine synthetase (584 aa)	1	0.00197559	65.88	C(1)LYQVC(1)DK	3	1.1591	1	1	0.000845628	88.819	C(1)LYQVC(1)DK	3	0.80024	2
MGG_01995T0	260	C	isocitrate dehydrogenase subunit 1 (387 aa)								1	0.000259356	42.029	EYPTLEANDMIVDNASMQC(1)VSR	3	-0.14804	1
MGG_10193T0	59	C	guanine nucleotide-binding protein subunit gamma (94 aa)	1	0.00256771	52.247	SIIAYC(1)NSTR	3	-0.01814	1	1	0.0018394	57.149	SIIAYC(1)NSTR	3	0.69095	2
MGG_04045T0	662	C	mannosyl-oligosaccharide glucosidase (824 aa)	1	3.67426e-10	82.609	EGC(0.454)YC(0.546)DATIDAFEEHQLVC(1)HK	4	0.10361	3	1	1.03106e-17	98.391	EGC(0.995)YC(0.005)DATIDAFEEHQLVC(1)HK	4	0.40756	2
MGG_16520T0	276	C	hypothetical protein (519 aa)	0.989149	1.41659e-05	72.898	AAGAATNC(0.011)LSC(0.989)PIER	3	1.5575	1	1	1.07737e-07	93.478	AAGAATNC(1)LSC(1)PIER	4	-3.2185	2
MGG_00506T0	608	C	hypothetical protein (1516 aa)	1	3.45633e-09	91.518	DC(1)EC(1)SDQDFEC(1)DYNFK	4	-1.7896	4	1	2.6868e-08	106.6	DC(1)EC(1)SDQDFEC(1)DYNFK	4	-1.6477	3
MGG_07469T0	162	C	mitochondrial import inner membrane translocase subunit tim-22 (202 aa)	1	7.73124e-08	76.118	NDAGNGVAAGC(1)VTGAILAR	3	-0.58699	2	1	5.18755e-12	93.776	NDAGNGVAAGC(1)VTGAILAR	3	-2.0178	2
MGG_13497T0	181	C	nicotinate phosphoribosyltransferase (459 aa)	1	4.87788e-06	85.45	ILEAGC(1)ILSEFGTR	2	-0.95335	2	1	0.000263402	63.181	ILEAGC(1)ILSEFGTR	2	-1.51	1
MGG_09271T0	253	C	hypothetical protein (399 aa)	1	0.000223102	54.953	SATFSFIC(1)DHEMMGEK	3	0.99654	2	1	0.000639182	47.548	SATFSFIC(1)DHEMMGEK	3	0.68814	1
MGG_13464T0	150	C	laccase (610 aa)	1	2.44379e-10	81.016	MLNNC(1)VNDGANGITEC(1)PIAPNK	4	-0.027077	2	1	0.00106513	50.957	MLNNC(1)VNDGANGITEC(1)PIAPNK	4	3.3781	1
MGG_04514T0	407	C	glycolipid 2-alpha-mannosyltransferase (427 aa)	1	0.00598492	52.867	NHPGYC(1)LNK	2	1.4929	1
MGG_01563T0	173	C	ABC transporter (1080 aa)	1	0.000140764	88.338	KPQVTFDC(1)DK	4	-0.42493	3	1	5.25108e-10	108.35	KPQVTFDC(1)DK	3	0.84597	5
MGG_11776T0	77	C	40S ribosomal protein S0 (288 aa)	1	1.51268e-10	111.22	IITAIDNPADVC(1)VISAR	3	1.1637	3	1	2.09259e-08	83.37	IITAIDNPADVC(1)VISAR	3	0.38489	1
MGG_00140T0	126	C	hypothetical protein (320 aa)	1	3.54924e-22	93.596	LGSTEVMC(1)EGYSSPDDPYVLSGSC(1)GVEYR	4	0.022403	1
MGG_10453T0	222	C	L-lactate dehydrogenase (324 aa)	1	0.00742511	55.441	QC(1)FANVK	3	3.1987	1
MGG_04863T0	1076	C	Cullin-associated NEDD8-dissociated protein 2 (1370 aa)	1	0.00105433	65.224	AIVAEC(1)IGR	3	-0.31061	1	1	0.000118042	88.819	AIVAEC(1)IGR	3	0.11813	1
MGG_15993T0	15	C	hypothetical protein (61 aa)								1	0.00649919	51.643	SSGKPPEQFWQYNC(1)K	3	1.8026	1
MGG_10607T0	47	C	enolase (439 aa)	1	2.1907e-15	130.29	AIVPSGASTGQHEAC(1)ELRDGDK	4	0.79797	9	1	1.59713e-13	109.04	AIVPSGASTGQHEAC(1)ELR	3	1.1729	7
MGG_00134T0	116	C	von Willebrand RING finger domain-containing protein (1162 aa)	1	2.33376e-15	105.5	TFVGSEC(1)AVC(1)EEPLEHTLR	5	-0.38495	2	1	8.81869e-05	50.957	TFVGSEC(1)AVC(1)EEPLEHTLR	5	-0.50882	1
MGG_06288T0	105	C	hypothetical protein (510 aa)	1	3.11236e-10	153.14	HQDSAVLTC(1)DLLR	4	-0.8206	2	1	1.0001e-10	127.02	HQDSAVLTC(1)DLLR	3	1.8323	5
MGG_13778T0	164	C	zinc finger protein GIS2 (231 aa)	1	4.61328e-05	69.045	DC(1)TAPNGGPLNTVGK	3	0.51395	2	1	0.000334986	53.981	DC(1)TAPNGGPLNTVGK	3	0.75337	2
MGG_11608T0	84	C	laccase-2 (598 aa)	1	0.000130843	94.692	NDC(1)NSDGYKR	3	0.23521	1
MGG_05651T0	144	C	casein kinase II subunit beta-2 (274 aa)	1	0.000913654	94.114	C(1)EDIYNPK	2	2.3873	2	1	0.000307012	95.909	C(1)EDIYNPK	2	0.52293	2
MGG_13813T0	185	C	phosphoribosylglycinamide formyltransferase (224 aa)	1	0.000324226	63.091	GAPIMVQEIEC(1)R	3	1.2782	1
MGG_01535T0	111	C	pyridoxamine 5'-phosphate oxidase (302 aa)	1	1.31387e-14	119.68	VSHPETC(1)TLSTASLPSGR	3	-0.53452	2	1	4.1264e-14	115.57	VSHPETC(1)TLSTASLPSGR	3	-0.21022	2
MGG_13622T0	187	C	fungal cellulose binding domain-containing protein (369 aa)	1	0.000480184	67.385	AEFYYSC(1)AQVR	3	-0.71069	1	1	0.00177089	52.247	AEFYYSC(1)AQVR	3	-1.2478	1
MGG_07790T0	155	C	ligninase H2 (475 aa)	1	0.00244051	65.672	DTC(1)C(1)IWK	4	-1.8132	1	1	0.00392758	60.358	DTC(1)C(1)IWK	4	-2.0116	1
MGG_04504T0	22	C	translation machinery-associated protein 22 (202 aa)	0.999278	1.10086e-05	53.454	EVTYC(0.999)GVC(0.999)SLPPEYC(0.002)EYGGTVK	4	-0.060731	2
MGG_00329T0	38	C	hypothetical protein (709 aa)	1	0.00193466	48.568	GAIAAQAC(1)ENC(1)R	3	0.40814	1
MGG_13447T0	261	C	atypical/RIO/RIO1 protein kinase (559 aa)	1	5.74886e-05	72.891	IYTAGIPC(1)PEPIK	3	-2.2602	1	1	0.00208923	45.28	IYTAGIPC(1)PEPIK	3	-2.1082	1
MGG_14202T0	162	C	homoserine O-acetyltransferase (516 aa)	1	0.000368983	62.088	FIGPGC(1)AIDTDR	3	0.29999	1	1	0.000221978	69.03	FIGPGC(1)AIDTDR	3	0.3169	1
MGG_05133T0	570	C	hypothetical protein (727 aa)	1	0.000443512	81.296	AGGQWGC(1)GR	3	0.29883	1	1	0.000632673	73.665	AGGQWGC(1)GR	3	-0.059568	1
MGG_03537T0	979	C	importin subunit beta-3 (1099 aa)	1	0.000502678	47.639	SEENVYATENAC(1)AAIAK	3	2.3968	1
MGG_04209T0	129	C	hypothetical protein (658 aa)	1	4.99048e-05	69.352	SFAC(1)DIPSSC(1)GGLK	4	1.7452	1	1	4.17751e-05	66.215	SFAC(1)DIPSSC(1)GGLK	4	1.6207	1
MGG_09916T0	102	C	ATP synthase subunit gamma (303 aa)	1	1.43214e-07	150.1	KELYVIC(1)SSDK	4	0.031602	6	1	4.41464e-17	145.46	KELYVIC(1)SSDK	4	-0.072531	6
MGG_00979T0	363	C	mitochondrial import receptor subunit tom-70 (623 aa)	1	1.03172e-05	77.185	C(1)VELDPSMTQGYIK	3	2.6331	2	1	1.75799e-06	102.73	C(1)VELDPSMTQGYIK	3	1.8418	3
MGG_01404T0	310	C	NAD(P)H-dependent D-xylose reductase (329 aa)	1	0.000719986	71.614	QISDLDC(1)GVR	2	0.42772	2	1	0.000941926	64.103	QISDLDC(1)GVR	2	-0.29573	2
MGG_08201T0	29	C	hypothetical protein (137 aa)	1	6.0899e-28	169.25	VDVDAPLITGYDHC(1)DDC(1)QR	3	-0.14312	2	1	4.38265e-28	144.68	VDVDAPLITGYDHC(1)DDC(1)QR	3	0.39702	1
MGG_10504T0	349	C	coatomer beta' subunit (856 aa)	1	4.69766e-12	96.143	DLGTC(1)EVYPQTLIHSPNGR	4	-0.55811	1	1	6.38599e-06	62.658	DLGTC(1)EVYPQTLIHSPNGR	4	-0.89456	1
MGG_16220T0	482	C	hypothetical protein (510 aa)	1	0.0167363	45.335	AALC(1)LDR	3	-1.9083	1	1	0.00711901	54.157	AALC(1)LDR	3	-1.6084	1
MGG_04119T0	366	C	guanine deaminase (536 aa)								0.998517	1.14163e-06	73.279	VSHC(0.999)PC(0.001)SNSSITSGAAR	3	-0.32106	1
MGG_04092T0	168	C	glycosyl transferase (319 aa)	1	4.33664e-16	118.05	DWVPENC(1)AFTTQHGEPDKAQVEGADPAK	4	-0.12419	4	1	2.15546e-06	62.972	DWVPENC(1)AFTTQHGEPDKAQVEGADPAK	4	-0.59946	2
MGG_17802T0	136	C	hypothetical protein (450 aa)	1	0.000248592	57.414	DEILYFNTIYAAC(1)GK	3	-1.1009	1	1	8.918e-05	62.287	DEILYFNTIYAAC(1)GK	3	-0.36317	1
MGG_01995T0	164	C	isocitrate dehydrogenase subunit 1 (387 aa)	1	0.000745866	64.82	HKDVDLC(1)IIR	3	-1.0966	3	1	5.86244e-06	115.33	HKDVDLC(1)IIR	3	-0.71361	3
MGG_07176T0	159	C	GTP-binding protein rhoA (194 aa)	1	0.00018542	101.33	YLEC(1)SAK	3	0.95399	4	1	1.96477e-05	122.13	YLEC(1)SAK	2	0.010507	5
MGG_12336T0	1287	C	pattern formation protein EMB30 (1639 aa)	1	0.000299547	76.228	C(1)APIVLEGIK	3	-0.30735	1	1	0.000296216	76.228	C(1)APIVLEGIK	3	-0.87919	1
MGG_03029T0	196	C	metalloproteinase (358 aa)	1	1.42464e-05	134.98	TVVDETVSNC(1)GK	3	0.45899	1	1	8.71099e-05	89.301	TVVDETVSNC(1)GK	3	-0.28432	1
MGG_05936T0	424	C	hypothetical protein (441 aa)	0.982371	0.000294605	74.376	VQNC(0.018)VC(0.982)LPFK	3	0.83241	2	0.99913	2.62529e-06	105.52	VQNC(0.001)VC(0.999)LPFK	3	0.81423	2
MGG_08146T0	468	C	guanosine-diphosphatase (553 aa)	1	0.000280926	125.23	DLAEQVC(1)GGK	2	0.020914	2	1	7.91511e-05	99.283	DLAEQVC(1)GGK	2	-0.27046	2
MGG_01985T0	452	C	Delta(12) fatty acid desaturase (488 aa)	1	1.24863e-05	72.433	MC(1)QWVEPSAEAEGSGK	3	0.69154	1	1	2.26175e-06	75.911	MC(1)QWVEPSAEAEGSGK	3	0.18136	1
MGG_16457T0	557	C	hypothetical protein (944 aa)	1	0.00255167	44.511	LAGLDELIPLYC(1)AK	3	-3.7853	1	1	0.00169678	45.28	LAGLDELIPLYC(1)AK	3	-2.9389	1
MGG_00349T0	38	C	40S ribosomal protein S13 (152 aa)	1	1.40287e-05	134.13	TTPDQVVEQIC(1)K	3	0.088488	9	1	5.51955e-10	127.17	TTPDQVVEQIC(1)K	3	-0.21042	8
MGG_02545T0	121	C	hypothetical protein (127 aa)	1	0.00849938	42.599	VMTC(1)SDMTW	2	0.21656	1
MGG_03129T0	280	C	U3 small nucleolar RNA-associated protein 15 (556 aa)	1	0.00106151	52.576	TVTSLC(1)LASNGR	3	1.0609	1	1	0.00181653	51.726	TVTSLC(1)LASNGR	3	1.3745	2
MGG_08102T0	42	C	D-tyrosyl-tRNA(Tyr) deacylase (164 aa)	1	6.37469e-06	58.093	GILVLAAVAPGDTEKEC(1)ESMATK	4	-1.0254	1
MGG_09355T0	564	C	NACHT domain-containing protein (2185 aa)	1	0.000201817	94.309	C(1)TVGDFVHR	3	-3.1191	1	1	0.000175366	86.136	C(1)TVGDFVHR	3	2.9269	1
MGG_11575T0	58	C	hypothetical protein (248 aa)	1	0.00173584	66.073	SLEC(1)APVR	2	1.1547	2	1	0.00027734	98.458	SLEC(1)APVR	3	1.4848	2
MGG_13834T0	306	C	YjeF (352 aa)	1	0.00621749	42.083	LAAFGGC(1)AVTR	3	-0.25858	1	1	0.0012904	56.548	LAAFGGC(1)AVTR	3	-0.24472	1
MGG_16836T0	100	C	hypothetical protein (174 aa)	1	6.61054e-50	189.51	AHC(1)NGQNEGGPYTVC(1)EMQDGGSAAR	5	-0.30537	6	1	2.05012e-84	201.29	AHC(1)NGQNEGGPYTVC(1)EMQDGGSAAR	5	0.021258	7
MGG_01637T0	46	C	phosphomannomutase (265 aa)	1	2.78896e-05	80.69	C(1)AIGYVGGSDLSK	2	1.6788	2	1	4.89183e-05	73.927	C(1)AIGYVGGSDLSK	3	3.1607	1
MGG_09226T0	455	C	fumarate reductase (537 aa)	1	1.40622e-22	125.77	GGDVDSEKEVC(1)IGQVTPITHFTMGGAAINDK	5	0.70523	4	1	2.40107e-35	153.88	GGDVDSEKEVC(1)IGQVTPITHFTMGGAAINDK	4	0.65649	7
MGG_03372T0	35	C	40S ribosomal protein S20 (117 aa)	1	2.80694e-06	138.4	VC(1)TELIER	3	0.073721	4	1	6.58104e-05	109.71	VC(1)TELIER	3	-0.15035	3
MGG_04144T0	1433	C	sulfite reductase (1534 aa)	1	0.000341803	71.451	MTGC(1)PNGC(1)AR	4	-0.65299	2
MGG_06366T0	93	C	mitochondrial import inner membrane translocase subunit tim-13 (121 aa)								1	4.81549e-28	133.84	C(1)VPTPGSSLSGSETAC(1)VQAC(1)TEK	5	0.33536	2
MGG_13032T0	310	C	formyl-coenzyme A transferase (449 aa)	1	4.57984e-05	121.67	LFAVLC(1)DR	3	-0.55556	3	1	0.000300234	96.492	LFAVLC(1)DR	2	0.85883	1
MGG_04363T0	532	C	hypothetical protein (724 aa)	1	0.00165281	70.332	LPLTC(1)SLR	3	-1.0186	1	1	0.00175259	68.224	LPLTC(1)SLR	3	-1.1527	1
MGG_13308T0	222	C	guanine deaminase (460 aa)	1	0.00098923	57.175	FAISC(1)TPDLLR	3	-0.53737	2	1	0.000473224	67.385	FAISC(1)TPDLLR	3	-1.1537	1
MGG_13217T0	371	C	tRNA (cytosine-5-)-methyltransferase NCL1 (862 aa)	1	1.52026e-09	92.265	C(1)GGLNNVDILDSSDK	3	1.5017	1	1	1.63399e-07	83.633	C(1)GGLNNVDILDSSDK	3	1.5678	1
MGG_05936T0	168	C	hypothetical protein (441 aa)	1	4.93647e-06	63.392	VGEEAATNFGC(1)IVSDNHSR	4	1.6408	1	1	8.21159e-06	59.372	VGEEAATNFGC(1)IVSDNHSR	4	1.0609	1
MGG_03520T0	52	C	zinc finger protein (116 aa)	1	0.000588048	91.853	HYC(1)IEC(1)AK	4	1.6738	2	1	0.000453326	84.498	HYC(1)IEC(1)AK	4	1.5093	2
MGG_15993T0	39	C	hypothetical protein (61 aa)	1	5.1878e-05	89.171	YC(1)QEC(1)TVSGR	4	-0.0069619	2	1	0.000164357	81.335	YC(1)QEC(1)TVSGR	4	-0.60663	2
MGG_13219T0	226	C	hypothetical protein (943 aa)	1	9.89721e-05	67.997	C(1)VMSLGSSIGNFR	3	-0.36715	1	1	0.000109152	65.234	C(1)VMSLGSSIGNFR	3	0.05213	1
MGG_11608T0	150	C	laccase-2 (598 aa)	1	4.47162e-17	113.54	NTVEYDGVPGVTQC(1)PIAPGK	4	1.3288	3	1	2.33802e-14	106.75	NTVEYDGVPGVTQC(1)PIAPGK	4	0.66925	3
MGG_06727T0	105	C	WD domain-containing protein (138 aa)								0.997929	0.00161898	78.616	C(0.002)PAC(0.998)GGLK	2	-0.20237	1
MGG_06482T1	465	C	STE/STE7 protein kinase (516 aa)	1	1.36844e-05	80.96	YFIEC(1)C(1)LEKDPQR	4	-3.2428	2	1	2.14438e-05	77.894	YFIEC(1)C(1)LEKDPQR	4	-1.5264	2
MGG_00256T0	463	C	cytosolic non-specific dipeptidase (560 aa)	1	0.00266823	63.565	VYAQHC(1)GK	3	1.4305	2	1	0.015751	46.994	VYAQHC(1)GK	2	0.37081	1
MGG_01973T0	128	C	hypothetical protein (1009 aa)	1	0.00092739	68.016	SPAALQC(1)LR	3	0.57422	1
MGG_07023T0	285	C	hypothetical protein (316 aa)	1	0.00900759	54.066	VSTVQSDC(1)R	2	3.376	1	1	0.0149762	43.149	VSTVQSDC(1)R	2	3.3199	1
MGG_09505T0	439	C	polyadenylate-binding protein (763 aa)	1	2.56258e-09	90.759	GFGFVC(1)FANPDDATK	2	0.89352	2	1	1.94877e-08	103.83	GFGFVC(1)FANPDDATK	2	-0.17068	3
MGG_04920T0	133	C	palmitoyl-protein thioesterase 1 (333 aa)	1	4.30883e-06	116.73	C(1)NSPPVR	2	-1.542	8	1	0.00204932	80.462	C(1)NSPPVR	3	0.44967	7
MGG_06719T0	592	C	ATP-citrate synthase subunit 1 (666 aa)	1	1.77502e-08	88.561	NC(1)GAFSAEEAEDYLK	3	-0.33526	1	1	9.41056e-08	95.57	NC(1)GAFSAEEAEDYLK	3	0.64208	1
MGG_13065T0	271	C	SCF E3 ubiquitin ligase complex F-box protein grrA (785 aa)								1	0.00134275	46.318	ISSEAMAVLAQSC(1)R	3	0.81245	1
MGG_00779T0	411	C	choline dehydrogenase (647 aa)	1	3.03969e-10	103.79	GC(1)TFSPETGEDPC(1)LTR	4	0.30268	1	1	6.93296e-18	133.48	GC(1)TFSPETGEDPC(1)LTR	4	-0.19045	1
MGG_12646T0	70	C	nuclease domain-containing protein 1 (895 aa)	0.999997	0.000647417	65.278	ESCIGKPVQC(1)K	3	1.7438	1	1	0.000154504	91.549	ESCIGKPVQC(1)K	3	-0.90292	1
MGG_05063T0	373	C	phosphoglycerate kinase (475 aa)								1	1.45131e-09	75.046	TGSATDKEGIPEGWMGLDC(1)GEK	4	0.71258	1
MGG_06139T0	452	C	squalene monooxygenase (535 aa)	1	0.00107454	85.212	GC(1)FEYFQR	3	-0.29558	1	1	0.0010075	77.282	GC(1)FEYFQR	3	-0.37089	1
MGG_01336T0	47	C	bacteriodes thetaiotaomicron symbiotic chitinase (559 aa)								1	0.00105012	59.418	C(1)GSQSPGGSTR	3	0.72941	1
MGG_06736T0	834	C	hypothetical protein (1266 aa)	1	0.0235826	40.268	GVDC(1)FER	3	1.8805	1
MGG_11165T0	527	C	hypothetical protein (1024 aa)								1	0.000624651	54.343	SDPSELVQVAC(1)IK	3	-1.9557	1
MGG_03669T0	445	C	hypothetical protein (807 aa)	1	0.0205289	44.531	LC(1)NIVLR	3	-0.1858	1
MGG_01026T0	165	C	hydroxymethylglutaryl-CoA synthase (457 aa)	1	2.62767e-09	66.467	PTGGAGC(1)VAMLVGPDAPIVVEPGLR	3	-0.33336	1	1	2.48186e-06	57.802	PTGGAGC(1)VAMLVGPDAPIVVEPGLR	3	0.45405	1
MGG_15156T0	276	C	phosphatidylinositol 3-kinase tor2 (2461 aa)	1	0.00220714	48.561	HYPEAC(1)DIVFK	3	2.2437	1	1	0.00139045	55.353	HYPEAC(1)DIVFK	3	2.1532	1
MGG_14547T0	140	C	hypothetical protein (274 aa)	1	0.00285969	71.949	C(1)FNVNVK	3	0.51825	1	1	0.00160459	77.374	C(1)FNVNVK	3	0.60165	1
MGG_02653T0	78	C	6-phosphofructokinase (782 aa)	1	0.00558199	58.167	C(1)MAFYER	2	-0.41628	2	1	0.00489739	58.604	C(1)MAFYER	3	0.27345	1
MGG_00220T0	99	C	NADP-dependent alcohol dehydrogenase 6 (361 aa)	0.993587	1.51466e-06	86.944	VGVGAQSYAC(0.994)LDC(0.006)K	3	0.14421	1	0.99235	4.30596e-05	68.168	VGVGAQSYAC(0.992)LDC(0.008)K	3	0.85661	1
MGG_12944T0	633	C	CMGC/DYRK/PRP4 protein kinase (820 aa)	1	0.00510083	46.844	IC(1)DLGTAIDR	3	-0.49573	1
MGG_11541T0	1330	C	phosphoribosylformylglycinamidine synthase (1360 aa)	1	0.000196987	69.864	TIMADAC(1)SWAPR	3	-0.47199	1	1	0.00141861	50.46	TIMADAC(1)SWAPR	3	4.047	2
MGG_11541T0	994	C	phosphoribosylformylglycinamidine synthase (1360 aa)	0.999967	7.87603e-05	91.265	EC(1)FATCGPPK	2	-1.8207	2	0.999951	0.000530174	76.282	EC(1)FATCGPPK	2	-1.1757	1
MGG_15100T0	1540	C	polyketide synthase (3002 aa)	1	0.000129182	85.355	VVVVELTC(1)PR	3	-0.21041	1	1	9.33119e-09	117.7	VVVVELTC(1)PR	3	-0.89702	1
MGG_15165T0	13	C	hypothetical protein (83 aa)	1	0.000299248	73.499	DLSTDPPC(1)HPR	3	0.69392	1	1	0.000477662	67.207	DLSTDPPC(1)HPR	3	-0.1475	1
MGG_06717T0	252	C	hypothetical protein (324 aa)								1	0.000527101	53.869	C(1)PADTYGGEHLLR	4	0.34426	1
MGG_13291T0	50	C	copper amine oxidase (797 aa)								1	9.87882e-06	67.646	TNNNSTGSGSTC(1)PAPK	3	1.4425	2
MGG_07657T0	49	C	hypothetical protein (339 aa)	1	7.89758e-10	98.676	DPSTGQSFC(1)C(1)DTGLR	3	-1.6663	1	1	4.30879e-18	139.77	DPSTGQSFC(1)C(1)DTGLR	3	-1.4285	4
MGG_11399T0	36	C	sterol-4-alpha-carboxylate 3-dehydrogenase (372 aa)	1	3.43609e-07	144.65	C(1)SAVSAVDLR	3	-0.43542	2	1	0.000224646	89.047	C(1)SAVSAVDLR	2	-1.6958	2
MGG_00168T0	188	C	hypothetical protein (647 aa)								1	0.0444978	44.611	C(1)C(1)AAADR	3	-0.49001	1
MGG_09190T0	892	C	aminopeptidase 2 (1036 aa)	1	0.00124055	43.592	EVC(1)LGALGHVQDAAIIK	3	0.7891	1	1	0.000756261	41.088	EVC(1)LGALGHVQDAAIIK	4	-0.83973	1
MGG_16630T0	138	C	3-hydroxybutyryl-CoA dehydrogenase (320 aa)	1	0.00292634	81.297	LAQIC(1)PK	2	0.091616	2	1	0.00284301	71.715	LAQIC(1)PK	3	1.4209	3
MGG_06910T0	75	C	protein transporter SEC23 (771 aa)	1	0.000535171	59.227	SVLNPFC(1)QVDVR	3	0.59775	1	1	0.000546956	61.423	SVLNPFC(1)QVDVR	3	0.52573	1
MGG_07268T0	420	C	isocitrate dehydrogenase (451 aa)								1	0.00421191	64.265	DLALAC(1)GK	2	-0.030811	2
MGG_03501T0	72	C	hypothetical protein (227 aa)	1	0.000716291	51.135	QC(1)ILYDKPGPGAR	4	2.0016	1	1	5.04381e-05	72.731	QC(1)ILYDKPGPGAR	4	1.7072	1
MGG_05456T0	62	C	hypothetical protein (195 aa)	1	1.50046e-11	101.78	IVSGPAATC(1)ALNSC(1)QEK	3	0.8722	4	1	2.63139e-25	147.64	IVSGPAATC(1)ALNSC(1)QEK	4	-0.35153	6
MGG_03213T0	197	C	hypothetical protein (584 aa)	1	0.0238058	40.103	TITC(1)NIR	3	-0.62052	1	1	0.0233714	40.103	TITC(1)NIR	2	-0.89294	2
MGG_01563T0	74	C	ABC transporter (1080 aa)	1	9.78926e-13	94.281	C(1)PEGYGGLDC(1)MEPLC(1)GSLAR	5	0.25202	6	1	4.75982e-05	51.566	C(1)PEGYGGLDC(1)MEPLC(1)GSLAR	5	0.34167	3
MGG_12860T0	417	C	xylulose kinase (578 aa)	1	2.11931e-07	63.869	YTC(1)NASNGSDLVPAPETWDK	3	-2.3075	1	1	2.15604e-08	71.894	YTC(1)NASNGSDLVPAPETWDK	3	-0.87652	1
MGG_16375T0	71	C	aldehyde reductase (325 aa)	1	0.000597259	59.155	MSC(1)TFMNLPATK	3	-2.4176	1	1	7.33561e-05	77.74	MSC(1)TFMNLPATK	3	-2.2556	1
MGG_03316T1	319	C	serin endopeptidase (808 aa)	1	1.39831e-06	103.44	C(1)YPLDQAANILAK	2	0.24124	2	1	9.29421e-05	73.927	C(1)YPLDQAANILAK	2	0.51092	2
MGG_17841T0	353	C	hypothetical protein (701 aa)	1	0.000481156	60.157	C(1)QILEAEIENIR	3	0.77914	1	1	0.000122129	76.326	C(1)QILEAEIENIR	3	0.77137	1
MGG_07005T0	39	C	hypothetical protein (284 aa)	1	1.33362e-05	53.625	NTTDISSFPEC(1)AQWC(1)VEDMQK	4	-0.19904	1	1	5.29284e-06	55.745	NTTDISSFPEC(1)AQWC(1)VEDMQK	4	-0.41428	1
MGG_09639T0	549	C	alpha-1,3-glucan synthase Ags2 (2388 aa)	1	1.98356e-19	169.98	TGC(1)TDITVSYDHR	3	-1.3033	2	1	1.46618e-15	137.95	TGC(1)TDITVSYDHR	3	-2.3214	2
MGG_11382T0	235	C	translation initiation factor RLI1 (611 aa)	1	0.00802938	42.864	FAIGTVC(1)VQK	3	-0.76858	1	1	0.00193197	56.432	FAIGTVC(1)VQK	3	-0.67387	1
MGG_14757T0	475	C	1-phosphatidylinositol-3-phosphate 5-kinase FAB1 (2516 aa)	1	0.00151209	76.478	TC(1)LEIINR	3	-0.17418	1	1	0.00448115	52.482	TC(1)LEIINR	3	-0.74332	1
MGG_07850T0	226	C	hypothetical protein (245 aa)	1	1.75717e-06	87.083	SATEPSGHC(1)AHLSR	3	0.57681	2	1	2.20338e-06	102.52	SATEPSGHC(1)AHLSR	3	0.22169	2
MGG_00220T0	102	C	NADP-dependent alcohol dehydrogenase 6 (361 aa)	0.992412	2.77522e-05	72.891	VGVGAQSYAC(0.008)LDC(0.992)K	3	0.16948	1	0.990032	0.000155874	62.287	VGVGAQSYAC(0.01)LDC(0.99)K	3	0.22927	1
MGG_03483T0	175	C	hypothetical protein (230 aa)								0.971841	3.88172e-40	134.03	C(0.045)IYC(0.972)GFC(0.972)QESC(0.011)PVDAIVESPNAEYATETR	4	0.0068299	2
MGG_01423T0	142	C	hypothetical protein (261 aa)	1	4.54486e-09	72.167	HGPAEC(1)MGNIIELC(1)AADLYPDPK	4	-2.8548	7	1	3.47353e-20	112.85	HGPAEC(1)MGNIIELC(1)AADLYPDPK	4	-2.2641	6
MGG_00980T0	241	C	hypothetical protein (276 aa)	1	0.000993251	66.568	GLC(1)VEEAVK	3	-0.24461	1	1	0.00129586	64.654	GLC(1)VEEAVK	3	-0.082404	1
MGG_01449T0	544	C	karyopherin (972 aa)	1	0.0162029	42.869	FFC(1)TDC(1)K	4	-1.7799	1	1	0.00432078	58.917	FFC(1)TDC(1)K	3	-0.68588	2
MGG_08649T0	110	C	farnesyl pyrophosphate synthase (349 aa)	1	0.0176053	44.692	GQPC(1)WYR	3	1.5041	1	1	0.0177186	44.692	GQPC(1)WYR	3	1.3817	1
MGG_07627T0	311	C	homoserine acetyltransferase (358 aa)	1	3.64e-05	54.103	TDLYFPPEDSEYEVQC(1)MNK	3	-1.1152	1	1	0.000259829	47.082	TDLYFPPEDSEYEVQC(1)MNK	3	0.098996	1
MGG_09923T0	437	C	hypothetical protein (521 aa)								1	0.000145609	89.44	NGGDC(1)SVEGC(1)K	3	-2.309	1
MGG_13014T0	1278	C	class V chitin synthase (1788 aa)	1	0.000865418	69.275	LVASC(1)ASDAK	3	0.80231	2	1	0.000863204	72.321	LVASC(1)ASDAK	2	1.9227	2
MGG_05296T0	48	C	60S ribosomal protein L34-B (117 aa)								1	0.0197292	52.683	C(1)GDC(1)GIK	3	0.27843	1
MGG_09867T0	143	C	N-acetyltransferase ats1 (185 aa)	1	0.00279565	74.415	LEWAC(1)LK	3	0.35141	1	1	0.00667521	55.441	LEWAC(1)LK	3	0.50714	1
MGG_06388T0	1360	C	SNF2 family ATP-dependent chromatin-remodeling factor snf21 (1455 aa)								0.968921	0.00115848	57.149	SDIELLC(0.969)NNC(0.031)R	3	0.14103	1
MGG_07338T1	229	C	nuclear envelope pore membrane protein POM 121 (1169 aa)	1	4.61672e-05	63.682	VGSIYADEYLSDLC(1)PK	3	-2.0249	1	1	4.66244e-05	62.861	VGSIYADEYLSDLC(1)PK	3	-1.4033	1
MGG_01248T0	174	C	ran GTPase-activating protein 1 (422 aa)	1	3.14999e-06	123.95	TDVPDLETVIC(1)GR	2	0.46436	2	1	3.64998e-10	124.12	TDVPDLETVIC(1)GR	2	1.4015	2
MGG_04551T0	123	C	proteasome component PUP3 (207 aa)	0.992155	4.34639e-05	49.768	TGAPFIC(0.992)GFDSIGC(0.008)IDFAK	3	-1.8836	1	0.994118	9.31067e-08	69.361	TGAPFIC(0.994)GFDSIGC(0.006)IDFAK	3	-1.5068	1
MGG_11597T0	592	C	glucosamine-fructose-6-phosphate aminotransferase (707 aa)	1	9.40116e-06	73.296	EISYLHC(1)EAVMSGELK	3	0.12326	1	1	7.4823e-08	85.909	EISYLHC(1)EAVMSGELK	3	0.36671	1
MGG_01764T0	152	C	hypothetical protein (279 aa)								1	0.000334354	93.561	TGDIC(1)NQK	2	0.19535	1
MGG_00590T0	23	C	HIR1 (1074 aa)	1	0.000319987	51.591	DFEVYSC(1)HISPDGSR	4	-2.1773	1	1	0.000828241	47.548	DFEVYSC(1)HISPDGSR	4	0.16416	1
MGG_03648T0	29	C	NAD(P)H-dependent D-xylose reductase xyl1 (325 aa)								1	2.02941e-05	66.059	VENSVC(1)ADVVYNAIK	3	0.40572	1
MGG_05528T0	214	C	hob3 (262 aa)	1	0.0016158	72.23	FC(1)AEAYSR	3	-0.3363	1	1	0.00564538	50.805	FC(1)AEAYSR	3	0.87922	1
MGG_03761T0	1286	C	hypothetical protein (1640 aa)	1	0.000136531	102.07	EC(1)YC(1)SNAIK	3	-0.83358	3	1	0.000107681	97.431	EC(1)YC(1)SNAIK	3	0.1631	4
MGG_07790T0	154	C	ligninase H2 (475 aa)	1	0.00244051	65.672	DTC(1)C(1)IWK	4	-1.8132	1	1	0.00392758	60.358	DTC(1)C(1)IWK	4	-2.0116	1
MGG_08589T0	317	C	hypothetical protein (369 aa)	1	1.97905e-11	93.909	YDLSAC(1)GGDC(1)VGELEAWK	3	0.53751	2	1	5.98191e-10	86.488	YDLSAC(1)GGDC(1)VGELEAWK	3	-0.32488	2
MGG_10859T0	642	C	heme peroxidase (1154 aa)	1	0.00414374	45.433	VVLSDAVC(1)LVR	3	0.18526	1
MGG_06639T0	280	C	T-complex protein 1 subunit gamma (542 aa)	1	0.000439872	54.898	ILQIEEEQVEAMC(1)K	3	0.78136	2	1	7.00086e-05	65.043	ILQIEEEQVEAMC(1)K	3	2.0204	2
MGG_06101T0	166	C	SH3 domain-containing protein (597 aa)	1	5.74364e-05	110.93	LC(1)ANPGSNAQR	2	-2.7427	5	1	0.000226828	77.288	LC(1)ANPGSNAQR	3	0.34327	6
MGG_07187T0	1713	C	glutamate synthase (2119 aa)	0.938474	4.8176e-06	58.712	VC(0.078)PAPC(0.984)EGAC(0.938)VLGINEDAVGIK	4	-1.884	2	1	0.000148425	46.953	VC(1)PAPC(1)EGAC(1)VLGINEDAVGIK	5	-0.43058	1
MGG_07145T0	223	C	Cullin-1 (768 aa)	1	9.6538e-05	104.37	TTLDC(1)YR	2	1.1233	2	1	0.000908243	91.906	TTLDC(1)YR	2	0.81409	2
MGG_00408T0	478	C	RCC1 domain-containing protein (670 aa)	1	0.000322696	57.042	ISC(1)GSYHSFAVDK	4	1.3324	1
MGG_17123T0	130	C	hypothetical protein (299 aa)	1	9.82975e-28	168.08	C(1)DDIDGNC(1)HQEGWGGHWR	5	-1.9869	2	1	3.99336e-12	97.095	C(1)DDIDGNC(1)HQEGWGGHWR	4	-1.0571	1
MGG_05948T0	73	C	zinc knuckle domain-containing protein (200 aa)	1	6.74126e-43	175.71	DC(1)PSGGAGGGGGGGGGQSSGAEC(1)YK	3	-0.19558	2	1	1.98374e-72	192.58	DC(1)PSGGAGGGGGGGGGQSSGAEC(1)YK	4	-0.36723	2
MGG_14157T0	329	C	hypothetical protein (454 aa)	1	3.59947e-37	201.06	RDISASQAQAC(1)TADK	4	1.7572	4	1	1.49752e-94	230.86	RDISASQAQAC(1)TADK	3	0.62813	4
MGG_05730T0	322	C	GTP-binding protein RBG1 (368 aa)	1	2.6715e-05	84.479	C(1)TVEDFC(1)NAIHR	5	-0.030939	1	1	1.78291e-06	105.46	C(1)TVEDFC(1)NAIHR	5	0.13867	1
MGG_05663T0	321	C	carboxypeptidase Y (553 aa)	1	6.53479e-05	94.309	PMAC(1)GEGGWK	2	0.0041199	2	1	0.00580831	41.117	PMAC(1)GEGGWK	2	-0.37295	2
MGG_00698T0	73	C	hypothetical protein (274 aa)	1	0.00343548	58.604	ALVPGC(1)GR	3	2.9087	1	1	0.011998	41.652	ALVPGC(1)GR	3	2.0044	1
MGG_16472T0	251	C	aminopeptidase 2 (975 aa)	1	0.00154426	49.632	AFPC(1)FDEPSLK	3	-2.7592	1	1	0.00123879	57.164	AFPC(1)FDEPSLK	3	-2.2188	2
MGG_01111T0	62	C	cytochrome c oxidase subunit 6B (86 aa)	1	9.603e-05	102.52	SLC(1)PSSWYER	3	0.51663	6	1	7.82067e-09	124.67	SLC(1)PSSWYER	2	-1.1986	6
MGG_02368T0	82	C	galactose oxidase (670 aa)	1	3.63584e-07	138.22	AC(1)VGLC(1)NDNDK	3	-0.98226	21	1	1.11527e-19	143.97	AC(1)VGLC(1)NDNDK	3	-0.98992	19
MGG_01324T0	484	C	urease (836 aa)	1	7.44337e-12	162.68	DQVISGQC(1)GLK	2	-1.9458	2	1	0.000174362	88.596	DQVISGQC(1)GLK	2	-1.2462	2
MGG_13806T0	15	C	14-3-3 family protein (279 aa)	1	0.0041282	75.738	LC(1)EQAER	3	-0.28501	2	1	0.00258295	73.324	LC(1)EQAER	2	1.279	2
MGG_00770T0	350	C	hypothetical protein (583 aa)	1	0.00051484	54.898	TMASDMMLC(1)VETK	3	-0.53488	2	1	0.000382154	56.286	TMASDMMLC(1)VETK	3	-1.4266	3
MGG_10195T0	155	C	serine/threonine-protein phosphatase PP1 (310 aa)								1	0.000248708	47.904	TFTDC(1)FNC(1)LPIAAIIDEK	4	-0.90092	1
MGG_04878T0	1334	C	Lid2 complex component lid2 (1756 aa)	0.999256	0.00185919	79.454	EVFC(0.999)IC(0.001)R	3	0.6049	1
MGG_03173T0	225	C	RuvB-like helicase 2 (471 aa)	1	0.0040025	45.661	FLQC(1)PDGELQK	3	-0.62953	1	1	0.00462758	40.616	FLQC(1)PDGELQK	3	-0.41915	1
MGG_04536T1	842	C	hypothetical protein (961 aa)	1	5.03774e-09	88.19	DGHYPISAGETGC(1)GTTHR	4	0.91411	1	1	0.000525101	42.068	DGHYPISAGETGC(1)GTTHR	4	-1.5132	1
MGG_09355T0	1625	C	NACHT domain-containing protein (2185 aa)	1	2.65133e-05	77.192	TNVSSC(1)GFDLTDR	3	0.80993	2	1	5.21145e-05	65.043	TNVSSC(1)GFDLTDR	3	0.44109	2
MGG_04396T0	682	C	valyl-tRNA synthetase (1100 aa)	1	1.51597e-06	88.075	VPFNEVYC(1)HSLVR	3	0.11877	2	1	2.17998e-05	88.075	VPFNEVYC(1)HSLVR	3	0.29069	2
MGG_10111T0	157	C	glucose and ribitol dehydrogenase (347 aa)	1	0.000367824	110.39	QC(1)LLFPGDLR	3	-0.6329	1	1	7.60055e-05	94.692	QC(1)LLFPGDLR	3	-1.2616	1
MGG_10104T0	282	C	zinc metalloprotease mde10 (711 aa)	1	1.88758e-05	74.789	VALMGIATDC(1)TYVK	3	-1.5185	2	1	3.31133e-05	71.879	VALMGIATDC(1)TYVK	3	0.7474	2
MGG_01553T0	62	C	3-isopropylmalate dehydratase (779 aa)	1	2.66055e-06	73.138	RPDC(1)TLATTDHNVPTTSR	4	1.0678	1	1	8.13091e-08	73.688	RPDC(1)TLATTDHNVPTTSR	4	1.0811	1
MGG_05915T0	175	C	fumarylacetoacetate hydrolase domain-containing protein 2A (286 aa)	1	0.00235826	74.2	NSQWC(1)FSK	2	-0.49502	2	1	0.0183515	45.022	NSQWC(1)FSK	2	0.4548	1
MGG_08122T0	802	C	DNA replication licensing factor mcm2 (874 aa)	1	0.00426445	60.788	ISEAFC(1)R	3	-1.1132	1	1	0.00223369	78.616	ISEAFC(1)R	3	-1.1632	1
MGG_04396T0	498	C	valyl-tRNA synthetase (1100 aa)	1	0.00617859	41.598	DNPMSLPMC(1)ER	3	-0.33735	1
MGG_09355T0	1419	C	NACHT domain-containing protein (2185 aa)	1	0.000494955	115.78	VSVDYQTQC(1)K	3	1.281	1	1	8.49226e-13	140.16	VSVDYQTQC(1)K	3	1.6723	1
MGG_03041T0	187	C	glucokinase (496 aa)	1	1.0971e-07	144.51	DVC(1)ALLQAELDK	2	0.84121	2	1	1.08177e-06	111.79	DVC(1)ALLQAELDK	2	0.91617	2
MGG_00225T0	160	C	hypothetical protein (179 aa)	1	0.000224507	61.11	SFELDINC(1)APMLK	3	-3.4543	2
MGG_17933T0	233	C	hypothetical protein (594 aa)	1	0.000704475	51.726	TNETPVGC(1)VLVYR	3	-0.56204	1
MGG_12981T0	95	C	cupin domain-containing protein (206 aa)	1	7.98871e-05	51.495	ALSQEPPFHYTSGSVC(1)R	4	0.36183	1	1	1.59216e-06	71.601	ALSQEPPFHYTSGSVC(1)R	3	-0.59715	1
MGG_07613T0	1208	C	acetyl-CoA carboxylase (2345 aa)	1	0.00300077	62.715	GVMVAC(1)K	3	0.86806	2	1	0.0179369	43	GVMVAC(1)K	2	-0.45554	2
MGG_06379T0	1395	C	midasin (5087 aa)	1	0.000733934	51.135	TTVC(1)QLLAEAVAK	3	-1.2019	1	1	0.00106451	50.914	TTVC(1)QLLAEAVAK	3	-2.2234	1
MGG_06211T0	653	C	striatin Pro11 (853 aa)	1	2.0798e-05	70.41	ADSPGASPTC(1)ITTLGR	3	-1.2502	1	1	0.000100849	58.246	ADSPGASPTC(1)ITTLGR	3	-1.2488	1
MGG_04082T0	298	C	hypothetical protein (638 aa)	1	0.00029898	56.569	SC(1)ADEDLAGC(1)SFTR	4	1.4979	1	1	0.000196029	59.709	SC(1)ADEDLAGC(1)SFTR	4	1.8147	1
MGG_07234T0	89	C	FK506-binding protein 2 (186 aa)	1	1.15062e-09	148.57	GWDQGLLDMC(1)IGEK	2	-1.5314	13	1	1.12359e-15	134	GWDQGLLDMC(1)IGEK	3	-2.1248	8
MGG_04920T0	288	C	palmitoyl-protein thioesterase 1 (333 aa)	1	5.39498e-10	126.16	TC(1)PGEHMQLSDELLNK	3	0.90313	2	1	1.14284e-24	149.22	TC(1)PGEHMQLSDELLNK	3	0.43904	3
MGG_03269T0	515	C	hypothetical protein (1426 aa)								1	0.000270391	61.233	C(1)IPLLEEGGQPMK	3	-3.9754	1
MGG_07503T0	185	C	thioredoxin peroxidase (315 aa)	1	0.000162394	104.14	KELPYALLC(1)DPK	3	-0.44881	4	1	0.00381291	51.286	ELPYALLC(1)DPK	3	0.1968	2
MGG_14970T0	73	C	carnitinyl-CoA dehydratase (283 aa)	1	0.0142438	44.349	AFC(1)AGADLR	2	-2.2805	1	1	0.00917404	41.117	AFC(1)AGADLR	3	-1.0411	1
MGG_16711T0	907	C	hypothetical protein (1103 aa)	1	6.55173e-18	167.2	STAVGVIAEC(1)IR	2	-0.45561	2	1	6.3822e-88	225.15	STAVGVIAEC(1)IR	2	-0.51222	2
MGG_09256T0	401	C	hypothetical protein (696 aa)	1	0.00654519	46.001	TDFC(1)VIC(1)AK	4	-0.55441	1	1	0.00531855	46.001	TDFC(1)VIC(1)AK	4	-0.37254	1
MGG_09564T0	631	C	protein transporter SEC24 (960 aa)	1	0.000108289	110.84	SSDLC(1)AFPAFPR	3	-0.2146	1	1	8.8467e-05	83.081	SSDLC(1)AFPAFPR	3	-0.48155	1
MGG_11804T0	53	C	hypothetical protein (205 aa)	1	2.57236e-10	99.344	TC(1)SSGIDPFSDSPTC(1)RPFPIER	4	1.6086	4	1	6.51891e-18	97.69	TC(1)SSGIDPFSDSPTC(1)RPFPIER	5	0.85166	3
MGG_03028T0	54	C	nicotinate-nucleotide diphosphorylase (302 aa)	1	0.00166057	89.55	TATLLC(1)K	3	-0.95681	7	1	0.000543572	110.61	TATLLC(1)K	3	-1.1789	5
MGG_02710T0	31	C	peroxiredoxin type-2 (169 aa)	1	1.00401e-25	189.57	KEDVTAC(1)GNGIK	3	0.27122	3	1	3.58015e-47	193.3	KEDVTAC(1)GNGIK	4	-0.013524	6
MGG_01409T0	421	C	ubiquitin-activating enzyme E1 1 (1038 aa)	1	0.000262173	120.77	TEELC(1)QPINSR	3	0.40387	1	1	6.47766e-05	99.752	TEELC(1)QPINSR	3	0.49403	1
MGG_02297T0	331	C	hypothetical protein (597 aa)	1	0.0327642	41.502	AHPISC(1)R	2	-0.16322	1	1	0.00296494	85.265	AHPISC(1)R	2	-0.17745	1
MGG_01607T0	359	C	calnexin (578 aa)	1	4.51892e-06	122.46	C(1)GEVSGC(1)GPWTKPMIK	5	-0.20565	10	1	1.71637e-14	134.56	C(1)GEVSGC(1)GPWTKPMIK	5	0.23511	14
MGG_05249T0	198	C	chaperone dnaJ 3 (444 aa)	1	0.00263322	76.833	C(1)QASGFR	2	-0.13818	2
MGG_14689T0	140	C	pyridoxal reductase (329 aa)	1	6.63875e-05	64.52	VPLTETFGALDEC(1)IK	3	2.7362	1
MGG_03290T0	311	C	N-(5-amino-5-carboxypentanoyl)-L-cysteinyl-D-valine synthase (1281 aa)	1	2.92713e-15	126.51	LLNC(1)YSASETHEIAC(1)GDIR	5	-0.49895	7	1	3.65913e-11	89.859	LLNC(1)YSASETHEIAC(1)GDIR	4	-0.22631	4
MGG_03881T0	346	C	tRNA (uracil-5-)-methyltransferase (650 aa)	1	6.44326e-06	72.433	TVLDIEEC(1)PIGTEVINK	3	-1.3645	1	1	2.82243e-06	66.022	TVLDIEEC(1)PIGTEVINK	3	-1.1956	1
MGG_15774T0	198	C	ketol-acid reductoisomerase (401 aa)	1	1.86009e-09	89.624	VEVPTDVDVILC(1)APK	4	-2.2515	4	1	9.2559e-06	75.764	VEVPTDVDVILC(1)APK	4	-3.0729	4
MGG_01114T0	98	C	NADP-dependent mannitol dehydrogenase (348 aa)	0.990512	4.64101e-17	154.72	VAADNAELC(0.019)GHC(0.991)FYC(0.991)R	3	-0.48534	11	0.999555	1.92762e-24	143.46	VAADNAELC(0.001)GHC(1)FYC(1)R	4	-0.33786	15
MGG_13790T0	857	C	phosphatidylinositol 4-kinase (1931 aa)								1	0.00366314	44.543	VQQAAYSC(1)ADR	3	0.40369	2
MGG_02368T0	100	C	galactose oxidase (670 aa)	1	0.00211459	86.833	NSVC(1)HIK	2	-0.56458	5	1	7.69582e-06	127.02	NSVC(1)HIK	2	-0.13746	5
MGG_00922T0	318	C	vacuolar protease A (396 aa)	1	5.12949e-07	134.98	KGYNGQYSIDC(1)DKR	3	-0.16309	24	1	3.83082e-15	138.55	KGYNGQYSIDC(1)DKR	5	0.49587	24
MGG_03309T0	288	C	hypothetical protein (371 aa)	1	0.000530203	65.695	TIFPQC(1)DATVK	3	-1.533	1	1	0.00389357	43.604	TIFPQC(1)DATVK	3	-1.2195	1
MGG_03073T0	122	C	hypothetical protein (174 aa)	1	2.40893e-17	169.21	C(1)VYENLGLEK	2	-1.2352	9	1	3.42065e-12	136.96	C(1)VYENLGLEK	2	0.037325	15
MGG_02886T0	307	C	S-(hydroxymethyl)glutathione dehydrogenase (453 aa)	1	3.74717e-10	102.65	GPDC(1)AIEC(1)AAGEYAK	4	0.32444	4	1	1.46254e-05	68.978	GPDC(1)AIEC(1)AAGEYAK	3	0.63959	4
MGG_01026T0	413	C	hydroxymethylglutaryl-CoA synthase (457 aa)	1	0.00317488	42.317	AVQPQTYDDMC(1)EMR	3	-1.0173	1
MGG_09919T0	340	C	amino transferase (588 aa)	1	3.90054e-06	118.01	ALYQVC(1)R	2	-0.27392	2	1	0.000763025	107.74	ALYQVC(1)R	2	-0.23091	2
MGG_04618T0	41	C	amidophosphoribosyltransferase (538 aa)	1	0.000405487	55.724	GQDAAGIAVC(1)QGGR	3	-0.58976	1	1	1.06209e-05	98.942	GQDAAGIAVC(1)QGGR	2	-0.93007	2
MGG_11229T0	54	C	hypothetical protein (730 aa)	0.977479	0.0104518	47.971	TNMNGLC(0.977)PAC(0.023)R	3	0.22312	1
MGG_03551T0	271	C	threonyl-tRNA synthetase (813 aa)	1	0.00445925	79.148	NGPLIDLC(1)R	3	0.033887	3	1	0.000228762	103.55	NGPLIDLC(1)R	2	0.56321	4
MGG_06199T0	365	C	peroxisomal-coenzyme A synthetase (523 aa)	1	0.0067297	47.603	GVEGEIC(1)IR	3	-0.73198	1	1	0.000973834	67.897	GVEGEIC(1)IR	3	-0.93082	2
MGG_03223T0	1655	C	hypothetical protein (2138 aa)								1	0.00735402	51.749	YDC(1)AALMTK	2	-1.1692	1
MGG_07076T0	66	C	oxidoreductase (311 aa)	1	0.00166654	69.628	SC(1)AFEFAR	3	-0.57687	1	1	3.77861e-06	122.19	SC(1)AFEFAR	2	-0.30476	2
MGG_08064T0	327	C	pantetheine-phosphate adenylyltransferase (415 aa)	1	0.000730118	71.451	GGAVEVNC(1)VR	2	1.9439	1	1	5.83626e-05	86.898	GGAVEVNC(1)VR	2	0.9349	1
MGG_00923T0	200	C	serine hydroxymethyltransferase (483 aa)	1	0.0011835	54.259	ILVAGTSAYC(1)R	3	0.97972	1	1	0.00148199	54.259	ILVAGTSAYC(1)R	3	0.53856	1
MGG_05376T0	551	C	AGC/NDR protein kinase (653 aa)	1	0.000932797	67.897	SLIC(1)NTENR	3	-0.55631	1
MGG_02390T0	439	C	hypothetical protein (534 aa)	1	3.26324e-13	101.54	ESVIGANC(1)K	2	-0.372	2	1	6.06066e-05	101.54	ESVIGANC(1)K	2	-0.82653	2
MGG_05584T0	560	C	hypothetical protein (765 aa)	1	4.74843e-06	92.247	TADC(1)DLC(1)GAIVR	4	0.17878	2	0.999377	3.3865e-05	66.023	TADC(0.999)DLC(0.001)GAIVR	3	2.042	1
MGG_10496T0	214	C	diphthine synthase (294 aa)	1	6.0595e-19	113.51	VKDGAEGGVC(1)GGEALAIGAAR	3	-0.4643	3	1	2.93316e-21	122.19	VKDGAEGGVC(1)GGEALAIGAAR	3	-0.20086	3
MGG_02297T0	313	C	hypothetical protein (597 aa)	1	0.000361406	56.569	LC(1)EDVAFLPPKPTR	4	-0.030196	3	1	0.00145972	63.79	LC(1)EDVAFLPPKPTR	3	0.16941	3
MGG_01553T0	361	C	3-isopropylmalate dehydratase (779 aa)	1	0.00127368	60.167	VFIGSC(1)TNSR	3	1.4604	1	1	0.00614523	42.336	VFIGSC(1)TNSR	3	0.61136	1
MGG_15024T0	80	C	exosome complex exonuclease RRP43 (358 aa)	1	0.00270124	48.284	C(1)GDTTVIC(1)GVR	3	0.74836	1	1	0.0020259	62.271	C(1)GDTTVIC(1)GVR	3	0.52944	1
MGG_03115T0	272	C	hypothetical protein (467 aa)	1	0.00782085	46.334	LALGC(1)PVNK	3	-0.14072	1	1	0.0095559	40.352	LALGC(1)PVNK	3	-0.32721	1
MGG_12830T0	202	C	D-lactate dehydrogenase 2 (545 aa)	1	0.000670485	61.958	GC(1)IFPLDLGAK	3	-0.51524	2	1	0.00156753	53.237	GC(1)IFPLDLGAK	3	0.29833	1
MGG_09953T0	184	C	26S proteasome non-ATPase regulatory subunit 9 (233 aa)	1	8.77773e-08	86.548	VAEC(1)VQGNEGQTILVK	3	1.2249	1	1	8.81035e-08	84.508	VAEC(1)VQGNEGQTILVK	3	1.3205	1
MGG_04413T1	242	C	hypothetical protein (608 aa)								0.999998	2.72997e-05	59.502	HDCPSGHPQWPEGIC(1)SK	4	-0.13201	1
MGG_09818T0	353	C	hypothetical protein (453 aa)								1	7.9177e-05	40.208	LNPSHPVPYQGSPLSWPGPC(1)DSIPADK	4	0.9333	1
MGG_01563T0	116	C	ABC transporter (1080 aa)	1	1.4543e-23	138.66	SGDQCSCDEGWTGINC(1)NVC(1)TENK	4	-0.31561	1	1	4.25391e-15	101.6	SGDQCSCDEGWTGINC(1)NVC(1)TENK	4	-0.4506	1
MGG_00168T0	573	C	hypothetical protein (647 aa)	1	8.61657e-10	91.355	NLLTC(1)ATQTAVSAAAR	3	2.2461	1
MGG_05663T0	397	C	carboxypeptidase Y (553 aa)								1	5.09762e-06	62.617	DSGNLC(1)YPELGYISEYLNR	3	-0.17709	1
MGG_09857T0	217	C	sorbitol dehydrogenase (372 aa)	1	0.00518486	46.73	EFVPSC(1)QTYR	3	-0.59694	1
MGG_02710T0	61	C	peroxiredoxin type-2 (169 aa)	1	2.41833e-08	74.325	IVIVSVPGAFTPTC(1)QEQHLK	4	0.19717	3	1	1.07744e-06	64.705	IVIVSVPGAFTPTC(1)QEQHLK	3	0.094056	4
MGG_14746T0	308	C	PH domain-containing protein (1284 aa)	0.978144	0.00572587	40.616	C(0.022)WC(0.978)VITPPDEK	3	1.2834	1
MGG_04504T0	32	C	translation machinery-associated protein 22 (202 aa)								0.942539	6.60475e-06	54.034	EVTYC(0.574)GVC(0.484)SLPPEYC(0.943)EYGGTVK	4	-0.37385	1
MGG_15868T0	78	C	argininosuccinate synthase (416 aa)	1	1.48163e-05	91.961	AIQC(1)NAIYEDR	2	0.18491	3	1	1.18184e-20	146.36	AIQC(1)NAIYEDR	2	-0.30026	2
MGG_12397T0	525	C	hypothetical protein (555 aa)	1	0.00176271	57.174	FNQC(1)IAMSNK	3	2.1829	2	1	0.00021829	78.098	FNQC(1)IAMSNK	2	0.80862	2
MGG_01449T0	547	C	karyopherin (972 aa)	1	0.0162029	42.869	FFC(1)TDC(1)K	4	-1.7799	1	1	0.00432078	58.917	FFC(1)TDC(1)K	3	-0.68588	3
MGG_09289T0	401	C	hexokinase (482 aa)	1	3.67893e-42	172.09	SC(1)HVGADGSVFNK	3	-0.91158	8	1	1.05913e-10	126.83	SC(1)HVGADGSVFNK	3	-0.60147	7
MGG_10456T0	146	C	hypothetical protein (150 aa)	1	6.02281e-11	113.47	YTGPADFQVSIFEC(1)DRK	3	2.7021	3	1	5.71405e-18	136.81	YTGPADFQVSIFEC(1)DRK	3	2.7219	3
MGG_03200T0	590	C	zinc metalloprotease mde10 (842 aa)								1	0.00650787	46.462	FASAGTVC(1)R	3	-0.24913	1
MGG_03565T0	327	C	DnaJ and TPR domain-containing protein (530 aa)	1	7.24887e-07	75.911	VVELAC(1)QGYYDMNSK	3	0.14246	1	1	0.00016495	57.148	VVELAC(1)QGYYDMNSK	3	0.96763	1
MGG_05982T0	59	C	hypothetical protein (139 aa)	1	0.000270885	62.088	YEVQWDVC(1)HDIR	4	0.91302	1	1	0.000462181	61.11	YEVQWDVC(1)HDIR	4	0.89039	1
MGG_03220T0	114	C	isoleucyl-tRNA synthetase (1078 aa)	1	7.36728e-06	139.86	FGLANYNEEC(1)R	3	0.12705	4	1	1.92868e-09	120.06	FGLANYNEEC(1)R	3	-0.34902	3
MGG_02987T0	92	C	para-nitrobenzyl esterase (536 aa)	1	1.83534e-29	118.05	EPFAAVAYGPTC(1)PQAPSQGSASWSR	3	-0.15311	1
MGG_03556T0	51	C	H/ACA ribonucleoprotein complex subunit 1 (217 aa)	1	4.47598e-05	57.788	FVHAC(1)EGEMFC(1)ESINPK	5	-2.2126	2	1	0.000590692	43.557	FVHAC(1)EGEMFC(1)ESINPK	4	-1.8913	1
MGG_10859T0	785	C	heme peroxidase (1154 aa)	1	0.00556915	52.403	C(1)MAAQLYK	3	-0.11944	1	1	0.00397996	52.403	C(1)MAAQLYK	3	-1.1247	1
MGG_10239T0	180	C	hypothetical protein (361 aa)	0.999989	0.000234523	50.305	DC(1)GDSLGLTDPELFCK	3	-0.76092	1
MGG_03958T0	95	C	RuvB-like helicase 1 (460 aa)	1	3.19925e-08	87.088	IPFC(1)PIVGSEIYSTEVK	3	2.3184	1
MGG_03593T0	317	C	hypothetical protein (345 aa)	1	0.00220743	66.457	ALC(1)QEAK	3	-0.47291	2	1	0.00656397	64.757	ALC(1)QEAK	2	0.30422	2
MGG_06475T0	278	C	alpha-actinin (789 aa)								1	0.0048851	49.715	EGLLLWC(1)QR	3	0.34127	1
MGG_12523T0	33	C	adhesin protein Mad1 (708 aa)	1	3.08636e-07	75.548	GANPFEC(1)PSNTDNQC(1)KPK	4	0.81806	1	1	5.49945e-06	62.94	GANPFEC(1)PSNTDNQC(1)KPK	4	1.1051	1
MGG_06082T0	392	C	hypothetical protein (485 aa)								1	5.16228e-07	54.934	FSC(1)PPSVMEDC(1)AFMGIEPPMSAADVPAVLEK	4	0.19516	1
MGG_05753T0	83	C	protein disulfide-isomerase (511 aa)	1	4.39959e-05	117.79	VDC(1)TEEQDLC(1)QK	4	0.49343	4	1	7.03105e-05	90.614	VDC(1)TEEQDLC(1)QK	4	-0.022928	3
MGG_06522T0	413	C	ATP-dependent RNA helicase HAS1 (588 aa)	1	0.00673852	41.242	GTLIC(1)TDVAAR	3	-0.50149	1	1	0.00245832	49.448	GTLIC(1)TDVAAR	3	0.6131	1
MGG_10507T0	100	C	amidohydrolase (988 aa)	1	0.00429504	66.19	SNAATC(1)VK	3	0.94137	2	1	0.0011983	99.688	SNAATC(1)VK	3	0.13943	3
MGG_01121T0	245	C	vesicular-fusion protein SEC17 (293 aa)	1	1.24016e-05	75.764	LLADIC(1)ESVEGNDR	3	2.0035	1	1	1.95244e-05	75.764	LLADIC(1)ESVEGNDR	3	1.9935	1
MGG_09003T0	310	C	hypothetical protein (500 aa)	1	1.93356e-07	95.264	LLAEMEAC(1)THEYTK	4	0.062521	3	1	9.21327e-06	83.692	LLAEMEAC(1)THEYTK	3	-1.0306	3
MGG_08140T0	304	C	AdoMet-dependent rRNA methyltransferase SPB1 (866 aa)								1	0.0148445	43.808	TC(1)C(1)ADLK	4	-1.398	1
MGG_03483T0	140	C	hypothetical protein (230 aa)	1	3.66775e-15	113.88	LC(1)EAVC(1)PAQAITIEAEER	3	-1.1714	4	1	2.0318e-21	138.75	LC(1)EAVC(1)PAQAITIEAEER	3	-0.9092	4
MGG_09289T0	255	C	hexokinase (482 aa)	1	0.000790026	45.072	LAHMNLPPETPMAINC(1)EWGAFDNQHK	5	-1.1109	1	1	0.00076386	49.318	LAHMNLPPETPMAINC(1)EWGAFDNQHK	5	-0.47451	2
MGG_14914T0	259	C	hypothetical protein (340 aa)	1	0.0010814	61.344	LLNC(1)SGGDDK	3	-0.63972	1	1	0.00131496	61.213	LLNC(1)SGGDDK	3	-1.3635	1
MGG_07789T0	528	C	3-phytase (754 aa)	1	0.00271477	60.436	VYGSC(1)VYR	2	-0.0052198	2	1	0.00133932	73.248	VYGSC(1)VYR	2	1.7176	2
MGG_07384T0	396	C	cystathionine beta-synthase (534 aa)	1	0.00291009	56.258	C(1)SEAIETMR	2	0.020072	1
MGG_08059T0	100	C	hypothetical protein (205 aa)	1	5.35492e-07	124.07	ADC(1)SSISTNEYYR	2	0.64523	3	1	4.46475e-15	134.88	ADC(1)SSISTNEYYR	2	0.41045	4
MGG_02949T0	247	C	cytoskeleton assembly control protein Sla2 (1049 aa)	1	0.00408581	52.579	FYYEC(1)SNLR	3	1.2175	1	1	0.00345667	52.579	FYYEC(1)SNLR	3	0.56875	1
MGG_09677T0	308	C	hypothetical protein (570 aa)	1	3.4586e-22	129.2	C(1)AAEFDPFSVVGQPVDC(1)VDGAR	4	-1.4627	1	1	1.88286e-19	114.55	C(1)AAEFDPFSVVGQPVDC(1)VDGAR	3	-2.1312	1
MGG_02540T0	279	C	isovaleryl-CoA dehydrogenase 2 (471 aa)								1	0.00868471	46.426	QPGLQC(1)LR	3	0.47569	1
MGG_10001T0	159	C	hypothetical protein (265 aa)	1	0.00292499	82.386	PGASGC(1)K	2	0.75091	1	1	0.0044657	76.847	PGASGC(1)K	2	0.17042	1
MGG_03073T0	47	C	hypothetical protein (174 aa)	1	0.00300025	69.03	C(1)RDYNDDYMQC(1)K	5	1.8652	1	1	0.0391671	45.183	C(1)RDYNDDYMQC(1)K	4	-0.43432	1
MGG_10533T0	92	C	agmatinase 1 (424 aa)	1	0.0148927	41.429	LPYAPC(1)LK	3	-0.51829	1	1	0.0034182	57.177	LPYAPC(1)LK	3	-0.59331	1
MGG_07657T0	82	C	hypothetical protein (339 aa)	1	8.27087e-11	82.635	TDGTTLSC(1)GSGSNSWC(1)C(1)LAGSEK	5	-0.73587	5	1	3.33423e-17	99.93	TDGTTLSC(1)GSGSNSWC(1)C(1)LAGSEK	5	-0.69761	1
MGG_11383T0	217	C	phosphoacetylglucosamine mutase (553 aa)	1	2.13488e-15	104.84	KPIKEPLQVDC(1)ANGVGGPK	4	0.13894	1	1	0.000193392	49.036	KPIKEPLQVDC(1)ANGVGGPK	4	-0.64872	1
MGG_02532T0	211	C	endoglucanase 1 (425 aa)	1	3.55944e-06	73.168	GNGAC(1)C(1)AEMDIWEANSR	4	0.061336	2	1	2.01188e-06	66.809	GNGAC(1)C(1)AEMDIWEANSR	4	-1.2381	1
MGG_01655T0	336	C	copper radical oxidase (1004 aa)	1	3.21311e-11	103.77	TTEAEC(1)SMPC(1)SGNPAQK	4	-1.5602	5	1	8.06046e-09	96.773	TTEAEC(1)SMPC(1)SGNPAQK	4	-1.2721	3
MGG_10700T0	79	C	3-ketoacyl-CoA thiolase (417 aa)	1	2.05344e-06	73.928	IDPSLVEDIC(1)MGNVSDGK	3	1.9401	1	1	7.72536e-06	61.942	IDPSLVEDIC(1)MGNVSDGK	3	0.06767	2
MGG_13239T0	1017	C	linoleate diol synthase (1172 aa)	1	3.78587e-05	54.253	LVATDQTVEDNIPC(1)LPDPK	3	1.0975	1	1	0.000377239	45.347	LVATDQTVEDNIPC(1)LPDPK	3	0.48379	1
MGG_00264T0	202	C	hypothetical protein (353 aa)	1	0.000954136	74.376	DVFSAAAC(1)R	2	-0.52563	2	1	0.000656797	78.516	DVFSAAAC(1)R	2	-0.063346	2
MGG_04478T0	177	C	fimbrin (651 aa)								1	0.000107558	60.55	LPFPTDTFEMFDEC(1)K	3	3.2926	1
MGG_00468T0	528	C	chloride channel protein 5 (892 aa)	1	0.00145333	59.067	VLDDQFGLC(1)K	3	2.6014	1	1	0.000656144	67.334	VLDDQFGLC(1)K	3	1.7232	1
MGG_07224T0	611	C	threonine dehydratase (635 aa)	1	0.000609346	48.423	EIGYPWFDC(1)TQSEVAK	3	1.5771	1	1	0.000637479	48.423	EIGYPWFDC(1)TQSEVAK	3	1.1931	1
MGG_06926T0	276	C	cyclopropane-fatty-acyl-phospholipid synthase (352 aa)	1	0.00159595	83.206	TC(1)EDWLAK	2	1.8094	2	1	0.000570462	84.568	TC(1)EDWLAK	3	1.9758	2
MGG_14068T0	318	C	FAD dependent oxidoreductase (598 aa)	1	0.000501545	45.363	TQYGNNVTC(1)EYAVEATNVPLQK	3	0.51631	1	1	5.76746e-05	51.469	TQYGNNVTC(1)EYAVEATNVPLQK	3	0.56836	1
MGG_03501T0	62	C	hypothetical protein (227 aa)	1	3.39133e-10	97.235	FVEANHYC(1)GHVNDEVR	4	0.90593	1	1	3.45412e-08	97.235	FVEANHYC(1)GHVNDEVR	4	1.1765	1
MGG_07883T0	87	C	sorbose reductase sou1 (279 aa)	1	7.39771e-10	109.1	FAFHHC(1)DVTAYESVDK	5	-0.28619	2	1	8.66281e-05	57.788	FAFHHC(1)DVTAYESVDK	4	2.0758	1
MGG_17696T0	52	C	hypothetical protein (678 aa)	1	0.000211898	106.91	C(1)PGATAVR	3	1.0185	2	1	0.000319856	94.806	C(1)PGATAVR	3	0.19924	2
MGG_03855T0	191	C	hypothetical protein (237 aa)	1	0.000107096	99.568	TFITEAC(1)GFK	3	1.4255	4	1	6.07084e-06	104.42	TFITEAC(1)GFK	2	-0.0029212	3
MGG_12805T0	444	C	tryptophan synthase (718 aa)	1	0.0024685	42.947	FGMEC(1)TVYMGAEDVR	3	1.1673	1	1	7.81555e-05	62.861	FGMEC(1)TVYMGAEDVR	3	1.8665	2
MGG_01537T0	732	C	pyrABCN (2242 aa)	1	0.00286753	52.725	EYC(1)IIEVNAR	3	1.4758	1	1	7.60055e-05	94.692	EYC(1)IIEVNAR	3	-0.60703	2
MGG_05133T0	592	C	hypothetical protein (727 aa)								1	4.52986e-05	66.215	IC(1)IKPLLDEEIMER	3	-1.2359	2
MGG_04212T0	190	C	L-ornithine 5-monooxygenase (L-ornithine N(5)-oxygenase) (564 aa)	1	0.0029384	45.661	WC(1)ASHFEDVVK	4	-1.7212	1	1	0.00333551	42.802	WC(1)ASHFEDVVK	4	-0.75672	1
MGG_00167T0	250	C	hypothetical protein (275 aa)	1	0.000239174	86.67	CHTILNC(1)TR	4	-0.56603	4	1	0.000105967	88.37	C(1)HTILNC(1)TR	4	1.5495	3
MGG_04034T0	263	C	formate dehydrogenase (443 aa)	1	0.00204163	94.662	LKPFDC(1)K	3	-1.0044	5	1	0.00568552	76.035	LKPFDC(1)K	2	-0.81923	2
MGG_01563T0	180	C	ABC transporter (1080 aa)	1	0.000116804	67.234	ASGEC(1)DFQFWIDQK	2	1.7563	2	1	0.00170749	45.213	ASGEC(1)DFQFWIDQK	3	1.1226	1
MGG_06877T0	225	C	hypothetical protein (408 aa)	1	9.66632e-06	78.505	TLATAEGAVAEC(1)VK	3	-0.40229	1	1	1.24892e-05	77.776	TLATAEGAVAEC(1)VK	3	-0.76294	1
MGG_06722T0	355	C	1,3-beta-glucanosyltransferase gel2 (486 aa)	1	0.000936761	91.626	C(1)DTGLIK	3	-1.371	3	1	0.00603922	68.915	C(1)DTGLIK	3	0.87156	4
MGG_09433T0	490	C	endoglucanase family 5 glycoside hydrolase (513 aa)	1	0.000120732	85.807	SFAFENC(1)VQR	2	-0.00081768	2	1	0.00124372	61.765	SFAFENC(1)VQR	3	0.034844	1
MGG_09289T0	226	C	hexokinase (482 aa)	0.999336	1.48734e-05	50.172	IGC(1)IFGTGC(0.999)NAAYMEEC(0.001)GSIPK	4	-2.6553	2	0.998812	0.00104737	46.786	IGC(1)IFGTGC(0.999)NAAYMEEC(0.001)GSIPK	4	2.7386	2
MGG_06834T0	278	C	1,4-beta-D-glucan cellobiohydrolase B (454 aa)	1	2.73074e-10	99.055	YAGDC(1)DPDGC(1)DFNSYR	4	-0.029332	1	1	7.13579e-08	83.37	YAGDC(1)DPDGC(1)DFNSYR	4	0.11236	1
MGG_06466T0	211	C	cysteine synthase (376 aa)	1	1.97722e-08	85.087	VDAFTC(1)ATGTAGTLAGVTR	3	-0.28383	1	1	8.32905e-14	110.74	VDAFTC(1)ATGTAGTLAGVTR	3	0.66102	2
MGG_01245T0	143	C	endoplasmic reticulum-Golgi intermediate compartment protein 3 (440 aa)	1	7.29805e-18	81.346	TLALHAEDEAATHLDPNYC(1)GGC(1)YGAPAPANAK	4	0.021523	2	1	1.09878e-39	120.15	TLALHAEDEAATHLDPNYC(1)GGC(1)YGAPAPANAK	4	-0.16869	2
MGG_00097T0	84	C	hypothetical protein (324 aa)	1	0.00593341	52.255	REDLFIC(1)TK	3	-0.73104	2	1	0.00448115	52.482	REDLFIC(1)TK	3	-0.25623	2
MGG_10824T0	59	C	hypothetical protein (199 aa)	1	0.000111148	101.9	LC(1)GAPSQIPK	3	-0.19015	8	1	0.000131391	95.608	LC(1)GAPSQIPK	2	0.10235	6
MGG_14847T0	71	C	STE/STE11 protein kinase (916 aa)	1	1.05773e-05	96.745	HWDEDKVC(1)EYLR	4	-0.53624	1
MGG_14956T0	479	C	hypothetical protein (481 aa)	1	0.00129626	79.713	MDDQVFC(1)F	2	-2.347	1	1	0.00132468	73.26	MDDQVFC(1)F	2	-2.0105	1
MGG_07016T0	140	C	hypothetical protein (349 aa)	1	0.000739834	88.37	C(1)DFVQDC(1)K	4	-0.023898	4	1	0.000150058	110.41	C(1)DFVQDC(1)K	4	0.31365	3
MGG_08866T0	103	C	eukaryotic translation initiation factor 5 (431 aa)	1	1.32345e-05	91.549	C(1)KNPETDVIIK	3	1.1494	2	1	0.000169093	81.017	C(1)KNPETDVIIK	3	0.902	2
MGG_02103T0	24	C	maltose O-acetyltransferase (220 aa)	1	1.55476e-05	84.365	GLENIPWC(1)DDYEK	2	-0.17341	2	1	2.50192e-05	93.348	GLENIPWC(1)DDYEK	2	-1.1582	2
MGG_11502T0	132	C	hypothetical protein (445 aa)								1	0.0180839	44.395	QTETC(1)YK	3	-0.87861	1
MGG_11491T0	721	C	transcription elongation factor SPT6 (1408 aa)								1	0.00134963	51.726	DLLC(1)WALVDDGK	3	-0.39242	1
MGG_05260T0	1315	C	hypothetical protein (1782 aa)								1	0.00404107	48.284	SANVSGLC(1)HR	3	-0.63978	1
MGG_04550T0	342	C	calcium-translocating P-type ATPase (997 aa)	1	2.73158e-05	58.693	SLPSVETLGSC(1)SVIC(1)SDK	4	1.0252	1	1	8.76429e-05	51.524	SLPSVETLGSC(1)SVIC(1)SDK	4	1.1526	1
MGG_06336T0	32	C	integral membrane protein (429 aa)	1	0.00332786	61.679	YQDNQC(1)VR	2	1.0194	1	1	9.5372e-05	111.61	YQDNQC(1)VR	2	0.57413	2
MGG_03761T0	1314	C	hypothetical protein (1640 aa)	1	0.000331539	62.732	GDTSTFC(1)GGSNR	2	-0.010626	2	1	0.000463738	62.732	GDTSTFC(1)GGSNR	3	-0.43047	1
MGG_08752T0	345	C	exopolygalacturonase (465 aa)	1	0.000141872	59.68	LDSC(1)YFNIPSETC(1)NR	4	-0.050839	1
MGG_09766T0	97	C	3-deoxy-7-phosphoheptulonate synthase (384 aa)	1	0.00032921	74.841	LSDDLC(1)IVMR	3	1.6187	2	1	8.79506e-05	93.096	LSDDLC(1)IVMR	3	1.0122	3
MGG_03556T0	45	C	H/ACA ribonucleoprotein complex subunit 1 (217 aa)	1	4.47598e-05	57.788	FVHAC(1)EGEMFC(1)ESINPK	5	-2.2126	2	1	0.000590692	43.557	FVHAC(1)EGEMFC(1)ESINPK	4	-1.8913	1
MGG_03758T0	95	C	hypothetical protein (284 aa)								1	0.00160285	66.073	YIDEC(1)NRR	4	1.352	1
MGG_04710T0	391	C	translational activator GCN1 (2679 aa)	1	0.0013229	52.167	IC(1)GAVPAVAGK	3	2.5585	1	1	0.000274115	75.387	IC(1)GAVPAVAGK	3	2.5503	1
MGG_09348T0	187	C	mitochondrial intermembrane space import and assembly protein 40 (310 aa)	1	1.51194e-13	155.08	AAFSC(1)FVYSTEEPK	2	0.27523	2	1	3.63354e-07	110.92	AAFSC(1)FVYSTEEPK	2	-1.2738	2
MGG_02731T0	150	C	Ras-like protein ced-10 (200 aa)	1	9.69259e-05	64.104	MEPVSYDQALIC(1)AK	3	-0.52855	1
MGG_01732T0	392	C	3-carboxymuconate cyclase (397 aa)	1	0.00155567	56.404	VEVGVNC(1)VVFA	2	-1.4931	1
MGG_02368T0	78	C	galactose oxidase (670 aa)	1	3.63584e-07	138.22	AC(1)VGLC(1)NDNDK	3	-0.98226	22	1	1.11527e-19	143.97	AC(1)VGLC(1)NDNDK	3	-0.98992	18
MGG_15072T0	486	C	importin subunit alpha-1 (552 aa)	1	1.67114e-05	72.898	IHEC(1)QTNANEEIYMK	4	0.52023	3	1	2.2534e-14	130.02	IHEC(1)QTNANEEIYMK	4	-0.078155	3
MGG_03039T0	477	C	hsp70-like protein (766 aa)	1	0.00121277	82.452	C(1)IMDFENR	3	1.0048	3	1	0.000565678	83.206	C(1)IMDFENR	3	2.5548	4
MGG_09530T0	231	C	dipeptidase 1 (462 aa)	1	1.14543e-07	148.56	YATLTHNC(1)HNR	3	0.30608	8	1	9.25717e-37	178.84	YATLTHNC(1)HNR	4	0.49525	10
MGG_09300T0	246	C	DNA replication licensing factor mcm7 (816 aa)	1	0.000115848	50.178	VSDVKPIAQVSAYTC(1)DR	4	-0.50973	1	1	0.000580948	44.998	VSDVKPIAQVSAYTC(1)DR	4	-0.92002	1
MGG_07999T0	136	C	hypothetical protein (764 aa)	1	8.11397e-05	78.903	IPIDQPTC(1)FVVR	3	-0.42278	1	1	0.000688274	59.198	IPIDQPTC(1)FVVR	3	-1.2187	1
MGG_03283T0	236	C	vacuolar membrane protein (1009 aa)	1	2.07971e-08	87.429	TVEDSGC(1)GVGC(1)MTVDSK	4	-0.095196	1	1	0.000654239	43.557	TVEDSGC(1)GVGC(1)MTVDSK	3	1.3891	1
MGG_03648T0	56	C	NAD(P)H-dependent D-xylose reductase xyl1 (325 aa)								1	1.07807e-12	100.97	LFDGAC(1)DYGNEVEC(1)GQGVK	4	-1.6822	1
MGG_04860T0	230	C	porphobilinogen deaminase (341 aa)	1	0.000737859	55.04	VIEC(1)LVDMPTMK	3	-0.54996	2	1	0.000207169	67.997	VIEC(1)LVDMPTMK	3	-0.56168	3
MGG_06348T0	190	C	adenylyl-sulfate kinase (209 aa)	1	1.77837e-12	143.56	THENSVEEC(1)VAQIVK	4	1.253	2	1	1.45026e-17	134.37	THENSVEEC(1)VAQIVK	4	1.778	2
MGG_15950T0	175	C	hypothetical protein (536 aa)	1	2.99085e-15	130.27	YLLTSPYC(1)NSFQAPVESK	4	0.27075	8	1	2.42192e-16	119.08	YLLTSPYC(1)NSFQAPVESK	4	-0.032053	8
MGG_09640T0	50	C	alpha-amylase 1 (533 aa)	1	2.42555e-124	276.12	TDGSLTATC(1)EPQK	2	3.6677	12	1	5.95503e-111	241.84	TDGSLTATC(1)EPQK	2	1.6047	10
MGG_01312T0	61	C	hypothetical protein (172 aa)	1	0.000613486	74.92	AFADC(1)AIGR	3	0.91262	1	1	0.00143625	63.816	AFADC(1)AIGR	3	0.65516	1
MGG_13629T0	53	C	fungal specific transcription factor domain-containing protein (868 aa)	1	0.00850325	45.972	EVPC(1)SNC(1)R	4	1.9982	1
MGG_01981T0	75	C	hypothetical protein (125 aa)	1	0.00286578	71.715	SIQC(1)LNR	3	-1.5802	3	1	1.19508e-06	129.68	SIQC(1)LNR	2	0.098773	2
MGG_12647T0	493	C	Ser/Thr protein phosphatase family protein (542 aa)	1	2.17719e-14	144.8	PGNTFGLDSGC(1)VYGR	3	0.96067	3	1	1.45538e-07	88.561	PGNTFGLDSGC(1)VYGR	3	0.70736	3
MGG_05817T0	95	C	nonsense-mediated mRNA decay protein 3 (526 aa)								1	0.0105019	43.808	ELLALC(1)LK	3	1.2555	1
MGG_07756T0	1020	C	pyruvate carboxylase (1198 aa)	1	0.000601389	45.384	YGPGLTEC(1)DIASHIMYPK	4	-1.6456	1	1	1.79521e-05	55.851	YGPGLTEC(1)DIASHIMYPK	4	-1.7859	1
MGG_04330T0	338	C	mitochondrial ribosomal protein subunit S4 (702 aa)	1	0.000174781	59.709	VIAPGLDPGNC(1)SVVR	3	0.29036	1	1	0.00108581	47.037	VIAPGLDPGNC(1)SVVR	3	0.93334	1
MGG_06654T0	154	C	hypothetical protein (268 aa)	1	2.02733e-05	105.98	AYVTGC(1)FAEDR	2	1.2521	6	1	2.84332e-09	122.33	AYVTGC(1)FAEDR	2	0.59385	4
MGG_12107T0	147	C	alpha-acetolactate decarboxylase (252 aa)	1	0.00264902	57.59	TAAGQQC(1)PR	3	-0.72494	1	1	0.0095559	40.352	TAAGQQC(1)PR	3	0.010147	1
MGG_09199T0	381	C	repressible acid phosphatase (474 aa)	1	5.29424e-08	87.647	LEC(1)SGSYGFDNGQYHR	3	-0.66394	3	1	6.96328e-06	72.615	LEC(1)SGSYGFDNGQYHR	4	-0.24377	2
MGG_17079T0	405	C	formamidase (436 aa)	1	6.48397e-06	71.929	LDMGTC(1)AFETGVTEGK	3	1.2014	5	1	2.65991e-05	64.565	LDMGTC(1)AFETGVTEGK	3	0.54432	4
MGG_01140T0	439	C	alpha-1,2 mannosyltransferase KTR1 (517 aa)	1	2.5629e-07	127.3	HTTIQHC(1)PANAPSR	4	0.29285	5	1	1.31688e-15	130.19	HTTIQHC(1)PANAPSR	4	-0.57918	6
MGG_00506T0	1339	C	hypothetical protein (1516 aa)	1	0.0028164	78.178	IPISTC(1)K	2	-0.39985	2	1	0.00218633	79.451	IPISTC(1)K	2	-0.3586	3
MGG_06400T0	249	C	nuclear and cytoplasmic polyadenylated RNA-binding protein pub1 (480 aa)	1	1.88541e-09	143.37	C(1)NWANQK	2	-0.92902	1	1	0.0305623	46.021	C(1)NWANQK	2	-0.40919	1
MGG_00168T0	87	C	hypothetical protein (647 aa)	1	0.00138652	43.794	AAFGLAEAGFNTAC(1)ISK	3	-0.17465	1	1	0.000165637	52.172	AAFGLAEAGFNTAC(1)ISK	3	-0.018972	1
MGG_17079T0	226	C	formamidase (436 aa)	1	0.00793107	46.156	TIPGRPEHGGNC(1)DIK	3	0.80878	1	1	0.00267551	55.546	TIPGRPEHGGNC(1)DIK	3	2.0246	1
MGG_11412T0	306	C	tubulin alpha chain (455 aa)	1	5.45335e-14	97.713	IHDLTFQC(1)FEPNNQMVVC(1)DPR	5	0.020013	2	1	1.20927e-17	97.271	IHDLTFQC(1)FEPNNQMVVC(1)DPR	5	0.31685	2
MGG_06786T0	318	C	disulfide-isomerase A6 precurso (472 aa)	1	6.00635e-07	78.69	STTC(1)VLAFVPAEAER	3	-0.1933	1	1	6.23627e-05	63.682	STTC(1)VLAFVPAEAER	3	-0.62946	1
MGG_01205T0	481	C	tRNA-dihydrouridine synthase 3 (740 aa)	1	0.000227139	59.709	GMNAVSGEVPITC(1)K	3	0.21275	1	1	0.000395549	53.3	GMNAVSGEVPITC(1)K	3	0.001051	1
MGG_02653T0	325	C	6-phosphofructokinase (782 aa)	1	4.42388e-20	141.07	AVIEATPETETC(1)FIAVNENK	3	-0.90778	1	1	7.29655e-14	103.71	AVIEATPETETC(1)FIAVNENK	3	-0.29867	1
MGG_10824T0	55	C	hypothetical protein (199 aa)	1	0.00179636	62.969	GETIVC(1)DK	3	3.7658	1
MGG_04826T0	191	C	glycine cleavage system T protein (465 aa)	1	1.86009e-09	89.624	LDDELFYVVTNAGC(1)R	3	-1.1585	3	1	9.47072e-13	124.62	LDDELFYVVTNAGC(1)R	3	-1.1024	3
MGG_00486T0	123	C	hypothetical protein (162 aa)	1	4.29092e-22	121.21	VDDDQC(1)NTAC(1)DGNASIAC(1)GGPLK	5	-0.73798	1	1	5.34808e-28	132.83	VDDDQC(1)NTAC(1)DGNASIAC(1)GGPLK	5	-0.044763	1
MGG_04958T0	193	C	vacuolar protein sorting-associated protein 27 (714 aa)	0.99648	0.000641197	50.108	NC(0.996)GSC(0.003)FDQQCSSK	3	1.2336	1
MGG_00683T0	356	C	endoplasmic oxidoreductin-1 (607 aa)	1	3.20369e-06	60.735	LGPHLSGYTFC(1)TGDRDQDAATR	4	-1.8572	1	1	3.97931e-06	58.373	LGPHLSGYTFC(1)TGDRDQDAATR	4	-1.6245	2
MGG_09355T0	1216	C	NACHT domain-containing protein (2185 aa)	1	0.000913307	91.906	C(1)VDLAER	3	0.13083	1	1	0.00156054	85.265	C(1)VDLAER	3	0.92715	1
MGG_09750T0	55	C	diphosphomevalonate decarboxylase (386 aa)	1	4.12604e-41	116.28	TLTTATC(1)SSDRPAAQGDSLILNGEESDVSGAR	4	-0.36469	4	1	7.97125e-46	142.22	TLTTATC(1)SSDRPAAQGDSLILNGEESDVSGAR	4	-0.43119	4
MGG_00543T0	552	C	hypothetical protein (727 aa)	1	3.56589e-05	65.949	C(1)FEYIAANMPYVDMDR	3	-2.6422	3	1	4.48524e-08	95.662	C(1)FEYIAANMPYVDMDR	3	0.57953	3
MGG_12521T0	84	C	hypothetical protein (186 aa)	1	0.000104964	97.472	AATNGEALC(1)K	2	-0.63283	4	1	5.13403e-06	105.98	AATNGEALC(1)K	2	0.17885	4
MGG_02895T0	287	C	hypothetical protein (332 aa)	1	7.40458e-07	76.322	YATEVC(1)GMSAEALQR	3	1.0243	1	1	0.000185298	57.288	YATEVC(1)GMSAEALQR	3	0.01198	1
MGG_07332T0	443	C	actin polymerization protein Bzz1 (760 aa)	1	0.00809449	43.77	DC(1)GYTC(1)HSK	4	-0.69058	1
MGG_13765T0	472	C	hypothetical protein (583 aa)	1	1.89036e-12	164.04	LVDLEYSTIAC(1)R	3	0.94381	6	1	9.02646e-47	186.81	LVDLEYSTIAC(1)R	3	1.3742	6
MGG_04595T1	12	C	hypothetical protein (63 aa)	1	0.0154181	40.882	SINVLSC(1)R	3	-1.0064	1
MGG_06852T0	163	C	histone-lysine N-methyltransferase (332 aa)	0.971977	4.42599e-08	76.378	TAIYEC(0.858)HEQC(0.138)SC(0.031)GPDC(0.972)PNR	4	0.011976	1	0.997693	8.16524e-13	112.82	TAIYECHEQC(0.501)SC(0.501)GPDC(0.998)PNR	5	0.076277	3
MGG_04584T0	340	C	HNRNP arginine N-methyltransferase (346 aa)	1	0.000318763	93.325	TAGGEC(1)TYK	2	0.13047	1
MGG_08464T0	191	C	aflatoxin B1 aldehyde reductase member 2 (351 aa)	1	0.000337689	115.78	SIEAELIPAC(1)R	2	-0.87851	2	1	4.73739e-21	152.07	SIEAELIPAC(1)R	2	-0.81132	3
MGG_17842T2	36	C	hypothetical protein (207 aa)	1	0.00257903	44.436	SGC(1)DVLGISPAQLR	3	-0.24716	1	1	0.000261438	59.294	SGC(1)DVLGISPAQLR	3	-0.60879	1
MGG_01978T0	499	C	eukaryotic translation initiation factor 3 subunit B (747 aa)	1	0.00140442	59.367	TAISFFC(1)PEK	3	-0.32293	1	1	0.00362298	49.466	TAISFFC(1)PEK	3	-1.1702	1
MGG_11174T0	618	C	sensor protein gacS (1308 aa)	1	0.000981002	61.958	LSIFC(1)NEVQR	3	0.33507	1	1	0.00456737	46.796	LSIFC(1)NEVQR	3	0.2939	1
MGG_15100T0	699	C	polyketide synthase (3002 aa)	1	1.70552e-05	60.621	ASSPNGVEGAMLAAGC(1)SYK	3	-0.11981	1	1	4.59282e-08	75.533	ASSPNGVEGAMLAAGC(1)SYK	3	0.65777	1
MGG_00946T0	213	C	Poly(A)+ RNA export protein (359 aa)	1	6.66554e-08	77.871	VVSC(1)FTDANGFAIGSIEGR	3	0.083127	3	1	1.14884e-07	67.928	VVSC(1)FTDANGFAIGSIEGR	3	2.0431	2
MGG_06952T0	15	C	ribosomal protein L38e (82 aa)	1	0.0102126	58.981	KFIEIC(1)R	3	0.36331	1	1	0.0410186	47.849	KFIEIC(1)R	3	0.41066	1
MGG_01245T0	140	C	endoplasmic reticulum-Golgi intermediate compartment protein 3 (440 aa)	1	7.29805e-18	81.346	TLALHAEDEAATHLDPNYC(1)GGC(1)YGAPAPANAK	4	0.021523	2	1	1.09878e-39	120.15	TLALHAEDEAATHLDPNYC(1)GGC(1)YGAPAPANAK	4	-0.16869	2
MGG_06650T0	347	C	tubulin alpha-B chain (451 aa)	1	0.00167839	47.774	SIQFVDWC(1)PTGFK	3	-0.1198	1
MGG_07203T0	475	C	hypothetical protein (624 aa)	1	0.00148765	46.318	TLFIGGVTC(1)SESELR	3	0.034057	1	1	0.000154596	58.885	TLFIGGVTC(1)SESELR	3	-0.36499	1
MGG_02476T0	680	C	hypothetical protein (2190 aa)	1	0.00178759	63.419	TC(1)ITVYPR	3	-0.3797	1	1	0.00148301	71.501	TC(1)ITVYPR	3	0.45414	1
MGG_06614T0	265	C	hypothetical protein (687 aa)	1	3.05034e-05	73.415	GSAVC(1)LPTYGTENK	3	0.72077	1
MGG_04144T0	1101	C	sulfite reductase (1534 aa)	1	1.34173e-12	145.69	NVMC(1)SSLPTQSEYHR	3	0.10053	3	1	6.41696e-11	117.08	NVMC(1)SSLPTQSEYHR	3	-0.85024	3
MGG_00134T0	161	C	von Willebrand RING finger domain-containing protein (1162 aa)								1	3.5175e-11	81.016	EIESQYC(1)PSC(1)NAPLHLDTSR	4	-2.2324	2
MGG_08122T0	368	C	DNA replication licensing factor mcm2 (874 aa)	0.999817	7.06026e-05	87.568	VTYC(1)QNCQSR	3	-1.4284	1	0.989515	0.0010773	62.466	VTYC(0.99)QNC(0.01)QSR	3	-1.6255	1
MGG_06164T0	218	C	hypothetical protein (455 aa)	0.999931	2.87145e-10	101.3	SC(1)TLDCAQTLTLNPR	3	0.7725	1	0.999909	1.12846e-07	92.939	SC(1)TLDCAQTLTLNPR	3	-0.19538	1
MGG_12798T0	542	C	para-nitrobenzyl esterase (557 aa)	1	0.000307327	99.139	EQC(1)LFWR	3	-1.0028	1	1	0.0028881	68.7	EQC(1)LFWR	3	-1.2072	1
MGG_17072T0	484	C	dihydrolipoyl dehydrogenase (509 aa)	1	1.16747e-13	159.65	TC(1)HAHPTLAEAFK	4	0.87976	17	1	2.84024e-52	182.25	TC(1)HAHPTLAEAFK	4	1.1942	21
MGG_06270T0	320	C	adenosine kinase (362 aa)	1	6.06453e-05	118.74	ALAEC(1)VDR	2	-1.2353	7	1	5.84433e-15	153.08	ALAEC(1)VDR	2	-1.2471	7
MGG_07187T0	1709	C	glutamate synthase (2119 aa)	0.983958	4.8176e-06	58.712	VC(0.078)PAPC(0.984)EGAC(0.938)VLGINEDAVGIK	4	-1.884	2	1	0.000148425	46.953	VC(1)PAPC(1)EGAC(1)VLGINEDAVGIK	5	-0.43058	1
MGG_10320T0	693	C	methylcrotonoyl-CoA carboxylase subunit alpha (761 aa)	1	5.13623e-07	101.89	EAAASVVAPMPC(1)R	3	-0.46484	5	1	1.1635e-05	99.5	EAAASVVAPMPC(1)R	3	-1.1206	5
MGG_05948T0	186	C	zinc knuckle domain-containing protein (200 aa)	1	7.26111e-10	147.66	C(1)QQPGHVQAEC(1)PNN	4	0.072658	3	1	3.89904e-15	130.61	C(1)QQPGHVQAEC(1)PNN	3	0.30752	3
MGG_13275T0	129	C	hypothetical protein (392 aa)	1	0.00359336	40.475	TADYC(1)GVGC(1)IHGK	5	0.94901	1
MGG_02851T0	148	C	hypothetical protein (434 aa)	1	1.55436e-10	89.311	GGSC(1)SPVIQGDIPAAAK	3	-1.3817	1	1	2.28937e-08	79.471	GGSC(1)SPVIQGDIPAAAK	3	-1.0517	1
MGG_10730T0	385	C	potassium/sodium efflux P-type ATPase (1095 aa)	1	1.15977e-09	95.067	SLEALGGVTNIC(1)SDK	3	-2.3038	1	1	1.05091e-07	94.487	SLEALGGVTNIC(1)SDK	3	-2.1537	1
MGG_02541T0	486	C	methylcrotonoyl-CoA carboxylase subunit beta (606 aa)								1	0.000167451	84.605	LVTAVAC(1)ADVPK	2	0.041043	2
MGG_03310T0	366	C	T-complex protein 1 subunit eta (559 aa)	1	0.000217268	105.46	FNFFEDC(1)PEAK	2	-1.2308	3	1	0.000454635	68.132	FNFFEDC(1)PEAK	3	-2.1266	2
MGG_04045T0	648	C	mannosyl-oligosaccharide glucosidase (824 aa)								0.854045	1.03106e-17	98.391	EGC(0.146)YC(0.854)DATIDAFEEHQLVC(1)HK	5	0.58281	1
MGG_10700T0	388	C	3-ketoacyl-CoA thiolase (417 aa)								1	0.00614523	42.336	QIVTGLSEC(1)R	3	1.5866	1
MGG_06429T0	85	C	hypothetical protein (497 aa)	1	8.2443e-05	55.011	C(1)LALSPPSAPSPGQGQR	3	-0.26736	1	1	0.000458689	47.548	C(1)LALSPPSAPSPGQGQR	3	0.19588	1
MGG_04826T0	412	C	glycine cleavage system T protein (465 aa)	1	6.31473e-12	157.03	ITSGC(1)PSPTLGK	2	0.20878	2	1	5.7827e-22	154.85	ITSGC(1)PSPTLGK	2	0.46253	2
MGG_07005T0	61	C	hypothetical protein (284 aa)	1	1.93389e-06	76.341	ASELGC(1)SDGDDAC(1)LC(1)R	4	-1.3075	2	1	3.69802e-05	75.911	ASELGC(1)SDGDDAC(1)LC(1)R	4	-0.88264	1
MGG_16417T0	107	C	hypothetical protein (563 aa)	1	2.1289e-10	87.352	SLSGTTNASNALPGFWC(1)ENK	3	-0.56562	4	1	1.24845e-08	74.776	SLSGTTNASNALPGFWC(1)ENK	4	-0.090166	5
MGG_06837T0	56	C	40S ribosomal protein S21 (88 aa)	1	4.31066e-10	97.69	AVQGENHVYALC(1)GFVR	3	0.29916	3	1	1.10863e-09	110.97	AVQGENHVYALC(1)GFVR	4	0.93806	3
MGG_15667T0	155	C	hypothetical protein (365 aa)	1	7.51225e-05	79.659	SELPAGVVWGC(1)R	3	1.4522	1	1	0.00286548	44.543	SELPAGVVWGC(1)R	3	1.1302	1
MGG_12214T0	1864	C	fatty acid synthase S-acetyltransferase (2626 aa)	1	0.00153102	76.1	DNC(1)IITGR	3	1.0701	1	1	6.77565e-05	109.48	DNC(1)IITGR	3	0.88497	1
MGG_08201T0	7	C	hypothetical protein (137 aa)								0.99605	0.000999667	66.27	VLSGHC(0.996)LC(0.004)K	2	0.65907	2
MGG_08824T0	70	C	hypothetical protein (206 aa)	1	0.000422179	110.88	NEMYC(1)C(1)EAK	4	0.37161	10	1	0.000344071	87.895	NEMYC(1)C(1)EAK	3	-0.94232	5
MGG_06047T0	180	C	cytochrome P450 61 (547 aa)	1	0.000487443	49.988	ALEC(1)YLPGQEDVYNR	3	2.0166	1	1	0.000138761	59.709	ALEC(1)YLPGQEDVYNR	3	1.4459	1
MGG_15723T0	135	C	ferrochelatase (439 aa)	1	0.00098923	57.175	WSEHQNAEMC(1)K	3	0.31136	2	1	0.000228425	75.941	WSEHQNAEMC(1)K	3	-0.0052703	1
MGG_00506T0	978	C	hypothetical protein (1516 aa)	1	0.00168319	89.369	C(1)VGSIAK	2	-0.25503	1	1	0.0374599	43.066	C(1)VGSIAK	2	-0.43445	1
MGG_04987T0	137	C	GPI ethanolamine phosphate transferase 3 (1117 aa)	1	4.79739e-10	85.937	STC(1)AEPPTAVLPNGNLLGIK	3	-1.1778	2	1	3.63207e-13	100.45	STC(1)AEPPTAVLPNGNLLGIK	3	-1.7846	2
MGG_05017T0	201	C	hypothetical protein (632 aa)	1	3.77523e-06	108.56	C(1)GSSAWANTYPAR	3	-0.59948	1	1	1.40124e-05	98.407	C(1)GSSAWANTYPAR	3	-0.58187	1
MGG_07125T0	64	C	isopentenyl-diphosphate Delta-isomerase (255 aa)	1	8.49912e-40	139.86	IC(1)HLMTNIEK	2	1.0911	6	1	9.85044e-05	91.549	IC(1)HLMTNIEK	3	0.17432	6
MGG_07503T0	138	C	thioredoxin peroxidase (315 aa)	1	0.00261923	65.246	ALTPGC(1)TK	3	0.32165	2	1	0.00396227	58.596	ALTPGC(1)TK	2	-0.11481	2
MGG_01230T0	266	C	succinate-semialdehyde dehydrogenase (537 aa)	1	1.12707e-06	131.69	TVGEVLC(1)THQAVR	3	-0.067476	2	1	3.09598e-07	111.79	TVGEVLC(1)THQAVR	3	-0.13093	3
MGG_02468T0	591	C	hypothetical protein (954 aa)	1	0.00206028	55.353	TNVC(1)QSSFAK	3	-1.5519	1	1	0.0155336	40.154	TNVC(1)QSSFAK	3	0.02242	1
MGG_00919T0	38	C	GMP synthase (544 aa)								1	0.000160449	60.55	EC(1)NVYSEMLPC(1)TTK	4	-3.5816	1
MGG_15100T0	317	C	polyketide synthase (3002 aa)	1	5.42391e-37	161.68	C(1)QYFEAHGTGTPAGDPQEAEAISR	4	-0.52558	1	1	9.84261e-35	132.72	C(1)QYFEAHGTGTPAGDPQEAEAISR	4	-0.31731	1
MGG_06492T0	85	C	transcriptional activator protein DAL81 (806 aa)	0.949871	9.12438e-11	77.959	C(1)ILSEDDDQDGAGNSC(0.95)ISC(0.05)QANR	4	-0.45871	1
MGG_14869T0	18	C	hypothetical protein (61 aa)								1	2.25906e-06	68.576	FAQTVSQC(1)STEAALYGK	3	-0.81362	1
MGG_04943T0	161	C	CMGC/MAPK protein kinase (416 aa)	1	0.000177236	55.975	DLKPGNLLVNADC(1)ELK	3	-0.64926	2	1	0.000648838	47.64	DLKPGNLLVNADC(1)ELK	4	-0.33128	1
MGG_03287T0	433	C	alpha-amylase (519 aa)	1	4.69867e-08	66.467	YGTWDRPYGC(1)AVVISNAGAGEK	4	0.10981	1
MGG_06913T0	361	C	seryl-tRNA synthetase (498 aa)	1	1.9601e-07	120.7	ELVSC(1)SNC(1)TDYQSR	4	-1.3975	4	1	5.40042e-09	117.08	ELVSC(1)SNC(1)TDYQSR	4	-1.0888	6
MGG_09492T0	108	C	YggS family pyridoxal phosphate enzyme (259 aa)	1	0.000439872	54.898	IPNLWC(1)VSSVDTLK	3	1.5325	1	1	2.62745e-05	73.834	IPNLWC(1)VSSVDTLK	3	1.36	1
MGG_06132T0	171	C	hypothetical protein (179 aa)	1	3.39017e-17	113.54	DLTSTVTTNSGDC(1)C(1)VPKPSK	4	-1.0097	4	1	8.33052e-18	123.55	DLTSTVTTNSGDC(1)C(1)VPKPSK	4	-0.8457	4
MGG_14971T0	204	C	elongation factor 3 (1056 aa)	1	0.000975874	87.181	IC(1)SLIVNR	3	-0.27883	1	1	0.000173342	93.992	IC(1)SLIVNR	3	-0.24099	1
MGG_11491T0	1383	C	transcription elongation factor SPT6 (1408 aa)								1	0.00804356	57.463	ALC(1)NGFK	3	0.44488	1
MGG_04330T0	221	C	mitochondrial ribosomal protein subunit S4 (702 aa)								1	0.00479389	51.066	C(1)FYDAMEK	2	-1.6236	2
MGG_12128T0	297	C	calcium influx-promoting protein ehs1 (609 aa)	1	4.66908e-05	63.543	NSYC(1)GLQNYAEISATK	3	-1.183	1	1	6.75914e-08	92.703	NSYC(1)GLQNYAEISATK	3	-1.3269	1
MGG_07331T0	215	C	1,3-beta-glucanosyltransferase gel1 (447 aa)	1	1.33651e-09	92.269	KQTAEYFNC(1)GTDDAR	3	-0.66847	3	1	3.77745e-06	75.968	KQTAEYFNC(1)GTDDAR	3	-0.85382	4
MGG_13765T0	276	C	hypothetical protein (583 aa)	1	6.17507e-15	120.11	YFEAAAVYGPAAC(1)VETTQK	4	-0.72414	2	1	1.90332e-12	99.413	YFEAAAVYGPAAC(1)VETTQK	4	-0.71686	2
MGG_00506T0	1316	C	hypothetical protein (1516 aa)	1	0.00103082	73.248	EDWC(1)SAHPK	2	-1.8761	1
MGG_08139T1	275	C	methionine aminopeptidase 1 (379 aa)	1	0.000808931	75.738	ANNC(1)SVIR	3	-0.42349	6	1	0.000202317	91.318	ANNC(1)SVIR	3	0.42168	5
MGG_10843T0	241	C	SIL1 (414 aa)	1	7.48043e-10	89.624	HWPALMEANC(1)SSDGER	4	-0.18962	5	1	7.61901e-08	81.632	HWPALMEANC(1)SSDGER	3	-0.38901	4
MGG_11513T0	245	C	heat shock protein SSB1 (615 aa)	1	2.64091e-22	131.09	ATAGDTHLGGQDFDTNLLDHC(1)K	3	0.18982	2	1	1.94772e-28	141.78	ATAGDTHLGGQDFDTNLLDHC(1)K	4	0.27469	2
MGG_01802T0	210	C	chitin synthase 1 (930 aa)	1	3.07235e-05	73.386	YTAATC(1)DPNDFTLK	3	0.33297	1	1	0.000448381	53.377	YTAATC(1)DPNDFTLK	3	-0.50394	1
MGG_06394T0	184	C	guanylate kinase (811 aa)	1	0.00460649	60.358	DTAFC(1)GR	3	1.4859	1
MGG_01149T0	71	C	hypothetical protein (149 aa)	1	3.44876e-05	72.898	ISLVSGTSSTC(1)LSK	3	1.8739	1	1	1.17726e-05	88.561	ISLVSGTSSTC(1)LSK	3	1.7928	1
MGG_03945T0	369	C	acetolactate synthase (574 aa)								0.996378	0.00338372	44.71	AC(0.996)PSPC(0.004)PDTGK	3	-0.026644	1
MGG_01058T0	66	C	adenylate kinase 1 (277 aa)	1	3.00638e-06	109	FSC(1)C(1)HLATGDMLR	4	-0.13819	8
MGG_13499T0	74	C	acetyl-CoA acetyltransferase (402 aa)	1	5.04082e-18	144.68	QC(1)AIGAGLSNSVSC(1)TTVNK	4	2.9933	2	1	8.41195e-29	149.19	QC(1)AIGAGLSNSVSCTTVNK	3	1.1634	2
MGG_00746T0	187	C	hypothetical protein (974 aa)	1	0.0028924	70.69	STFFC(1)SR	3	0.95118	1	1	0.00447479	76.774	STFFC(1)SR	3	-0.3518	2
MGG_15996T0	34	C	hypothetical protein (111 aa)	1	7.70681e-08	81.448	DNC(1)LHPASQMPYIK	4	0.45603	6	1	8.39206e-06	83.692	DNC(1)LHPASQMPYIK	4	0.31753	3
MGG_00685T0	498	C	replication factor-A protein 1 (611 aa)	1	0.000532344	65.179	C(1)DVNHPRPEYR	4	-0.048447	1	1	0.000512432	65.179	C(1)DVNHPRPEYR	4	-0.73372	1
MGG_08880T0	262	C	hypothetical protein (635 aa)	1	3.97205e-17	97.203	C(1)TLFAEGCHGSLTK	3	1.8786	3	1	1.09979e-05	88.561	C(1)TLFAEGCHGSLTK	3	-0.48477	4
MGG_01767T0	275	C	hypothetical protein (457 aa)	1	0.00272469	51.286	AGPSGC(1)FVTR	3	-0.63365	1	1	0.00263916	52.247	AGPSGC(1)FVTR	3	-0.38817	1
MGG_05525T0	264	C	hypothetical protein (513 aa)	1	0.000618633	49.188	FGSMLGVPFC(1)ESNPR	3	-0.49213	1	1	0.00107864	45.992	FGSMLGVPFC(1)ESNPR	3	-1.6808	1
MGG_12764T0	16	C	hypothetical protein (109 aa)	1	4.16476e-10	97.904	AQC(1)EVFSTAYNPEGVR	3	-0.41807	1	1	1.44054e-09	109.07	AQC(1)EVFSTAYNPEGVR	3	0.41966	1
MGG_10189T0	88	C	beta-glucosidase A (513 aa)	1	1.79042e-08	88.385	VADGSSGVTAC(1)DSYNR	3	0.548	1	1	4.6924e-10	114.63	VADGSSGVTAC(1)DSYNR	3	0.39074	1
MGG_00647T0	203	C	hypothetical protein (498 aa)	1	0.000380905	53.3	NAC(1)GSGYDFDVFVHR	3	-0.56106	1	1	1.37181e-05	70.197	NAC(1)GSGYDFDVFVHR	3	-0.34697	1
MGG_16739T0	25	C	eukaryotic translation initiation factor 5A (165 aa)	1	3.14626e-10	69.016	SDEQHEHTFDSTDAGASTTYPMQC(1)SALR	4	-0.01303	1	1	3.04242e-29	107.47	SDEQHEHTFDSTDAGASTTYPMQC(1)SALR	4	0.691	1
MGG_16749T0	517	C	hypothetical protein (715 aa)	1	6.1344e-06	74.537	PAC(1)WEHLVFVGNGAR	4	-2.0403	1	1	2.19288e-05	67.952	PAC(1)WEHLVFVGNGAR	4	-2.5445	1
MGG_13014T0	1092	C	class V chitin synthase (1788 aa)	1	2.4198e-05	62.813	FVIC(1)QVPAYTEGEDSLR	3	-1.1217	1	1	0.000210576	50.966	FVIC(1)QVPAYTEGEDSLR	3	-1.0443	1
MGG_08063T0	340	C	pyruvate kinase (529 aa)	1	5.29419e-23	110.06	AEISDVGNAVTDGSDC(1)VMLSGETAK	4	1.046	2	1	2.12834e-31	129.9	AEISDVGNAVTDGSDC(1)VMLSGETAK	3	0.5213	4
MGG_13654T0	78	C	hypothetical protein (124 aa)	1	1.81722e-09	145.43	NIGSAGPDAGALC(1)R	2	0.086802	2	1	4.31449e-78	208.68	NIGSAGPDAGALC(1)R	2	0.25602	3
MGG_02817T0	374	C	glutamate decarboxylase (573 aa)								1	0.00215309	49.466	AIMENC(1)LANAR	3	1.3797	1
MGG_07789T0	380	C	3-phytase (754 aa)	1	0.00971107	48.036	C(1)EADC(1)SGR	3	-1.0628	1	1	4.76196e-06	122.52	C(1)EADC(1)SGR	3	-1.3614	2
MGG_06480T0	107	C	40S ribosomal protein S12 (148 aa)	1	9.3379e-07	99.991	QLGEWAGLC(1)VLDR	3	0.25057	3	1	0.00106761	50.897	QLGEWAGLC(1)VLDR	3	0.7295	4
MGG_07916T0	230	C	vacuolar protein sorting-associated protein 4 (428 aa)	1	1.64249e-05	60.062	ENKPSIIFIDEVDALC(1)GAR	4	2.4916	1	1	0.000316479	45.916	ENKPSIIFIDEVDALC(1)GAR	4	1.2843	1
MGG_14807T0	36	C	hypothetical protein (81 aa)	1	0.00343533	51.276	SMGMC(1)NDLK	2	-1.1855	1	1	0.00400678	50.353	SMGMC(1)NDLK	3	0.1664	2
MGG_15024T0	253	C	exosome complex exonuclease RRP43 (358 aa)	1	0.0161894	45.081	EMVLC(1)SR	3	-1.241	1	1	0.0151266	45.081	EMVLC(1)SR	3	-0.90618	1
MGG_16204T0	141	C	60S ribosomal protein L12 (166 aa)	1	2.73488e-31	191.89	EILGTAYSVGC(1)QVDGK	2	-0.32293	1	1	8.32595e-69	201.4	EILGTAYSVGC(1)QVDGK	2	-0.52289	2
MGG_12738T0	204	C	xanthine dehydrogenase (1383 aa)	0.794778	4.78807e-09	72.99	STANGGDGC(0.205)C(0.795)MENGSGGAAGGFC(1)K	4	0.52186	2
MGG_09355T0	1226	C	NACHT domain-containing protein (2185 aa)	1	0.00178474	63.565	LAEC(1)YHAR	2	0.99055	2	1	0.00133834	73.26	LAEC(1)YHAR	3	-0.5431	1
MGG_05462T0	159	C	tetratricopeptide repeat domain-containing protein (199 aa)	1	0.018697	43.124	C(1)LIEMGR	3	1.8337	1	1	0.0122573	47.743	C(1)LIEMGR	3	0.94984	1
MGG_08708T0	213	C	WD repeat-containing protein (527 aa)	1	0.00655592	44.753	LATC(1)SMDK	3	-1.7383	1
MGG_15554T0	73	C	hypothetical protein (643 aa)	1	0.00533246	58.981	C(1)LETIAR	3	3.1198	1	1	0.00328411	83.614	C(1)LETIAR	2	2.1582	1
MGG_09289T0	80	C	hexokinase (482 aa)	1	0.00038891	121.73	VC(1)EITLTDQK	2	-1.4971	2	1	3.48275e-32	169.65	VC(1)EITLTDQK	2	-1.5261	2
MGG_03741T0	1060	C	hypothetical protein (1575 aa)	1	0.00640019	60.76	C(1)YDEIVK	2	1.8469	1
MGG_09003T0	339	C	hypothetical protein (500 aa)	1	0.000644328	42.679	LPALGVVC(1)DEWEIC(1)MNQDPEK	4	-0.9597	1	1	0.000207776	42.639	VDRLPALGVVC(1)DEWEIC(1)MNQDPEK	5	1.3048	2
MGG_09541T0	35	C	gamma-glutamyltranspeptidase (612 aa)	1	3.68803e-05	130.56	GIVAC(1)TQPLAAK	3	0.4416	2	1	9.48456e-07	114.76	GIVAC(1)TQPLAAK	3	0.39505	2
MGG_01092T0	122	C	homocitrate synthase (486 aa)	1	0.0014145	79.474	LDC(1)AAIC(1)K	3	-0.65004	3	1	0.00205802	77.923	LDC(1)AAIC(1)K	3	-0.8839	3
MGG_04377T0	100	C	rho-type GTPase-activating protein 1 (1182 aa)	1	0.000122225	126.39	C(1)GEPLTGQFVR	3	0.040376	1	1	6.06506e-07	115.7	C(1)GEPLTGQFVR	3	-0.040208	1
MGG_02540T0	419	C	isovaleryl-CoA dehydrogenase 2 (471 aa)	1	2.76179e-23	112.74	ATEVALDC(1)IQVLGGMGYTEDMPASR	4	-1.777	2	1	1.99938e-21	101.41	ATEVALDC(1)IQVLGGMGYTEDMPASR	4	-0.67154	2
MGG_12999T0	595	C	acetoacetate-CoA ligase (705 aa)	1	6.47375e-05	68.972	FADAVVDSLC(1)VGQR	3	-1.3244	1	1	0.00228334	41.621	FADAVVDSLC(1)VGQR	3	0.2366	1
MGG_06309T0	144	C	cell cycle control protein cwf14 (149 aa)	0.933331	0.00117417	43.592	DIEC(0.993)VNC(0.02)GC(0.054)HGC(0.933)ASSD	4	-1.0401	1	0.999985	7.40952e-05	100.11	DIECVNC(0.002)GC(0.998)HGC(1)ASSD	4	-0.19438	2
MGG_00577T0	393	C	hypothetical protein (476 aa)	1	5.16796e-11	98.508	SPTSDIMSNPDLSAC(1)PR	4	1.0905	2	1	3.92514e-44	176.04	SPTSDIMSNPDLSAC(1)PR	3	-0.14794	3
MGG_13149T0	600	C	A-factor-processing enzyme (1127 aa)	1	0.0127841	48.036	AALVVSC(1)K	2	-0.94031	1
MGG_02377T0	146	C	hypothetical protein (884 aa)	0.831409	1.31692e-08	88.561	C(1)DATETTSC(0.831)SEC(0.169)SSR	4	-0.78083	1
MGG_11141T0	660	C	lon protease like protein (1120 aa)	1	1.541e-05	73.279	C(1)NTENPLILIDEIDK	3	-0.35548	1	1	1.64458e-05	68.481	C(1)NTENPLILIDEIDK	3	-0.37108	1
MGG_09900T0	90	C	hypothetical protein (200 aa)								1	0.0108625	52.683	C(1)ADGVAR	2	-0.62547	1
MGG_09124T0	603	C	hypothetical protein (1340 aa)	1	0.00013342	72.34	LDEC(1)C(1)EQFVFPK	4	-0.63708	1	1	0.00171684	47.815	LDEC(1)C(1)EQFVFPK	4	-0.34539	1
MGG_04114T0	35	C	40S ribosomal protein S17 (149 aa)	1	1.52754e-05	105.46	RIC(1)DEIAIIASK	4	0.89267	5	1	0.000174008	91.313	RIC(1)DEIAIIASK	3	2.3218	4
MGG_05193T0	554	C	cell division control protein 48 (821 aa)	1	1.73576e-07	91.812	AVANEC(1)AANFISVK	3	1.4194	2	1	1.0229e-05	82.651	AVANEC(1)AANFISVK	3	0.20674	4
MGG_17041T0	381	C	saccharopine dehydrogenase (451 aa)	1	2.76522e-10	85.166	TSSLC(1)EYGAPIGSGGYSAMAK	3	-1.3969	2	1	1.83453e-07	65.574	TSSLC(1)EYGAPIGSGGYSAMAK	3	-1.6527	2
MGG_02086T0	72	C	proteasome component PRE3 (229 aa)	1	0.00044631	76.679	VSDTIWC(1)C(1)R	3	-0.45693	4	1	4.51997e-05	107.57	VSDTIWC(1)C(1)R	3	-0.67212	6
MGG_01114T0	41	C	NADP-dependent mannitol dehydrogenase (348 aa)	0.988709	0.0032214	44.831	AC(0.989)GVC(0.011)GTDLHIHEGEFIAK	5	-1.3175	1	0.98364	0.0080022	41.485	AC(0.984)GVC(0.016)GTDLHIHEGEFIAK	5	-1.1938	1
MGG_07832T0	204	C	high affinity copper transporter (207 aa)	1	7.34643e-05	89.355	GVEEPSVC(1)C(1)G	4	0.79458	4	1	0.000145869	87.476	GVEEPSVC(1)C(1)G	2	0.35762	3
MGG_08063T0	364	C	pyruvate kinase (529 aa)	1	0.00163238	71.379	EMSDAC(1)LK	2	-0.68475	4	1	0.00160436	69.825	EMSDAC(1)LK	2	-0.71049	5
MGG_04206T0	141	C	hypothetical protein (520 aa)	1	0.00287891	60.019	YDFC(1)NSWR	3	-0.85468	1	1	0.00330274	57.859	YDFC(1)NSWR	3	-0.72329	1
MGG_09355T0	672	C	NACHT domain-containing protein (2185 aa)	1	0.0159031	45.952	HGDLAC(1)R	3	0.86698	1
MGG_09352T0	396	C	minor extracellular protease vpr (907 aa)	1	0.000647462	74.173	LGGC(1)QDNIK	3	-2.8041	1	1	0.000302913	80.165	LGGC(1)QDNIK	2	-1.4601	3
MGG_01104T0	86	C	acetolactate synthase small subunit (317 aa)	1	3.73591e-05	62.861	HILNC(1)LVQNEPGVLSR	4	-0.1087	1
MGG_01128T0	955	C	pentafunctional AROM polypeptide (1591 aa)	1	5.32768e-06	50.271	EMMETKPEGYIFSC(1)GGGIVETPEAR	4	0.63861	1
MGG_00905T0	277	C	Sec14 cytosolic factor (344 aa)	1	9.0217e-11	82.885	SLGGTC(1)TC(1)AGGC(1)ELSDAGPWNEK	4	-0.31363	2	1	1.7414e-24	129.85	SLGGTC(1)TC(1)AGGC(1)ELSDAGPWNEK	5	-0.093425	5
MGG_11513T0	455	C	heat shock protein SSB1 (615 aa)	1	2.75695e-10	85.177	TNC(1)SENVSLGEFTLAPIPPMR	3	0.73634	13	1	3.81798e-28	141.83	TNC(1)SENVSLGEFTLAPIPPMR	3	0.11048	14
MGG_03375T0	219	C	isotrichodermin C-15 hydroxylase (525 aa)	1	2.12076e-08	151.26	HLIC(1)GTMPIIDK	4	0.20196	5	1	1.58626e-05	102.4	HLIC(1)GTMPIIDK	4	0.099757	5
MGG_03324T0	92	C	hypothetical protein (374 aa)	1	0.000274405	106.42	C(1)AVDEPC(1)LK	3	0.60019	5	1	8.90884e-06	115.71	C(1)AVDEPC(1)LK	3	-0.20109	6
MGG_09520T0	43	C	CCR4-Not complex subunit Caf16 (291 aa)	1	0.000347743	137.01	TC(1)LIGANGAGK	2	-1.1003	3	1	1.4021e-08	121.68	TC(1)LIGANGAGK	2	-0.12034	2
MGG_11383T0	366	C	phosphoacetylglucosamine mutase (553 aa)	1	0.00176186	49.28	LPVVC(1)TPTGVK	3	-0.18461	1
MGG_06014T0	353	C	DNA repair protein Ntg1 (450 aa)	1	0.0030274	53.751	C(1)GDC(1)ELGLR	4	-0.0095407	1
MGG_13535T0	893	C	nucleoporin POM152 (1275 aa)	1	0.000578604	48.216	KDVC(1)EGDIDGFEISLK	4	0.2163	1	1	2.53377e-06	75.376	KDVC(1)EGDIDGFEISLK	4	0.25185	1
MGG_02853T0	93	C	nuclease PA3 (307 aa)	1	0.0047138	43.68	SC(1)SVDMDRDC(1)K	4	-0.17695	2
MGG_02456T1	269	C	hypothetical protein (1228 aa)	0.99952	0.000373389	72.2	QTCSCTVC(1)GR	3	0.385	1
MGG_08008T0	100	C	formyltetrahydrofolate deformylase (285 aa)	1	0.000256083	72.2	IGHC(1)LNDLLFR	4	-1.4781	1	1	0.000395104	73.887	IGHC(1)LNDLLFR	4	-1.7054	1
MGG_07097T0	96	C	MOSC domain-containing protein (455 aa)	1	0.000958414	67.334	SC(1)AGIELDR	3	1.1136	1
MGG_04398T0	205	C	6-phosphogluconate dehydrogenase (334 aa)	1	0.00239659	60.91	MC(1)FASLSK	3	0.47421	1	1	0.00130997	71.379	MC(1)FASLSK	3	0.96506	1
MGG_01987T0	330	C	C2H2 finger domain-containing protein (850 aa)	1	0.000134652	73.927	HFKDDHFLC(1)ADR	5	-0.93207	2	1	7.98206e-05	83.204	HFKDDHFLC(1)ADR	5	-0.94052	2
MGG_11727T0	600	C	calcium-transporting P-type ATPase (1074 aa)	1	9.24614e-05	65.374	VLASC(1)DTYITGEGR	3	-0.17155	1
MGG_13651T0	52	C	high-affinity glucose transporter (535 aa)	1	4.4166e-07	137.84	FNELGFNENGSC(1)R	3	0.36815	3	1	3.69314e-05	89.231	FNELGFNENGSC(1)R	3	2.556	3
MGG_14971T0	703	C	elongation factor 3 (1056 aa)	1	6.56357e-07	77.746	PQISDITFQC(1)SLGSR	3	-0.017428	2	1	0.000211533	40.986	MDFQYPGTSKPQISDITFQC(1)SLGSR	4	0.57869	1
MGG_03652T0	177	C	CSN12 (452 aa)								1	0.00603922	57.281	ILEDC(1)AR	3	-0.60643	1
MGG_01537T0	1319	C	pyrABCN (2242 aa)								1	0.0082294	47.082	TSSAVAC(1)K	2	0.82526	2
MGG_03872T0	498	C	hypothetical protein (786 aa)	1	0.000477239	50.305	AVTEAC(1)SALGGSLVR	3	1.4137	1	1	0.000537281	51.03	AVTEAC(1)SALGGSLVR	3	1.2585	1
MGG_06524T0	377	C	fructose-2,6-bisphosphatase (444 aa)	1	0.000201817	94.309	C(1)IYAYFTEK	3	-0.31315	1	1	0.000264324	81.972	C(1)IYAYFTEK	3	0.69414	1
MGG_06309T0	139	C	cell cycle control protein cwf14 (149 aa)								0.783114	0.0091722	48.405	DIEC(0.038)VNC(0.783)GC(0.222)HGC(0.956)ASSD	3	-0.013258	1
MGG_01033T0	249	C	hypothetical protein (421 aa)	1	0.000241212	90.906	HQEC(1)FTYFR	4	-0.66069	3	1	0.00094791	68.335	HQEC(1)FTYFR	4	-1.2037	2
MGG_11389T0	256	C	threonine aldolase (434 aa)	1	4.04045e-07	80.387	EYGAC(1)FDTINLC(1)FSK	4	-0.96087	1
MGG_03940T0	246	C	hypothetical protein (471 aa)	1	4.58757e-05	68.044	VVSNPELAEIQDLC(1)R	3	1.2879	1	1	0.000106066	61.409	VVSNPELAEIQDLC(1)R	3	1.3377	1
MGG_03096T0	229	C	fructose-bisphosphate aldolase (288 aa)	1	0.00136198	79.474	C(1)IELGVSK	3	-1.0636	1	1	0.000795682	80.438	C(1)IELGVSK	2	-0.78046	3
MGG_01084T0	154	C	glyceraldehyde-3-phosphate dehydrogenase (337 aa)	1	1.54725e-32	142.79	SYDGSASVISNASC(1)TTNC(1)LAPLAK	4	1.8514	5	1	6.6823e-35	136.92	SYDGSASVISNASC(1)TTNC(1)LAPLAK	4	2.3458	4
MGG_06860T0	102	C	coatomer subunit beta (959 aa)								1	0.00101871	56.404	QEMILVC(1)NGIR	3	3.4974	1
MGG_03136T0	105	C	60S ribosomal protein L10 (220 aa)	1	0.0030894	55.461	MLSC(1)AGADR	3	1.6956	2	1	0.000476512	76.221	MLSC(1)AGADR	3	-0.021983	4
MGG_11346T0	723	C	hypothetical protein (1457 aa)	1	2.57324e-07	101.32	C(1)AGFTDEQLFDLGR	3	1.1651	1
MGG_14517T0	442	C	developmental regulator flbA (715 aa)	1	0.00014549	58.814	AASEWLMDC(1)C(1)TTVDR	4	-0.70325	1
MGG_03759T0	307	C	GPI transamidase component GPI16 (646 aa)	1	6.09098e-14	84.674	SMQGSC(1)PLANSDVPPVC(1)MQIPESR	4	-0.25772	2	1	2.78197e-14	82.885	SMQGSC(1)PLANSDVPPVC(1)MQIPESR	4	-0.5249	3
MGG_06099T0	288	C	serine/threonine-protein phosphatase PP2A catalytic subunit (329 aa)	1	0.000262664	56.527	C(1)GNQAAIMEIDEHLK	3	2.0269	1	1	0.000961239	46.318	C(1)GNQAAIMEIDEHLK	4	-0.10977	1
MGG_12397T0	184	C	hypothetical protein (555 aa)	1	0.00176715	58.433	AIEQC(1)FEHR	4	1.051	1	1	0.0040936	49.444	AIEQC(1)FEHR	4	1.0729	1
MGG_10497T0	63	C	bli-3 (209 aa)	1	0.00262793	75.311	C(1)MALAAK	3	-2.1319	5	1	0.00281358	69.39	C(1)MALAAK	3	-2.3058	3
MGG_10420T0	497	C	hypothetical protein (680 aa)	1	0.0090591	47.849	NMLETC(1)R	3	0.17391	1
MGG_12996T0	295	C	glutamate-5-semialdehyde dehydrogenase (446 aa)								1	3.72779e-28	136.68	GVTLHC(1)DPESLAVVQGTLGTAAR	4	-0.82748	1
MGG_16417T0	437	C	hypothetical protein (563 aa)	1	3.81223e-14	96.55	C(1)VSVESGEYEYELC(1)WMDQTTQK	4	-0.22414	1	1	1.10473e-13	81.357	C(1)VSVESGEYEYELC(1)WMDQTTQK	4	-0.54406	3
MGG_10106T0	81	C	hypothetical protein (334 aa)	1	0.000723002	62.466	C(1)DTIC(1)LVPPAR	3	0.76024	1
MGG_03331T0	84	C	hypothetical protein (229 aa)	1	0.000898012	62.466	EGDIVLEFC(1)R	3	-0.03574	1	1	0.0109795	43.77	EGDIVLEFC(1)R	3	0.1356	1
MGG_09322T0	405	C	hypothetical protein (618 aa)	1	0.000839768	59.418	C(1)SLPDGPDGAR	3	-0.39412	1	1	0.00105012	59.418	C(1)SLPDGPDGAR	3	0.42646	1
MGG_04514T0	359	C	glycolipid 2-alpha-mannosyltransferase (427 aa)	1	2.33565e-18	99.954	HDQLYQC(1)PVNSPGSQLPDNPSLGTDK	3	0.88592	2	1	7.88762e-31	128.4	HDQLYQC(1)PVNSPGSQLPDNPSLGTDK	3	1.7649	2
MGG_03911T0	29	C	serine/threonine-protein phosphatase ppe1 (396 aa)	1	0.00272718	50.353	C(1)HYLPEAVMK	3	-0.11426	1	1	0.00199861	53.751	C(1)HYLPEAVMK	3	0.22422	1
MGG_02493T0	816	C	hypothetical protein (1008 aa)	1	0.000572189	50.222	VVNC(1)GQHFLTPEK	4	0.19843	1
MGG_08583T0	175	C	beta-glucosidase 1 (569 aa)								1	1.49607e-05	66.246	LGFNGLC(1)LQDGPLAIR	3	1.0013	1
MGG_00518T0	216	C	proliferating cell nuclear antigen (260 aa)	1	0.0100705	50.966	YLVNFC(1)K	3	-3.4331	1	1	0.0233714	40.103	YLVNFC(1)K	3	-2.6042	1
MGG_15536T0	546	C	hypothetical protein (2217 aa)	1	0.00012683	45.489	IQSQC(1)YPTAFGDDGNMLIC(1)APTGSGK	4	1.5343	1
MGG_07037T0	332	C	phosphatidylserine decarboxylase (1172 aa)	1	7.14624e-07	76.759	TSFDC(1)DPFVVASLGK	3	-0.013663	1
MGG_08117T0	407	C	DRAP deaminase (488 aa)								1	0.00300698	66.429	MSGELC(1)K	2	-0.70822	1
MGG_08201T0	123	C	hypothetical protein (137 aa)	1	0.000100867	93.442	LPFC(1)QEHLAK	2	-0.38292	3	1	0.00149724	57.174	LPFC(1)QEHLAK	3	-0.27817	2
MGG_10609T0	223	C	DNA-(apurinic or apyrimidinic site) lyase 1 (479 aa)								1	0.00114284	89.369	C(1)DELGIR	3	0.138	1
MGG_01723T0	17	C	cytochrome b2 (495 aa)	1	1.34719e-07	92.939	HDSSQSC(1)WVIVHGK	3	1.3395	3	1	1.19102e-05	92.265	HDSSQSC(1)WVIVHGK	3	0.97818	3
MGG_00409T0	11	C	hypothetical protein (113 aa)								0.833816	0.00830143	60.895	ASTC(0.834)C(0.166)GK	2	0.76553	1
MGG_00647T0	158	C	hypothetical protein (498 aa)	1	0.000222323	104.05	LIEGC(1)LVAGR	2	-0.92774	2	1	6.07084e-06	104.42	LIEGC(1)LVAGR	2	-1.0321	3
MGG_12634T0	247	C	dihydroorotase (427 aa)	1	8.32163e-10	110.44	VVLEHC(1)STAAAIDAVK	3	-0.0364	4	1	8.20329e-08	87.519	VVLEHC(1)STAAAIDAVK	3	-1.0697	2
MGG_08047T0	115	C	glycerophosphoryl diester phosphodiesterase (425 aa)	1	0.0020892	81.297	DLELVC(1)R	3	0.74315	4	1	0.00245181	75.311	DLELVC(1)R	3	0.92762	3
MGG_14302T0	97	C	hypothetical protein (694 aa)	1	0.00198616	55.806	C(1)PADGVTASK	2	0.96095	2	1	0.000169012	82.261	C(1)PADGVTASK	3	0.040235	1
MGG_09312T0	56	C	hypothetical protein (475 aa)	1	0.0333198	41.227	C(1)NYSPQK	2	0.49949	1	1	0.00135691	98.418	C(1)NYSPQK	2	-0.02945	1
MGG_15536T0	532	C	hypothetical protein (2217 aa)	1	0.00012683	45.489	IQSQC(1)YPTAFGDDGNMLIC(1)APTGSGK	4	1.5343	1
MGG_05890T0	207	C	beta-galactosidase (1047 aa)	1	7.28808e-08	144.57	DVHLIAFPTDC(1)R	2	0.29892	4	1	6.15146e-05	95.417	DVHLIAFPTDC(1)R	3	-0.30811	3
MGG_00363T0	210	C	hypothetical protein (1409 aa)	1	0.000160048	61.409	DALQTMSASLDLC(1)K	3	3.8182	1
MGG_00686T0	266	C	dienelactone hydrolase (334 aa)	1	2.09352e-15	103.9	SPLGLVC(1)VENDPMFSDEVR	3	1.4764	2	1	4.04575e-12	91.589	SPLGLVC(1)VENDPMFSDEVR	3	2.0182	2
MGG_01977T0	330	C	hypothetical protein (512 aa)	1	0.00105433	65.224	IPDC(1)INNAR	3	0.27965	1
MGG_01648T0	308	C	tRNA dihydrouridine synthase (442 aa)	1	0.00497855	54.157	FC(1)LDMENK	2	0.27575	1	1	0.00124368	74.255	FC(1)LDMENK	2	0.56681	1
MGG_00276T0	509	C	FAD binding domain-containing protein (515 aa)	1	0.000640514	64.82	FNFYAPLQC(1)GK	3	-0.43731	1	1	0.000387235	74.841	FNFYAPLQC(1)GK	3	-0.68256	1
MGG_06189T0	341	C	hypothetical protein (391 aa)	1	8.50549e-35	198.72	VIC(1)ESNNSK	2	3.7011	29	1	7.58788e-22	156.16	VIC(1)ESNNSK	2	-1.5563	45
MGG_07033T0	347	C	ATP-dependent RNA helicase DED1 (672 aa)	1	0.00315864	62.659	ISLC(1)NIK	3	0.56168	1	1	0.0071025	54.205	ISLC(1)NIK	3	0.37533	1
MGG_02504T0	461	C	elongation factor Tu GTP binding domain-containing protein (564 aa)	1	6.96981e-06	58.564	AGDVIC(1)DPTNPIQC(1)IDSFTAK	4	0.77499	1	1	0.000110076	49.188	AGDVIC(1)DPTNPIQC(1)IDSFTAK	4	0.32191	1
MGG_10843T0	35	C	SIL1 (414 aa)	1	0.000188022	57.034	VVKDDGENELIC(1)HTK	5	0.69116	1	1	0.000883996	55.975	VVKDDGENELIC(1)HTK	3	-0.34641	2
MGG_07613T0	1044	C	acetyl-CoA carboxylase (2345 aa)	1	0.000101322	64.224	EVLIQC(1)SLPSLDER	3	1.0325	1	1	0.000138485	63.185	EVLIQC(1)SLPSLDER	3	0.7594	1
MGG_06586T0	181	C	hypothetical protein (403 aa)	1	7.68586e-05	55.755	SPSAAEYAAVNPNLC(1)FK	3	2.3873	1
MGG_17848T0	15	C	hypothetical protein (207 aa)	1	0.000103584	96.113	C(1)AVSPQDSSR	2	-1.1647	2	1	0.00191698	56.548	C(1)AVSPQDSSR	3	0.96791	1
MGG_01581T0	395	C	26S protease regulatory subunit 7 (440 aa)	1	0.000920306	51.727	SVC(1)TEAGMFAIR	3	0.56262	1	1	0.000751488	56.551	SVC(1)TEAGMFAIR	3	0.73848	1
MGG_05247T0	868	C	NAD-specific glutamate dehydrogenase (1046 aa)	1	0.000604598	68.657	LENAGC(1)IFIK	3	0.85264	2	1	0.00017716	87.258	LENAGC(1)IFIK	2	0.70892	3
MGG_16595T0	88	C	hypothetical protein (482 aa)	1	0.000147721	73.36	C(1)QFQGYTNLPTR	3	-0.10938	1	1	8.6695e-05	91.202	C(1)QFQGYTNLPTR	3	0.29943	1
MGG_11021T0	491	C	hypothetical protein (687 aa)	1	2.77776e-05	102.97	TLTAEC(1)VAEFSR	3	1.0872	1	1	1.37871e-06	113.61	TLTAEC(1)VAEFSR	2	1.6476	2
MGG_13778T0	22	C	zinc finger protein GIS2 (231 aa)	1	2.57236e-10	104.21	C(1)GNVGHYAEVC(1)SSAER	4	0.048105	2	1	6.47038e-18	133.86	C(1)GNVGHYAEVC(1)SSAER	4	0.056097	2
MGG_07756T0	681	C	pyruvate carboxylase (1198 aa)								1	1.02426e-13	82.267	GANGVAYSSLPDNAIDHFC(1)EQAK	3	0.16653	2
MGG_06913T0	296	C	seryl-tRNA synthetase (498 aa)	1	4.45396e-05	101.71	VEQFC(1)ITEPEK	3	1.8156	1	1	0.000174805	88.338	VEQFC(1)ITEPEK	3	2.2674	1
MGG_08824T0	98	C	hypothetical protein (206 aa)	1	1.39544e-22	106.23	IWQSC(1)EPLEHNRPFDKPAVSDVEK	5	1.3045	1	1	4.73867e-14	79.935	IWQSC(1)EPLEHNRPFDKPAVSDVEK	4	-0.013715	2
MGG_17072T0	352	C	dihydrolipoyl dehydrogenase (509 aa)	1	7.927e-06	77.279	C(1)VGDVTFGPMLAHK	4	0.25371	6	1	8.95908e-06	85.554	C(1)VGDVTFGPMLAHK	4	0.062795	6
MGG_10327T0	22	C	hypothetical protein (730 aa)	1	0.000241265	93.649	TTNGTAAC(1)K	3	-0.79091	1	1	0.000346704	82.287	TTNGTAAC(1)K	3	-0.38077	1
MGG_11149T0	306	C	hypothetical protein (482 aa)	1	3.42869e-12	99.663	IEC(1)DGDC(1)NGLPC(1)EINPAK	5	0.90616	2	1	3.49576e-06	66.152	IEC(1)DGDC(1)NGLPC(1)EINPAK	5	0.71043	1
MGG_02085T0	180	C	FAD-linked sulfhydryl oxidase ALR (218 aa)	1	0.000958026	88.495	LKKPEFDC(1)VK	3	1.0619	4	1	0.00272259	63.184	LKKPEFDC(1)VK	3	1.8669	4
MGG_01271T0	24	C	hypothetical protein (107 aa)	1	0.000125724	86.344	ENC(1)GLC(1)TSAK	3	0.65294	2	1	2.03581e-08	119.27	ENC(1)GLC(1)TSAK	3	0.40348	1
MGG_07331T0	233	C	1,3-beta-glucanosyltransferase gel1 (447 aa)	1	4.27035e-05	60.307	SDFFAFNDYSFC(1)STDPK	3	0.63017	2	1	2.12544e-05	61.962	SDFFAFNDYSFC(1)STDPK	3	1.2405	5
MGG_11541T0	950	C	phosphoribosylformylglycinamidine synthase (1360 aa)	1	8.57446e-05	78.324	C(1)GVDIEIDDLVK	3	0.26325	1	1	0.00117025	52.576	C(1)GVDIEIDDLVK	3	0.4403	1
MGG_07216T0	188	C	versicolorin reductase (275 aa)								1	0.00667415	46.129	AFAVDC(1)GAK	3	0.52581	1
MGG_04556T0	99	C	alcohol dehydrogenase 1 (340 aa)	1	2.07959e-06	118.51	VGSGWHGGHDGTC(1)K	3	-0.4201	1	1	0.00167766	43.03	VGSGWHGGHDGTC(1)K	3	-0.35382	2
MGG_09601T0	107	C	alpha-xylosidase (668 aa)								1	0.00255263	69.275	C(1)SAIEVEAR	3	-0.42152	1
MGG_02252T0	220	C	tetrahydroxynaphthalene reductase (284 aa)	1	0.000811498	69.825	TDMYHAVC(1)R	2	-0.37871	2	1	0.00168759	60.91	TDMYHAVC(1)R	3	-1.0175	1
MGG_01186T0	103	C	hypothetical protein (228 aa)	1	0.000870933	53.448	C(1)EAVLAPIWDLR	3	0.41764	1	1	0.000139074	75.088	C(1)EAVLAPIWDLR	3	-0.31147	1
MGG_01423T0	134	C	hypothetical protein (261 aa)	1	4.54486e-09	72.167	HGPAEC(1)MGNIIELC(1)AADLYPDPK	4	-2.8548	5	1	3.47353e-20	112.85	HGPAEC(1)MGNIIELC(1)AADLYPDPK	4	-2.2641	7
MGG_06763T0	408	C	DNA primase large subunit (507 aa)								1	2.69856e-06	64.454	ILTEHPPGPGEAHGC(1)PYR	4	-0.95089	1
MGG_15072T0	237	C	importin subunit alpha-1 (552 aa)	1	0.0066199	42.843	NATWTLSNFC(1)R	3	0.2808	1
MGG_07213T1	310	C	pre-mRNA-splicing factor prp1 (731 aa)								1	3.10946e-09	104.95	C(1)EEEGAVITC(1)NNIIR	4	2.6507	1
MGG_07084T0	82	C	3' exoribonuclease (303 aa)	1	0.0132172	40.058	LSC(1)TVHGPR	3	2.5367	1
MGG_09842T0	167	C	hypothetical protein (171 aa)	1	0.000954136	74.376	VTSYQC(1)WDW	2	0.31589	1	1	0.000914683	76.221	VTSYQC(1)WDW	2	0.6596	1
MGG_02918T0	75	C	hypothetical protein (115 aa)	1	3.11036e-05	81.191	TC(1)SFFER	3	1.1303	2	1	0.00115032	89.296	TC(1)SFFER	2	0.54647	2
MGG_04548T0	173	C	4-coumarate-CoA ligase (558 aa)	1	0.000838772	96.111	STFYC(1)SK	2	0.23108	1	1	0.00266177	86.833	STFYC(1)SK	3	0.024219	2
MGG_03051T0	255	C	aspartate-semialdehyde dehydrogenase (364 aa)	1	1.80315e-07	99.991	VPVLDGHTAC(1)VSLR	3	0.20889	2	1	1.02841e-06	103.76	VPVLDGHTAC(1)VSLR	3	0.32245	2
MGG_00884T0	201	C	26S proteasome non-ATPase regulatory subunit 3 (558 aa)	1	0.000163476	67.385	GAEFSQHLC(1)ER	3	-0.51611	2	1	0.00041511	69.721	GAEFSQHLC(1)ER	3	-0.76196	1
MGG_07791T0	37	C	surface protein 1 (135 aa)	1	7.99356e-05	97.734	TC(1)NAADTVC(1)K	4	0.80387	3	1	0.000188403	94.767	TC(1)NAADTVC(1)K	4	-0.97547	3
MGG_09750T0	163	C	diphosphomevalonate decarboxylase (386 aa)	1	0.00550493	48.794	QGSGSAC(1)R	3	-1.6096	1	1	2.06893e-10	110.12	QGSGSAC(1)R	2	1.2037	2
MGG_02085T0	134	C	FAD-linked sulfhydryl oxidase ALR (218 aa)	0.964527	3.00823e-05	65.374	LYPC(0.965)GDC(0.035)ASHFQQLLK	4	-0.65516	1	0.975345	3.99145e-06	73.386	LYPC(0.975)GDC(0.025)ASHFQQLLK	4	-0.33309	1
MGG_10569T0	269	C	pyruvate dehydrogenase E1 component subunit beta (384 aa)	1	0.000113785	67.019	C(1)VGQSLVAAENLK	3	0.48732	5	1	4.20767e-05	77.894	C(1)VGQSLVAAENLK	3	1.0713	3
MGG_04377T0	120	C	rho-type GTPase-activating protein 1 (1182 aa)	1	0.000185263	71.176	ALDGTFHLDC(1)FK	3	1.7057	2	1	0.000221978	69.03	ALDGTFHLDC(1)FK	3	1.4929	2
MGG_03838T0	157	C	Ser/Thr protein phosphatase (690 aa)	1	0.00222614	41.542	LDVPVYTVWGAC(1)EDVR	3	0.5671	1
MGG_07628T0	52	C	acetolactate synthase (582 aa)	1	3.63778e-08	82.609	IITC(1)PNEMVAMSMADGYAR	3	-0.36553	9	1	2.23713e-11	90.718	IITC(1)PNEMVAMSMADGYAR	3	-0.41847	9
MGG_06288T0	118	C	hypothetical protein (510 aa)	1	6.01954e-06	64.705	AFGGLENC(1)ISNESFVSLPK	3	1.6025	1	1	1.33748e-07	66.152	AFGGLENC(1)ISNESFVSLPK	3	2.0048	1
MGG_08253T0	37	C	hypothetical protein (155 aa)	1	3.31615e-25	182.39	VTNLQC(1)QPR	3	0.68182	3	1	4.72806e-11	142.36	VTNLQC(1)QPR	2	0.47202	2
MGG_07109T0	160	C	eukaryotic translation initiation factor 3 subunit G (325 aa)	1	1.93621e-06	148.19	IC(1)NGEHFTAR	2	-0.29765	8	1	1.53125e-23	163.12	IC(1)NGEHFTAR	2	-0.5205	6
MGG_01592T0	477	C	eukaryotic translation initiation factor 2 subunit gamma (514 aa)	1	0.000109329	63.185	LILTSPAC(1)TNIGEK	3	1.0808	1
MGG_03853T0	304	C	aldose 1-epimerase (343 aa)	1	0.000133872	102.55	SAFC(1)VEPSR	2	0.82096	3	1	0.000370439	78.098	SAFC(1)VEPSR	2	0.99876	4
MGG_07070T0	491	C	hypothetical protein (1213 aa)	1	0.00522915	43.68	VAAIGVIDC(1)LR	3	1.5747	1
MGG_15667T0	233	C	hypothetical protein (365 aa)	0.808551	0.00156861	42.708	GQTC(0.191)IVSNSC(0.809)PATVTR	3	1.6525	1	0.997883	8.71983e-05	58.885	GQTC(0.002)IVSNSC(0.998)PATVTR	3	1.2026	1
MGG_06394T0	168	C	guanylate kinase (811 aa)	1	0.00153875	85.813	TC(1)NELLR	3	-0.1392	1	1	0.000805543	95.352	TC(1)NELLR	3	-0.56866	1
MGG_15868T0	134	C	argininosuccinate synthase (416 aa)	1	5.5103e-07	96.745	AC(1)NPSIEVIAPWR	3	0.35461	1	1	1.76296e-05	96.745	AC(1)NPSIEVIAPWR	3	-0.49041	1
MGG_05258T0	126	C	mitochondrial-processing peptidase subunit alpha (562 aa)	1	4.72117e-20	109.65	HTADEMLEAVEHLGGNIQC(1)ASSR	4	-0.65848	1	1	1.74713e-18	100.28	HTADEMLEAVEHLGGNIQC(1)ASSR	4	-0.26692	1
MGG_01569T0	150	C	minor allergen Alt a 7 (205 aa)	1	1.41329e-05	99.752	C(1)FGIQTDLSEAR	3	-0.80408	6	1	1.84602e-14	131.06	C(1)FGIQTDLSEAR	3	0.96875	5
MGG_11809T0	276	C	hypothetical protein (741 aa)	1	0.000215956	80.706	AQQQC(1)VTDNR	3	1.3878	1	1	0.00230162	53.567	AQQQC(1)VTDNR	3	-1.2357	1
MGG_01822T0	153	C	CMGC/MAPK/P38 protein kinase (358 aa)								1	0.0013194	40.493	DLKPSNILVNENC(1)DLK	4	0.74565	1
MGG_07187T0	1655	C	glutamate synthase (2119 aa)	0.952886	0.00331889	41.45	C(0.981)MDC(0.953)GVPFC(0.065)QSDSGC(0.001)PISNIIPK	4	0.10904	1	0.992073	0.000776616	51.469	C(0.997)MDC(0.992)GVPFC(0.011)QSDSGCPISNIIPK	4	0.039387	1
MGG_05295T0	137	C	hypothetical protein (314 aa)	1	0.0123776	48.561	YDLVC(1)DR	3	-0.61506	1	1	0.0188051	43.808	YDLVC(1)DR	3	-0.55604	1
MGG_06088T0	222	C	hypothetical protein (296 aa)	1	0.0116957	48.794	LGEQYFC(1)K	2	2.1366	1
MGG_00647T0	222	C	hypothetical protein (498 aa)	1	2.98332e-13	92.474	GGGAYVC(1)GEETSLIESLEGK	3	-0.59952	1	1	2.84857e-11	85.087	GGGAYVC(1)GEETSLIESLEGK	3	0.13369	1
MGG_08807T0	1073	C	pre-mRNA-splicing factor ATP-dependent RNA helicase prp22 (1208 aa)	1	0.00531009	41.242	YQVMSC(1)GSDTNR	3	1.2268	1
MGG_06270T0	133	C	adenosine kinase (362 aa)	1	9.26704e-36	190.55	SMC(1)TELGAANHYEVEFLK	3	0.57185	8	1	4.15416e-47	175.33	SMC(1)TELGAANHYEVEFLK	3	0.69754	10
MGG_00396T0	114	C	PaaI_thioesterase (171 aa)	1	0.000310941	89.029	LTGTATC(1)DK	2	-0.070909	2	1	2.58456e-10	139.38	LTGTATC(1)DK	3	-0.032739	2
MGG_10720T0	54	C	guanyl-specific ribonuclease F1 (181 aa)	1	5.28275e-06	62.94	GC(1)SLFASGSTVGSNNYPHR	5	-0.62021	3	1	9.28574e-23	142.35	GC(1)SLFASGSTVGSNNYPHR	3	-0.61052	3
MGG_06913T0	133	C	seryl-tRNA synthetase (498 aa)	1	2.54376e-07	145.91	TYC(1)PEGLTVEK	2	0.048747	2	1	2.07713e-14	135.99	TYC(1)PEGLTVEK	2	0.20512	2
MGG_17123T0	172	C	hypothetical protein (299 aa)	1	1.53571e-12	142.32	SLEGLC(1)GFGYTVAAGK	2	-0.50126	3	1	8.21271e-43	169.37	SLEGLC(1)GFGYTVAAGK	2	-0.89687	3
MGG_00506T0	150	C	hypothetical protein (1516 aa)	1	0.00169709	63.216	IIFNGMDC(1)K	3	3.0595	3	1	0.00127048	62.463	IIFNGMDC(1)K	2	0.88382	5
MGG_08824T0	119	C	hypothetical protein (206 aa)	1	0.000220515	100.07	MC(1)GVTLK	3	3.9356	2	1	0.00201906	80.555	MC(1)GVTLK	2	-0.054198	2
MGG_15100T0	708	C	polyketide synthase (3002 aa)	1	0.00287524	46.069	DAQELC(1)GLDMFR	3	-0.52872	1	1	0.000787787	55.899	DAQELC(1)GLDMFR	3	-0.40957	2
MGG_08200T0	141	C	hypothetical protein (805 aa)	1	0.00403462	51.445	SC(1)GGPDIPVR	3	0.29107	2
MGG_07268T0	113	C	isocitrate dehydrogenase (451 aa)	1	0.000181372	103.26	C(1)ATITPDEAR	2	-0.51377	2	1	0.000745317	65.627	C(1)ATITPDEAR	3	-0.61326	1
MGG_07576T0	161	C	acetoin(diacetyl) reductase (295 aa)	1	7.40829e-09	92.939	QLIAQGEC(1)TPQRPGK	3	0.56193	1	1	1.82584e-06	87.519	QLIAQGEC(1)TPQRPGK	3	-0.67391	1
MGG_08123T0	159	C	beta-glucosidase (845 aa)	1	0.00020025	77.662	HFVC(1)NDQEHR	4	0.22379	1	1	0.000940641	62.463	HFVC(1)NDQEHR	4	0.61933	1
MGG_05603T0	158	C	hypothetical protein (271 aa)	1	1.43313e-08	88.561	ITDLAC(1)PEC(1)SETFEK	4	-0.52513	1	1	1.11025e-07	89.911	ITDLAC(1)PEC(1)SETFEK	4	-0.14499	1
MGG_01661T0	305	C	histone-lysine N-methyltransferase (947 aa)	0.898946	2.91872e-10	101.3	C(0.899)YC(0.101)GESNCSGILGGK	3	-0.67092	1
MGG_00505T0	397	C	septation protein SUN4 (417 aa)	1	3.05299e-08	87.388	GGSYTGGGNGC(1)TTAISK	3	-1.2203	4	1	1.48968e-08	96.096	GGSYTGGGNGC(1)TTAISK	3	-1.3465	3
MGG_06216T0	144	C	hypothetical protein (472 aa)								1	0.00416106	62.714	YVILC(1)GR	3	-0.46614	1
MGG_06309T0	141	C	cell cycle control protein cwf14 (149 aa)								0.997649	7.40952e-05	100.11	DIECVNC(0.002)GC(0.998)HGC(1)ASSD	4	-0.19438	1
MGG_09706T0	471	C	aerobactin siderophore biosynthesis protein iucB (534 aa)	1	0.00334	54.539	TMSVC(1)VEPR	3	-0.7618	1
MGG_13200T0	192	C	eukaryotic translation initiation factor 2 subunit alpha (311 aa)	1	1.09723e-05	69.979	ADVEVTC(1)FAYDGIDAIK	3	-1.6677	1	1	3.53504e-05	58.98	ADVEVTC(1)FAYDGIDAIK	3	-1.2413	1
MGG_07386T0	39	C	C6 zinc finger domain-containing protein (746 aa)	0.999902	0.00235032	69.432	LACLAC(1)R	3	-0.25475	1	0.999995	0.00174331	82.263	LACLAC(1)R	3	0.42649	1
MGG_08173T0	286	C	NADP-dependent malic enzyme (670 aa)	1	5.08569e-06	73.168	QLPIVIDC(1)GTNNEENLR	3	0.79878	1	1	3.52864e-07	77.221	QLPIVIDC(1)GTNNEENLR	3	0.95974	1
MGG_03940T0	65	C	hypothetical protein (471 aa)	1	0.000125099	81.92	ASTGVVWC(1)TER	3	1.2404	1	1	0.00139811	55.261	ASTGVVWC(1)TER	3	0.97796	1
MGG_12664T0	160	C	hypothetical protein (259 aa)	1	0.00367887	58.246	QLSAEGIC(1)K	2	-0.37493	2
MGG_02505T0	288	C	pre-60S factor REI1 (574 aa)	1	7.65304e-05	93.325	ELNEC(1)LYC(1)AK	4	1.0235	2	1	0.000455922	69.275	ELNEC(1)LYC(1)AK	3	0.72621	2
MGG_09492T0	150	C	YggS family pyridoxal phosphate enzyme (259 aa)	1	2.68442e-07	98.942	SGC(1)APGEETIALC(1)R	3	-1.2811	3	1	2.61391e-05	71.879	SGC(1)APGEETIALC(1)R	4	-0.46702	3
MGG_16711T0	467	C	hypothetical protein (1103 aa)	1	0.00289909	45.357	SVC(1)GAFDAMC(1)DGIKPEVMK	4	0.23796	1	1	0.0080022	41.485	SVC(1)GAFDAMC(1)DGIKPEVMK	4	0.77867	1
MGG_05237T0	120	C	60S ribosomal protein L7 (249 aa)	1	7.54717e-05	85.355	LLQINNGC(1)FVR	3	-0.5897	5	1	0.000316841	85.533	LLQINNGC(1)FVR	2	-1.9851	5
MGG_11205T0	1070	C	dynein heavy chain (4354 aa)	1	0.000168846	61.409	FDDLPSEC(1)ANQLSR	3	0.54312	1	1	0.00234651	41.227	FDDLPSEC(1)ANQLSR	3	1.2459	1
MGG_09766T0	276	C	3-deoxy-7-phosphoheptulonate synthase (384 aa)	1	3.66664e-05	72.615	QAIMIDC(1)SHGNSNK	3	-0.49517	4	1	3.93385e-11	127.32	QAIMIDC(1)SHGNSNK	3	-0.86708	4
MGG_03761T0	875	C	hypothetical protein (1640 aa)	1	2.19719e-07	76.82	IEAGQSAEAVLIC(1)YAPK	3	-3.023	1	1	1.03208e-06	74.141	IEAGQSAEAVLIC(1)YAPK	3	-1.931	1
MGG_11335T0	363	C	hypothetical protein (610 aa)	1	0.000715959	94.262	HGYSYC(1)K	3	1.8995	2	1	0.00396307	63.287	HGYSYC(1)K	2	-3.6587	2
MGG_05002T0	803	C	ubiquitin carboxyl-terminal hydrolase (2574 aa)	1	0.000534195	49.595	SGC(1)PAVIDGQQNAPR	3	0.52383	1	1	4.87167e-06	75.764	SGC(1)PAVIDGQQNAPR	3	2.7182	1
MGG_09507T0	590	C	hypothetical protein (718 aa)	1	4.25876e-52	198.24	SGSGSGSGATSGPLASPSPSC(1)ER	3	1.2625	1	1	1.62745e-34	143.93	SGSGSGSGATSGPLASPSPSC(1)ER	3	0.46279	1
MGG_03893T0	159	C	pre-mRNA-splicing factor ATP-dependent RNA helicase prp43 (780 aa)	1	0.0130527	42.599	MVAC(1)TQPR	3	0.47845	1
MGG_00409T0	36	C	hypothetical protein (113 aa)	1	0.000565709	66.267	QSALHC(1)TC(1)DK	4	1.0912	2	1	0.000292163	75.819	QSALHC(1)TC(1)DK	5	0.44083	4
MGG_10148T0	27	C	6-phosphogluconolactonase (260 aa)	1	2.60445e-19	171.21	SYVIQC(1)QDAGITR	3	0.21451	3	1	5.08941e-22	151.07	SYVIQC(1)QDAGITR	3	2.857	6
MGG_06571T0	42	C	60S ribosomal protein L43 (93 aa)	0.999999	7.99306e-09	93.162	YTCTFC(1)GK	2	-0.55423	3	0.995258	0.00489854	48.794	YTC(0.005)TFC(0.995)GK	2	-0.42634	3
MGG_01592T0	355	C	eukaryotic translation initiation factor 2 subunit gamma (514 aa)	1	0.000189488	72.615	DDKGDLQC(1)TPIFSR	3	0.15601	2	1	2.27703e-05	74.133	DDKGDLQC(1)TPIFSR	3	0.21152	2
MGG_13455T0	355	C	hypothetical protein (469 aa)	1	9.79025e-05	104.21	SAEAC(1)IK	2	-1.1889	1	1	0.00456753	76.035	SAEAC(1)IK	2	-1.1102	1
MGG_16595T0	105	C	hypothetical protein (482 aa)	1	4.92883e-10	96.78	SSADQC(1)GDIPEPFSLR	3	0.69094	1	1	0.000321093	51.466	SSADQC(1)GDIPEPFSLR	3	-0.34733	1
MGG_00771T0	24	C	5-oxoprolinase (1377 aa)	1	1.14202e-11	91.317	GGTFTDC(1)VGNLNGEDVVIK	3	0.86231	3	1	0.000322672	48.288	GGTFTDC(1)VGNLNGEDVVIK	3	0.46298	2
MGG_08619T0	131	C	aryl-alcohol dehydrogenase (359 aa)	1	0.00815583	54.205	AVDDC(1)LK	3	-0.28191	1	1	0.0071025	54.205	AVDDC(1)LK	3	-0.56119	1
MGG_04765T0	339	C	hypothetical protein (496 aa)	1	0.000181372	103.26	TC(1)SVDMFTFK	2	-2.1765	9	1	0.000298354	83.862	TC(1)SVDMFTFK	2	-2.3504	7
MGG_00246T0	117	C	NADP-dependent alcohol dehydrogenase 6 (365 aa)								1	0.00515127	71.379	ENYC(1)STK	2	-1.0324	2
MGG_03880T0	99	C	alcohol dehydrogenase 1 (353 aa)	0.920703	0.00111741	48.467	WINSSC(0.921)QNC(0.079)DFCR	3	-2.4792	1
MGG_03895T0	68	C	small nuclear ribonucleoprotein F (89 aa)	1	0.00012875	108.09	C(1)NNVLWVR	2	-1.0958	2	1	0.000182662	92.47	C(1)NNVLWVR	3	0.59311	2
MGG_02944T0	799	C	HAL protein kinase (851 aa)	1	2.7703e-05	66.826	TVEC(1)C(1)QFESYDEPSTK	4	0.09307	1
MGG_10323T0	176	C	GTP-binding protein RHO3 (211 aa)	1	0.00635133	51.193	YLEC(1)SAMR	3	-1.1138	1
MGG_10927T0	180	C	metallo-endopeptidase (348 aa)	1	0.00495668	43.68	TMVQSDC(1)TGTR	3	1.1752	1	1	0.00321402	44.543	TMVQSDC(1)TGTR	3	0.74093	1
MGG_02425T0	1767	C	hypothetical protein (1769 aa)	1	0.040439	42.095	KGSLNC(1)F	3	1.5978	1
MGG_05260T0	395	C	hypothetical protein (1782 aa)	1	0.000186824	71.085	VIC(1)NFPTSDNLK	3	0.057099	1	1	0.000193857	71.085	VIC(1)NFPTSDNLK	3	0.22321	1
MGG_06926T0	88	C	cyclopropane-fatty-acyl-phospholipid synthase (352 aa)	1	0.00211444	71.877	YSAC(1)LYPK	2	0.63792	3	1	0.000685824	82.452	YSAC(1)LYPK	3	-0.98804	4
MGG_00409T0	89	C	hypothetical protein (113 aa)	1	2.60817e-09	76.282	PADAC(1)TC(1)EK	3	0.17631	6	1	3.76557e-26	108.57	PADAC(1)TC(1)EK	4	0.48376	5
MGG_02186T0	145	C	hypothetical protein (363 aa)	1	0.000893983	53.051	TGC(1)YGGGGADQR	3	-0.84891	1
MGG_03538T0	986	C	hypothetical protein (1102 aa)	0.992332	0.00484033	48.423	DLC(0.008)NSC(0.992)GLR	3	0.30888	1	1	0.00272864	52.579	DLC(1)NSC(1)GLR	4	-0.90994	1
MGG_15100T0	271	C	polyketide synthase (3002 aa)	1	0.00109498	44.391	TLSQALSDGDNIEC(1)VIR	3	-2.8077	1	1	1.85176e-08	79.837	TLSQALSDGDNIEC(1)VIR	4	-2.2857	2
MGG_00449T0	608	C	eukaryotic peptide chain release factor GTP-binding subunit (732 aa)	1	0.000871283	45.618	GIEEEEILPGFVIC(1)SPK	3	-1.4575	1	1	1.22047e-08	95.197	GIEEEEILPGFVIC(1)SPK	3	0.91009	2
MGG_11274T0	32	C	hypothetical protein (358 aa)	1	9.91988e-05	76.326	SGPGVC(1)EKPYVR	3	0.36467	2	1	0.000140422	73.881	SGPGVC(1)EKPYVR	3	-0.04323	3
MGG_12644T0	812	C	Rho1 guanine nucleotide exchange factor 1 (1681 aa)	1	0.00124402	75.696	C(1)YSYYCTR	3	0.29267	1	0.999999	0.00169335	67.494	C(1)YSYYCTR	3	-0.44449	1
MGG_08059T0	132	C	hypothetical protein (205 aa)	1	0.00304306	56.258	TDKPC(1)AMLK	3	-0.64247	1	1	0.00366273	60.91	TDKPC(1)AMLK	3	-0.91718	2
MGG_02817T0	504	C	glutamate decarboxylase (573 aa)	1	0.00096544	57.532	LLSDIC(1)EVTQK	3	0.76842	1	1	0.00125787	56.936	LLSDIC(1)EVTQK	3	0.53236	1
MGG_12830T0	355	C	D-lactate dehydrogenase 2 (545 aa)	1	1.19518e-23	112.74	NKKPLDGEYPFYC(1)LIETSGSNTEHDSAK	4	0.36746	5	1	1.31324e-15	82.169	NKKPLDGEYPFYC(1)LIETSGSNTEHDSAK	4	0.48296	5
MGG_03147T0	305	C	glycerol-3-phosphate dehydrogenase (686 aa)								1	1.26647e-05	76.759	C(1)IVNC(1)TGPFSDGIR	4	0.37332	1
MGG_07145T0	397	C	Cullin-1 (768 aa)								1	0.00274209	70.912	SLDNAC(1)R	2	-0.91937	2
MGG_08640T0	245	C	GTP-binding protein 1 (372 aa)	1	0.00279301	74.517	C(1)LYVYNK	3	-0.25944	1	1	0.00249098	74.717	C(1)LYVYNK	3	-0.84468	1
MGG_13796T0	34	C	stress responsive A/B barrel domain-containing protein (111 aa)	1	0.000145909	115.33	C(1)LHPESQAPYIK	3	0.25002	3	1	2.54676e-05	100.93	C(1)LHPESQAPYIK	3	-0.097656	3
MGG_13429T0	274	C	glycoside hydrolase (772 aa)	1	2.99181e-07	90.412	SDFMDLQQHC(1)VSR	3	-1.8811	5	1	2.62383e-05	77.192	SDFMDLQQHC(1)VSR	4	-1.3541	7
MGG_05063T0	420	C	phosphoglycerate kinase (475 aa)	1	1.27497e-07	142.97	ATLDAAVSGC(1)GK	3	0.3723	2	1	5.78392e-28	157.03	ATLDAAVSGC(1)GK	3	-0.036503	2
MGG_00466T0	8	C	cell division control protein 42 (195 aa)	1	0.000495333	112.13	C(1)VVVGDGAVGK	2	0.78647	1	1	9.35114e-15	139.86	C(1)VVVGDGAVGK	2	0.49562	1
MGG_03615T0	211	C	hypothetical protein (214 aa)								1	0.0151113	41.502	MMETC(1)TT	2	-0.34624	1
MGG_05279T0	249	C	hypothetical protein (303 aa)	1	0.000834621	70.056	FEDYLTEC(1)R	3	2.2635	1	1	5.83033e-05	91.867	FEDYLTEC(1)R	3	2.2119	1
MGG_03931T0	1043	C	FRQ-interacting RNA helicase (1103 aa)	1	0.00411304	70.908	GRPFAEIC(1)K	3	0.24163	1
MGG_07708T0	242	C	flavoprotein oxygenase (353 aa)	1	0.00356675	73.233	DC(1)ETVKPPR	3	-0.80737	3	1	0.0118222	68.016	DC(1)ETVKPPR	3	-0.62618	2
MGG_01140T0	257	C	alpha-1,2 mannosyltransferase KTR1 (517 aa)	1	0.000103578	107.03	YFC(1)DITYDPFLK	3	-1.0405	4	1	1.61385e-14	132.56	YFC(1)DITYDPFLK	2	-0.8603	3
MGG_05978T0	184	C	hypothetical protein (188 aa)	1	0.00178474	66.073	VLYDGQC(1)R	2	-0.51257	3	1	0.00369738	55.531	VLYDGQC(1)R	3	-0.089975	1
MGG_05167T0	252	C	hypothetical protein (355 aa)	1	0.00026636	74.611	AC(1)PSYHEPIAR	3	1.5337	2	1	9.21771e-07	114.86	AC(1)PSYHEPIAR	3	0.58435	2
MGG_08025T0	612	C	hypothetical protein (1665 aa)	1	0.0159255	43.124	C(1)EQGTC(1)K	4	0.037553	1
MGG_11389T0	263	C	threonine aldolase (434 aa)	1	4.04045e-07	80.387	EYGAC(1)FDTINLC(1)FSK	4	-0.96087	1
MGG_05599T0	242	C	beta-glucosidase 1 (768 aa)	1	0.000273311	65.179	EGAGSVMC(1)SYQR	3	0.39859	1	1	0.000184754	69.864	EGAGSVMC(1)SYQR	3	0.31241	1
MGG_04689T0	270	C	glucan 1,3-beta-glucosidase (398 aa)	1	4.47521e-09	109.71	YYWQEIGC(1)R	2	1.6001	31	1	1.58372e-15	152.34	YYWQEIGC(1)R	3	0.011834	37
MGG_05980T0	61	C	pyridoxine biosynthesis protein PDX1 (320 aa)	1	3.63896e-05	69.331	IAEEAGAC(1)AVMALER	3	2.6588	1	1	9.06089e-08	95.822	IAEEAGAC(1)AVMALER	3	0.74764	5
MGG_02261T0	359	C	feruloyl esterase B (653 aa)								1	1.09235e-41	150.06	QC(1)DADDGVEDGIVSLPDQC(1)VPDLQR	4	-0.38704	1
MGG_09548T0	216	C	hypothetical protein (224 aa)	1	0.00480954	55.112	TIC(1)LPEGK	3	-0.69783	1	1	0.00786777	47.603	TIC(1)LPEGK	3	-0.47585	1
MGG_01272T0	151	C	CORD and CS domain-containing protein (326 aa)	1	2.35821e-15	105.5	EGEQC(1)VHHPGVPIFHEGSK	4	-0.36856	1	1	1.48834e-10	84.249	EGEQC(1)VHHPGVPIFHEGSK	4	0.057871	1
MGG_08980T0	314	C	stress-induced-phosphoprotein 1 (585 aa)	0.999734	0.000236548	64.827	GDYQACIETC(1)TK	3	0.59624	1
MGG_15019T0	373	C	peroxisomal copper amine oxidase (705 aa)	1	7.92862e-08	87.519	NAIC(1)IHEEDNGLAFK	3	0.34696	2	1	0.00255551	40.278	NAIC(1)IHEEDNGLAFK	4	-0.3153	1
MGG_04765T0	182	C	hypothetical protein (496 aa)	1	0.00307751	63.563	WC(1)GGGMR	3	-1.7248	1
MGG_00063T0	987	C	glycogen debranching enzymye (1589 aa)	1	6.29849e-07	100.22	DNNLAHPLC(1)QNLR	4	0.4691	2	1	4.75865e-22	147.33	DNNLAHPLC(1)QNLR	3	0.42736	3
MGG_03132T0	38	C	DNA repair helicase rad15 (796 aa)	1	2.86762e-06	73.138	TLDVGGNC(1)VLEMPSGTGK	3	0.7545	1	1	2.08647e-05	55.094	TLDVGGNC(1)VLEMPSGTGK	3	1.7245	1
MGG_03511T0	256	C	coatomer alpha subunit (1221 aa)	1	0.0148746	41.448	AWEVDTC(1)R	3	-1.513	1	1	0.0016209	69.825	AWEVDTC(1)R	3	-1.8863	1
MGG_12154T0	431	C	fatty acid synthase subunit alpha (1860 aa)	1	0.00277265	69.432	C(1)IAIMNR	2	0.25569	3	1	0.00249162	69.432	C(1)IAIMNR	2	0.017851	4
MGG_12175T0	4819	C	gramicidin S synthetase 1 (5034 aa)	1	6.1772e-12	99.044	FVPGAVTAISDVQSEC(1)AR	3	0.11323	1	1	1.62753e-07	70.334	FVPGAVTAISDVQSEC(1)AR	3	0.67997	1
MGG_03264T0	312	C	kynurenine-oxoglutarate transaminase 1 (457 aa)								1	1.4166e-19	110.75	IC(1)YSSVSPLQEAC(1)AVGFEQAEK	4	-2.4566	1
MGG_07273T0	25	C	WD repeat-containing protein 2 (609 aa)	1	0.000398216	74.611	GQPTQLSC(1)DSK	2	1.5771	2
MGG_04584T0	305	C	HNRNP arginine N-methyltransferase (346 aa)	1	5.33657e-10	107.45	C(1)NLQVKPNDK	2	-0.96875	2	1	0.00249157	78.513	C(1)NLQVKPNDK	3	1.1479	1
MGG_06167T0	490	C	phytase (522 aa)	1	4.23546e-05	72.321	VTPLQNC(1)DADSMGR	3	-0.10845	2	1	0.000263078	58.079	VTPLQNC(1)DADSMGR	3	1.006	2
MGG_06288T0	297	C	hypothetical protein (510 aa)								1	2.21547e-18	130.27	KPDEGSC(1)TPHAYLTLPR	4	0.072447	1
MGG_03150T0	203	C	cytosolic iron-sulfur protein assembly protein 1 (447 aa)	0.999992	0.000301269	70.942	CVAWC(1)PDVPGR	3	0.013228	1	0.999992	0.000359416	70.942	CVAWC(1)PDVPGR	3	-0.20337	1
MGG_04958T0	196	C	vacuolar protein sorting-associated protein 27 (714 aa)								0.998517	0.000797238	51.643	NC(0.001)GSC(0.999)FDQQC(1)SSK	4	0.075979	1
MGG_06643T0	119	C	hypothetical protein (780 aa)	1	1.36685e-06	72.359	YQQLDAC(1)TNFDEMVC(1)GGWR	4	-3.9442	2	1	0.000214269	47.082	YQQLDAC(1)TNFDEMVC(1)GGWR	4	-0.55299	1
MGG_01062T0	33	C	hypothetical protein (124 aa)	1	5.10343e-07	132.09	IPVIC(1)EK	2	-1.0424	2	1	0.00157655	94.539	IPVIC(1)EK	2	-0.73426	2
MGG_01323T0	229	C	hypothetical protein (568 aa)	1	0.00184561	48.981	SIATSMSPLC(1)R	3	2.2418	1	1	0.000364215	69.721	SIATSMSPLC(1)R	3	2.0918	1
MGG_13875T0	204	C	hypothetical protein (347 aa)	1	0.000730679	65.627	DIFC(1)TPGAFR	3	-0.73436	1	1	0.00193547	56.404	DIFC(1)TPGAFR	3	-0.29794	1
MGG_00876T0	409	C	phenylalanyl-tRNA synthetase (584 aa)								1	2.19516e-12	97.095	EVMPLVLC(1)SHDENFAWLNR	4	1.2422	1
MGG_01449T0	416	C	karyopherin (972 aa)	1	0.000384666	83.783	DSC(1)EVLGVK	2	0.96753	2	1	1.78066e-06	97.431	DSC(1)EVLGVK	2	2.1852	2
MGG_00852T0	143	C	ADP-ribosylation factor-binding protein GGA1 (660 aa)	1	0.00185072	81.95	STIC(1)ETSR	2	1.1667	1	1	4.48082e-06	91.318	STIC(1)ETSR	3	1.1399	2
MGG_14549T0	48	C	cytidine deaminase (165 aa)	1	5.88034e-05	86.189	STAYC(1)PYSNFR	3	1.4387	2	1	0.000495593	66.486	STAYC(1)PYSNFR	3	2.021	2
MGG_10515T0	50	C	hypothetical protein (337 aa)	1	0.00223893	54.259	IFGPTSEC(1)QK	3	0.33524	1	1	0.000391015	73.885	IFGPTSEC(1)QK	3	0.59731	1
MGG_02696T0	340	C	woronin body major protein (418 aa)	1	3.33225e-17	91.238	EESSSISTPSPSVVVQTMC(1)GPVFK	3	0.051217	2	1	2.26993e-09	71.651	ELREESSSISTPSPSVVVQTMC(1)GPVFK	4	0.38305	4
MGG_09160T0	540	C	beta-glucosidase 1 (986 aa)	1	9.35317e-10	77.08	IGIFGEDAGAAPGGPNAC(1)IDR	3	-0.70622	2	1	1.42566e-13	84.946	IGIFGEDAGAAPGGPNAC(1)IDR	3	-0.56776	2
MGG_01981T0	65	C	hypothetical protein (125 aa)	1	0.000899305	45.342	NKDLSEFYDPC(1)QEAAAR	4	0.34519	1	1	0.00078309	41.912	NKDLSEFYDPC(1)QEAAAR	4	0.25273	1
MGG_00789T0	197	C	eukaryotic translation initiation factor 2 beta subunit (321 aa)	1	0.00241834	72.138	IPPPQC(1)AR	2	1.1567	3	1	0.000725219	88.029	IPPPQC(1)AR	3	-0.067282	2
MGG_08370T0	104	C	1,3-beta-glucanosyltransferase gel3 (534 aa)	1	0.00338616	64.42	KDHTAC(1)MK	3	-0.68192	3	1	0.0291798	44.753	KDHTAC(1)MK	3	-0.066488	1
MGG_13149T0	229	C	A-factor-processing enzyme (1127 aa)	1	0.00121944	45.722	HPYC(1)HFSTGNFEVLK	4	0.6616	1
MGG_16187T0	140	C	hypothetical protein (153 aa)	1	1.19005e-09	109.44	VYGC(1)PLPINVEATLC(1)A	3	1.7987	2	1	1.43438e-05	72.327	VYGC(1)PLPINVEATLC(1)A	3	1.0387	2
MGG_03824T0	98	C	NAD-dependent methanol dehydrogenase (495 aa)								1	0.000980033	64.827	RVC(1)VVTDETVDK	3	2.8981	1
MGG_08416T0	395	C	lipase 1 (568 aa)	1	0.000182549	52.527	QLSNAHGDYGNNC(1)PNR	4	1.3576	1
MGG_02156T0	526	C	iron transport multicopper oxidase FET5 (600 aa)	1	1.70546e-05	113.5	SHLESC(1)K	2	0.02985	1	1	0.00052237	104.75	SHLESC(1)K	2	0.32092	2
MGG_17714T0	106	C	hypothetical protein (382 aa)								1	0.00129832	60.255	ADRPDIYC(1)PK	4	0.42617	1
MGG_14666T0	17	C	protein transporter SEC13 (290 aa)	1	0.00174769	65.465	LATC(1)SSDR	3	0.64574	1	1	0.00330274	57.859	LATC(1)SSDR	3	0.69302	1
MGG_09079T0	42	C	hypothetical protein (235 aa)	1	1.03226e-29	164.94	PLGTDDEQQGSGPC(1)GGYTPDFSK	4	2.3442	18	1	5.8561e-56	181.61	PLGTDDEQQGSGPC(1)GGYTPDFSK	3	0.94179	18
MGG_03911T0	216	C	serine/threonine-protein phosphatase ppe1 (396 aa)	1	0.000301952	55.755	QITQVYGFYEEC(1)QQK	3	-0.048223	1	1	9.42629e-06	72.898	QITQVYGFYEEC(1)QQK	3	-0.23298	1
MGG_03326T0	87	C	hypothetical protein (135 aa)	1	0.000123925	63.212	LTC(1)IQDSALTC(1)DAK	3	-2.0518	1	1	2.41465e-05	80.507	LTC(1)IQDSALTC(1)DAK	3	-0.59307	1
MGG_12423T0	332	C	choline monooxygenase (436 aa)								1	0.0138215	44.767	YLC(1)ANAQK	3	-0.46448	1
MGG_06643T0	776	C	hypothetical protein (780 aa)	1	2.89919e-09	110.55	QAYNC(1)PIKEPTC(1)EIW	3	-0.20286	1	1	5.10953e-09	105.14	QAYNC(1)PIKEPTC(1)EIW	3	-0.31666	2
MGG_04847T0	171	C	peptidase M14 (450 aa)	1	0.00491484	58.981	TWTNC(1)DVK	2	0.12366	1	1	0.00529219	60.91	TWTNC(1)DVK	2	0.65294	1
MGG_08045T0	522	C	hypothetical protein (536 aa)	1	0.00109561	55.578	C(1)LSNLGGSAVR	3	0.65725	1	1	0.00459038	40.767	C(1)LSNLGGSAVR	3	1.3445	1
MGG_06087T0	356	C	hypothetical protein (607 aa)	0.954472	0.000151075	95.502	EHNTC(0.046)PIC(0.954)R	3	0.43531	2
MGG_08189T0	283	C	aromatic amino acid aminotransferase (637 aa)	1	0.00135003	79.713	ALYAIC(1)SK	2	-0.92864	2	1	0.000587837	89.355	ALYAIC(1)SK	2	-0.43551	2
MGG_15671T0	143	C	hypothetical protein (505 aa)	1	0.000985852	57.225	GC(1)FDIGLPSSK	3	2.5083	1	1	0.000232434	92.866	GC(1)FDIGLPSSK	2	-0.90304	2
MGG_05284T0	968	C	cytosolic regulator Pianissimo (1397 aa)	0.999858	0.0157724	40.941	AC(1)NTKEHLEYLVECR	3	3.2787	1
MGG_01380T0	346	C	26S protease regulatory subunit 8 (431 aa)	1	0.000654415	57.175	GVC(1)TEAGMYALR	3	1.1375	1	1	0.00230858	45.653	GVC(1)TEAGMYALR	3	-0.23269	1
MGG_06159T0	242	C	hypothetical protein (320 aa)	1	0.000369114	72.2	FC(1)TNFDEEC(1)K	4	0.61065	1
MGG_15831T0	99	C	hypothetical protein (246 aa)	1	1.38091e-05	61.821	EALVPC(1)EGVTEQLEELHK	4	-2.4355	1	1	5.58409e-11	90.259	EALVPC(1)EGVTEQLEELHK	4	-1.4833	1
MGG_04034T0	304	C	formate dehydrogenase (443 aa)	1	1.69936e-13	86.791	RVDNLEEMLAQC(1)DVVTINC(1)PLHEK	5	0.90744	1	1	1.2851e-20	103.75	RVDNLEEMLAQC(1)DVVTINC(1)PLHEK	5	0.89555	1
MGG_01472T0	29	C	arf GTPase-activating protein (491 aa)	0.999999	0.00102527	81.191	ICFDC(1)GQK	3	-0.33057	1	0.999972	0.00229021	62.88	ICFDC(1)GQK	3	-0.0083933	1
MGG_07832T0	205	C	high affinity copper transporter (207 aa)	1	7.34643e-05	89.355	GVEEPSVC(1)C(1)G	4	0.79458	4	1	0.000145869	87.476	GVEEPSVC(1)C(1)G	2	0.35762	3
MGG_00475T0	1009	C	hypothetical protein (1019 aa)	1	0.0198914	43	EFWLAC(1)R	3	-0.39245	1	1	0.00267366	71.949	EFWLAC(1)R	3	-1.1468	1
MGG_03155T0	77	C	hypothetical protein (743 aa)	1	0.00155316	72.138	LMIAGNC(1)R	3	-0.59204	6	1	0.000740871	77.741	LMIAGNC(1)R	2	-1.4008	6
MGG_06919T0	96	C	40S ribosomal protein S3aE (257 aa)	1	2.0376e-09	109.48	NC(1)LTNFHGLDFTSDK	4	-0.14969	5	1	5.74391e-10	115.38	NC(1)LTNFHGLDFTSDK	4	0.040144	5
MGG_01977T0	84	C	hypothetical protein (512 aa)								1	0.000691026	59.155	PAPSQC(1)ASEIER	3	-0.19381	1
MGG_01744T0	66	C	electron transfer flavoprotein subunit beta (258 aa)	1	7.66959e-05	49.768	SAPGGVEDIC(1)VISAGPSK	3	-0.5531	1	1	0.000643968	42.068	SAPGGVEDIC(1)VISAGPSK	3	0.41095	1
MGG_01728T0	262	C	methylenetetrahydrofolate reductase 1 (632 aa)								1	0.00546378	51.066	QLVVELC(1)R	3	-2.9776	1
MGG_03666T0	137	C	hypothetical protein (162 aa)	1	4.26178e-05	79.089	RPLDC(1)WQEVANFK	4	-0.30279	3	1	0.000166075	72.705	RPLDC(1)WQEVANFK	4	-1.9336	3
MGG_17942T0	870	C	hypothetical protein (1143 aa)	1	0.00540328	48.284	RDFC(1)HFSQR	4	-1.289	1	1	0.00206833	57.532	RDFC(1)HFSQR	4	-2.992	2
MGG_08047T0	103	C	glycerophosphoryl diester phosphodiesterase (425 aa)	1	2.13603e-07	97.69	MGAGIQEC(1)DVAFTK	3	-0.68015	4	1	2.76097e-07	107.99	MGAGIQEC(1)DVAFTK	3	-1.3383	4
MGG_09642T0	452	C	alpha-amylase (544 aa)	1	0.000505855	71.03	GAETC(1)VGFTR	3	-3.9412	1	1	0.000185647	80.037	GAETC(1)VGFTR	3	-2.0447	1
MGG_09518T0	546	C	hypothetical protein (598 aa)	1	0.00157632	74.255	ATGHLIC(1)R	3	0.19773	1
MGG_06993T0	250	C	HIRA-interacting protein 5 (320 aa)	1	0.000739972	115.78	TC(1)DSSTVTLK	3	-2.0656	2	1	9.12838e-09	123.75	TC(1)DSSTVTLK	3	-1.1309	2
MGG_03095T0	130	C	dihydroxyacetone kinase (590 aa)	1	0.0030333	46.069	VLIC(1)GDDVSVGR	3	-1.5778	1	1	0.00372377	40.475	VLIC(1)GDDVSVGR	3	-0.83408	1
MGG_10148T0	227	C	6-phosphogluconolactonase (260 aa)	1	7.65396e-08	67.11	EIFDQESGLPC(1)ALVNQGTGDR	3	0.48827	3	1	2.08694e-17	94.958	EIFDQESGLPC(1)ALVNQGTGDR	4	-0.23217	3
MGG_13654T0	119	C	hypothetical protein (124 aa)	0.994476	1.27722e-07	130.2	QAVYISC(0.006)VTC(0.994)TNC(1)T	3	-1.1077	4	0.999996	7.43619e-12	129.54	QAVYISCVTC(1)TNC(1)T	4	0.50165	6
MGG_00872T0	8	C	hypothetical protein (138 aa)								0.820686	0.00979303	40.778	MASC(0.821)IFC(0.179)K	3	-2.5905	1
MGG_06480T0	84	C	40S ribosomal protein S12 (148 aa)	1	0.00655817	44.863	LVIALC(1)SEHK	3	-1.9207	1	1	0.00455053	46.844	LVIALC(1)SEHK	3	-1.1714	1
MGG_14903T0	206	C	beta-glucosidase 2 (759 aa)	1	0.00042578	61.11	AGTGSIMC(1)SYNR	3	-1.5062	2	1	0.000627366	60.157	AGTGSIMC(1)SYNR	3	-0.83854	2
MGG_12484T0	425	C	hypothetical protein (524 aa)	1	8.84286e-11	93.495	C(1)AFTTDC(1)QGASHDGTAK	4	-0.95811	1	1	1.36884e-08	89.484	C(1)AFTTDC(1)QGASHDGTAK	5	-2.6146	1
MGG_01720T0	248	C	transcription regulatory protein SWI3 (705 aa)	1	0.000913307	91.906	VIC(1)DTPR	3	0.98282	1	1	0.000908243	91.906	VIC(1)DTPR	3	0.36184	1
MGG_06512T0	347	C	glucan 1,3-beta-glucosidase 2 (720 aa)	1	0.000340791	72.096	LGSAC(1)PAFLEK	3	-0.54362	2	1	0.00158633	53.013	LGSAC(1)PAFLEK	3	-0.51172	2
MGG_05456T0	67	C	hypothetical protein (195 aa)	1	1.50046e-11	101.78	IVSGPAATC(1)ALNSC(1)QEK	3	0.8722	4	1	2.63139e-25	147.64	IVSGPAATC(1)ALNSC(1)QEK	4	-0.35153	6
MGG_03900T0	48	C	aldehyde dehydrogenase (497 aa)								1	1.19213e-17	95.5	TFETINPSTEEVIC(1)SVSEATEK	3	1.0789	1
MGG_09612T0	159	C	hypothetical protein (531 aa)	1	3.65857e-23	111.65	GAGTGTGTC(1)EATVGPDGRPNPTGGK	4	-0.19912	1	1	6.9279e-27	111.65	GAGTGTGTC(1)EATVGPDGRPNPTGGK	4	0.22161	1
MGG_04119T0	308	C	guanine deaminase (536 aa)								1	0.0025647	47.556	EMFC(1)GGVNATK	3	-0.016496	1
MGG_05860T0	63	C	hypothetical protein (414 aa)	1	0.000381004	59.225	VPPQSC(1)STSNGSK	3	-2.0471	1	1	4.67936e-05	76.357	VPPQSC(1)STSNGSK	3	-1.3761	1
MGG_07933T0	53	C	dihydrodipicolinate synthase (317 aa)	1	2.88501e-14	83.992	LAATGIAGIVC(1)QGSNGEAVHLDRDER	5	1.1897	5	1	5.34557e-07	65.184	LAATGIAGIVC(1)QGSNGEAVHLDRDER	4	-0.36504	4
MGG_13778T0	83	C	zinc finger protein GIS2 (231 aa)	0.99962	0.000474521	58.274	CYSC(1)GQPGHLAR	3	-0.21222	1	0.848165	8.20891e-05	85.813	C(0.152)YSC(0.848)GQPGHLAR	3	-0.63229	2
MGG_15118T0	30	C	hypothetical protein (87 aa)	1	3.08899e-06	114.76	DNC(1)ANLLIPLNR	4	-1.4562	14	1	1.41824e-06	111.94	DNC(1)ANLLIPLNR	3	0.95991	14
MGG_08911T0	131	C	hypothetical protein (1667 aa)	1	0.00285478	72.138	YLLDC(1)IR	3	-0.095385	1	1	0.00416005	62.717	YLLDC(1)IR	3	-0.29552	1
MGG_00940T0	403	C	tripeptidyl-peptidase 1 (640 aa)	1	8.66517e-05	83.862	VC(1)NMFGELGAR	3	-0.93419	2	1	0.00027426	73.841	VC(1)NMFGELGAR	3	-1.0673	3
MGG_01572T0	118	C	DNA-directed RNA polymerase I subunit RPA2 (1241 aa)								1	0.00526971	51.346	EIFPSEC(1)R	3	-1.2093	1
MGG_09433T0	161	C	endoglucanase family 5 glycoside hydrolase (513 aa)								1	0.00231562	77.374	VIDIC(1)AK	3	-1.6553	1
MGG_06270T0	308	C	adenosine kinase (362 aa)								1	3.77008e-21	101.41	EQINDTNGAGDAFAAGFC(1)AGVVENK	3	-1.2335	1
MGG_02726T0	99	C	glutamyl-tRNA(Gln) amidotransferase subunit A (607 aa)								1	0.000192149	48.376	SASISSLHDALFSGQTTC(1)R	4	0.80506	1
MGG_05663T0	427	C	carboxypeptidase Y (553 aa)	1	3.97098e-14	97.69	EVMEALGAEVSSYDSC(1)NFDINR	3	0.87656	2	1	2.04007e-22	117.38	EVMEALGAEVSSYDSC(1)NFDINR	3	1.2075	1
MGG_09495T0	72	C	Arp2/3 complex subunit (203 aa)	1	0.00197994	44.252	GC(1)LEMPVYQADEPVK	3	0.61098	1	1	0.000149249	58.079	GC(1)LEMPVYQADEPVK	3	1.8615	1
MGG_08829T0	353	C	transcriptional repressor rco-1 (608 aa)	1	0.000710546	114.51	SVC(1)FSPDGK	2	0.66906	2	1	1.28768e-06	117.53	SVC(1)FSPDGK	2	0.3584	2
MGG_07756T0	385	C	pyruvate carboxylase (1198 aa)	1	0.00239275	85.306	GFAIQC(1)R	3	0.3406	5	1	0.00328013	65.263	GFAIQC(1)R	3	-0.45429	5
MGG_06039T0	616	C	cortical actin cytoskeleton protein asp1 (1572 aa)	1	0.00116965	83.313	VC(1)GFDLLR	3	0.41274	1	1	0.00102484	77.072	VC(1)GFDLLR	3	-0.54114	1
MGG_02925T0	46	C	hypothetical protein (337 aa)	1	1.00537e-17	175.91	EVITADIC(1)R	2	-0.0034983	3	1	4.4437e-05	96.948	EVITADIC(1)R	2	0.91143	2
MGG_06443T0	174	C	1,2-dihydroxy-3-keto-5-methylthiopentene dioxygenase 2 (178 aa)	1	8.07047e-05	84.479	YVDEFLEGC(1)SR	3	-0.0099547	1	1	0.000473224	67.385	YVDEFLEGC(1)SR	3	0.75577	1
MGG_15118T0	61	C	hypothetical protein (87 aa)	1	0.00117475	93.429	C(1)QYDEFK	3	1.3243	10	1	0.00408469	79.474	C(1)QYDEFK	3	0.13991	6
MGG_04243T0	87	C	peptide methionine sulfoxide (209 aa)	1	6.89189e-10	77.037	AVC(1)SGATGHAEATQVVFDPSR	3	1.6948	2	1	3.46511e-24	130.05	AVC(1)SGATGHAEATQVVFDPSR	3	0.66234	2
MGG_07391T0	48	C	hypothetical protein (132 aa)	1	0.00670552	55.531	TLQFTC(1)R	3	0.83853	1	1	0.0129455	62.659	TLQFTC(1)R	3	0.36284	1
MGG_08025T0	723	C	hypothetical protein (1665 aa)	1	4.13243e-10	72.654	VVNPYHSQC(1)VDESPVTGPGSGNNPPK	4	0.21237	1	1	5.93078e-10	73.574	VVNPYHSQC(1)VDESPVTGPGSGNNPPK	4	1.4682	1
MGG_09355T0	1762	C	NACHT domain-containing protein (2185 aa)	1	0.000306521	64.121	SVGISGIC(1)GVEK	3	-0.57046	1	1	0.000375506	64.121	SVGISGIC(1)GVEK	3	0.035833	1
MGG_01309T0	266	C	histidine biosynthesis trifunctional protein (866 aa)	1	0.00469492	44.543	ISLDC(1)DNDALK	3	-0.52132	1	1	0.00285232	47.844	ISLDC(1)DNDALK	3	-0.95403	1
MGG_00168T0	264	C	hypothetical protein (647 aa)	0.953332	5.26983e-05	56.428	AYFSC(0.953)TSAHTC(0.047)TGDGMAMVAR	4	0.18418	2	0.99402	2.65789e-05	52.866	AYFSC(0.994)TSAHTC(0.006)TGDGMAMVAR	4	0.08258	2
MGG_03492T0	16	C	acetamidase (559 aa)	1	0.002824	73.324	C(1)SWAQSR	3	0.87727	1	1	0.00301357	78.77	C(1)SWAQSR	2	0.56349	2
MGG_10358T0	405	C	T-complex protein 1 subunit alpha (567 aa)	1	0.000104144	96.665	SVHDSLC(1)AVK	2	0.93275	1	1	7.42519e-07	115.7	SVHDSLC(1)AVK	2	1.5122	2
MGG_16755T0	223	C	hypothetical protein (274 aa)	1	5.77553e-05	69.878	NFLVC(1)VIVPDEVDR	3	1.6263	1	1	1.05437e-05	83.856	NFLVC(1)VIVPDEVDR	3	1.7429	1
MGG_08501T0	484	C	hypothetical protein (486 aa)	1	0.000652022	97.602	INSWTC(1)T	2	-1.6328	1	1	0.00217132	89.369	INSWTC(1)T	2	-2.0385	1
MGG_09541T0	443	C	gamma-glutamyltranspeptidase (612 aa)	1	0.00481364	50.04	GC(1)GFTLQNR	3	-0.33256	1	1	0.000333187	86.136	GC(1)GFTLQNR	3	-0.33444	2
MGG_04710T0	146	C	translational activator GCN1 (2679 aa)	1	1.09204e-05	96.82	ELVLATSDC(1)LEK	3	3.3242	1	1	0.000256091	66.538	ELVLATSDC(1)LEK	3	3.1402	1
MGG_04550T0	456	C	calcium-translocating P-type ATPase (997 aa)	1	2.08815e-05	74.987	IGPC(1)APAGC(1)DPEDR	3	0.81652	1	1	2.51648e-05	82.069	IGPC(1)APAGC(1)DPEDR	3	1.218	1
MGG_15026T0	533	C	hypothetical protein (585 aa)								1	0.000114331	42.347	ADGEGDGGDPGC(1)VDTGFC(1)VHGVEGLR	5	-0.13183	1
MGG_06266T0	303	C	eukaryotic peptide chain release factor subunit 1 (436 aa)	1	0.000505855	112.36	IC(1)YGVEDTLK	2	1.9711	2	1	1.64251e-06	113.71	IC(1)YGVEDTLK	2	1.2824	2
MGG_05089T0	806	C	vacuolar protein sorting-associated protein 35 (899 aa)	1	0.00180671	83.614	VLEC(1)LQR	3	0.53189	1	1	0.00482698	60.788	VLEC(1)LQR	3	0.81522	1
MGG_01563T0	83	C	ABC transporter (1080 aa)	1	9.78926e-13	94.281	C(1)PEGYGGLDC(1)MEPLC(1)GSLAR	5	0.25202	5	1	4.75982e-05	51.566	C(1)PEGYGGLDC(1)MEPLC(1)GSLAR	5	0.34167	2
MGG_01230T0	218	C	succinate-semialdehyde dehydrogenase (537 aa)								0.778414	0.00121164	47.774	IGPALAAGC(0.778)TVVC(0.222)K	3	-1.6767	1
MGG_03346T0	67	C	aspartylglucosaminidase (356 aa)	1	1.22979e-24	148.26	SDSATAALDAVEVGC(1)STC(1)EAR	3	-0.92104	4	1	2.1698e-42	157.22	SDSATAALDAVEVGC(1)STC(1)EAR	4	0.42478	3
MGG_07229T0	287	C	glycylpeptide N-tetradecanoyltransferase (564 aa)	1	1.14192e-05	72.898	ENVLDSAEVNFIC(1)VHK	3	-0.67374	2	1	2.71301e-05	64.52	ENVLDSAEVNFIC(1)VHK	3	1.2147	2
MGG_04340T0	190	C	hypothetical protein (481 aa)	1	1.73927e-18	95.319	QLAGNC(1)AAAMNGTAPPPWDPAAITDGKR	4	3.5327	10	1	8.30796e-31	124.88	QLAGNC(1)AAAMNGTAPPPWDPAAITDGKR	4	0.90211	10
MGG_06935T0	123	C	40S ribosomal protein S9 (308 aa)	1	0.00119955	82.716	AFC(1)GEAVR	3	0.45371	1	1	0.000293229	97.093	AFC(1)GEAVR	2	1.3613	2
MGG_12403T0	132	C	5'-3' exoribonuclease 1 (1436 aa)	1	0.00155254	40.186	EEPFDSNC(1)ITPGTEFMAK	3	0.066316	1
MGG_03200T0	569	C	zinc metalloprotease mde10 (842 aa)								0.99975	1.95089e-06	68.481	LTSGSTC(1)DFANEEC(0.5)C(0.5)DR	4	-0.021464	1
MGG_01655T0	170	C	copper radical oxidase (1004 aa)	1	0.000248905	44.683	ALPVAGDVPSAEVTAATC(1)TASC(1)LAK	4	-0.036511	1	1	0.000175961	42.185	ALPVAGDVPSAEVTAATC(1)TASC(1)LAK	4	-0.57697	1
MGG_02851T0	132	C	hypothetical protein (434 aa)	1	0.000654415	57.175	TDNANFINFC(1)AK	3	0.81116	1
MGG_05730T0	316	C	GTP-binding protein RBG1 (368 aa)	1	2.6715e-05	84.479	C(1)TVEDFC(1)NAIHR	5	-0.030939	2	1	1.78291e-06	105.46	C(1)TVEDFC(1)NAIHR	5	0.13867	2
MGG_04156T0	310	C	aspartate aminotransferase (458 aa)	1	4.19297e-15	123.63	AGC(1)FHYVSAPAAEAAETTK	3	-0.6793	2	1	3.75196e-06	62.94	AGC(1)FHYVSAPAAEAAETTK	4	-1.0856	1
MGG_10504T0	533	C	coatomer beta' subunit (856 aa)	1	2.12385e-07	77.221	TGEWVGDC(1)FIYTNSTNR	3	1.4314	1	1	2.90053e-07	77.506	TGEWVGDC(1)FIYTNSTNR	3	3.1461	1
MGG_09716T0	275	C	carboxypeptidase A2 (425 aa)	1	0.0045798	41.293	GGASTDPC(1)AQDFK	3	-0.70418	1
MGG_10265T0	103	C	hypothetical protein (332 aa)	1	5.00634e-06	75.589	PGIPASATPSDC(1)GK	3	-1.7124	2	1	4.17485e-18	95.195	PGIPASATPSDC(1)GK	3	-1.597	2
MGG_03165T0	145	C	heat shock protein 60 (590 aa)	1	3.20592e-06	128.08	NVAAGC(1)NPMDLR	2	0.78356	8	1	4.34951e-47	190.78	NVAAGC(1)NPMDLR	2	0.95115	6
MGG_07973T0	88	C	surface protein 1 (147 aa)	1	1.07553e-07	151.07	ASVANIDC(1)GK	2	0.059531	1	1	2.9019e-54	195.27	ASVANIDC(1)GK	2	-0.55634	1
MGG_03699T0	500	C	inosine-5'-monophosphate dehydrogenase IMD4 (544 aa)	1	2.46002e-12	161.21	HSLQDC(1)GVVSLK	3	0.33325	4	1	6.10376e-22	153.81	HSLQDC(1)GVVSLK	3	1.9416	5
[truncated: 1,716 more rows]

## Sheet: Summary
Header line description of Table S1
Total spectrums	Number of spectrums produced by mass spectrometer
Matched spectrums	Number of spectrums matched with alignment protein
Peptides	Number of peptides which spectrums hit
Modified peptides	Total number of modified peptides identified
Identified proteins	Number of proteins detected by spectrum search analysis
Identified sites	Number of modification sites detected by spectrum search analysis
Header line description of worksheet "Sites_ident"
Protein accession	Protein accession number of database used for search
Position	Modification site localization in protein
Amino acid	The amino acid that modification site modified
Protein description	Protein functional description
