# Supplementary material for: The Redox Proteome of Thiol Proteins in the Rice Blast Fungus Magnaporthe oryzae
Source: Front Microbiol. 2021 Mar 10;12:648894. doi: 10.3389/fmicb.2021.648894 (PMC7987659; doi:10.3389/fmicb.2021.648894)
Supplement: Supplementary Table 2 — Bioinformatics analyses data of the thiol redox modified proteins. [file Table_2.xlsx]

## Sheet: Table S2
Table S2 Bioinformatics analyses data of the thiol redox modified proteins.
Protein ID	Protein name	Protein description	Subcellular localization	Biological Process	Cellular Component	Molecular Function	KEGG KO No.	KEGG Gene	KEGG pathway	Pfam ID	Domain description	KOG category	KOG NO.	KOG description
MGG_00063	AGL1	glycogen debranching enzymye (1589 aa)	cytoplasm	GO:0000272 polysaccharide catabolic process; GO:0005975 carbohydrate metabolic process; GO:0005976 polysaccharide metabolic process; GO:0005977 glycogen metabolic process; GO:0005980 glycogen catabolic process; GO:0006073 cellular glucan metabolic process; GO:0006091 generation of precursor metabolites and energy; GO:0006112 energy reserve metabolic process; GO:0008152 metabolic process; GO:00090…	GO:0005622 intracellular; GO:0005623 cell; GO:0005737 cytoplasm; GO:0005739 mitochondrion; GO:0043226 organelle; GO:0043227 membrane-bounded organelle; GO:0043229 intracellular organelle; GO:0043231 intracellular membrane-bounded organelle; GO:0044424 intracellular part; GO:0044444 cytoplasmic part; GO:0044464 cell part;	GO:0003824 catalytic activity; GO:0004133 glycogen debranching enzyme activity; GO:0004134 4-alpha-glucanotransferase activity; GO:0004135 amylo-alpha-1,6-glucosidase activity; GO:0004553 hydrolase activity, hydrolyzing O-glycosyl compounds; GO:0015926 glucosidase activity; GO:0016740 transferase activity; GO:0016757 transferase activity, transferring glycosyl groups; GO:0016758 transferase activ…	K01196	AGL; glycogen debranching enzyme [EC:2.4.1.25 3.2.1.33]	map00500 Starch and sucrose metabolism; map01100 Metabolic pathways; map01110 Biosynthesis of secondary metabolites	PF06202	Amylo-alpha-1,6-glucosidase	G	KOG3625	Alpha amylase
MGG_00066	.	hypothetical protein (341 aa)	extracellular							PF09362	Domain of unknown function (DUF1996)
MGG_00067	PoGpd1	glycerol-3-phosphate dehydrogenase (494 aa)	mitochondria	GO:0005975 carbohydrate metabolic process; GO:0006066 alcohol metabolic process; GO:0006071 glycerol metabolic process; GO:0006072 glycerol-3-phosphate metabolic process; GO:0006114 glycerol biosynthetic process; GO:0006116 NADH oxidation; GO:0006139 nucleobase-containing compound metabolic process; GO:0006605 protein targeting; GO:0006625 protein targeting to peroxisome; GO:0006725 cellular arom…	GO:0005622 intracellular; GO:0005623 cell; GO:0005634 nucleus; GO:0005737 cytoplasm; GO:0005739 mitochondrion; GO:0005777 peroxisome; GO:0005829 cytosol; GO:0042579 microbody; GO:0043226 organelle; GO:0043227 membrane-bounded organelle; GO:0043229 intracellular organelle; GO:0043231 intracellular membrane-bounded organelle; GO:0044424 intracellular part; GO:0044444 cytoplasmic part; GO:0044464 ce…	GO:0000166 nucleotide binding; GO:0003824 catalytic activity; GO:0004367 glycerol-3-phosphate dehydrogenase [NAD+] activity; GO:0005488 binding; GO:0016491 oxidoreductase activity; GO:0016614 oxidoreductase activity, acting on CH-OH group of donors; GO:0016616 oxidoreductase activity, acting on the CH-OH group of donors, NAD or NADP as acceptor; GO:0036094 small molecule binding; GO:0048037 cofac…	K00006	GPD1; glycerol-3-phosphate dehydrogenase (NAD+) [EC:1.1.1.8]	map00564 Glycerophospholipid metabolism; map01110 Biosynthesis of secondary metabolites; map04011 MAPK signaling pathway - yeast	PF07479	NAD-dependent glycerol-3-phosphate dehydrogenase C-terminus	C	KOG2711	Glycerol-3-phosphate dehydrogenase/dihydroxyacetone 3-phosphate reductase
MGG_00070	.	hypothetical protein (235 aa)	nucleus							PF00172	Fungal Zn(2)-Cys(6) binuclear cluster domain
MGG_00081	.	hypothetical protein (190 aa)	extracellular
MGG_00088	.	glycosyl hydrolase (569 aa)	extracellular							PF07971	Glycosyl hydrolase family 92
MGG_00097	.	hypothetical protein (324 aa)	cytoplasm,mitochondria							PF00248	Aldo/keto reductase family	S	KOG1577	Aldo/keto reductase family proteins
MGG_00099	.	hypothetical protein (536 aa)	nucleus							PF13344; PF13242	Haloacid dehalogenase-like hydrolase; HAD-hyrolase-like	G	KOG1618	Predicted phosphatase
MGG_00134	.	von Willebrand RING finger domain-containing protein (1162 aa)	plasma membrane							PF00092	von Willebrand factor type A domain
MGG_00135	.	T-complex protein 1 (548 aa)	cytoplasm	GO:0006457 protein folding; GO:0006458 'de novo' protein folding; GO:0009987 cellular process; GO:0061077 chaperone-mediated protein folding;	GO:0005622 intracellular; GO:0005623 cell; GO:0005737 cytoplasm; GO:0005829 cytosol; GO:0005832 chaperonin-containing T-complex; GO:0005856 cytoskeleton; GO:0032991 macromolecular complex; GO:0043226 organelle; GO:0043228 non-membrane-bounded organelle; GO:0043229 intracellular organelle; GO:0043232 intracellular non-membrane-bounded organelle; GO:0044424 intracellular part; GO:0044444 cytoplasmi…	GO:0005488 binding; GO:0005515 protein binding; GO:0044183 protein binding involved in protein folding; GO:0051082 unfolded protein binding;	K09500	CCT8; T-complex protein 1 subunit theta				O	KOG0362	Chaperonin complex component, TCP-1 theta subunit (CCT8)
MGG_00139	MoBRE1	E3 ubiquitin-protein ligase bre-1 (724 aa)	nucleus	GO:0000003 reproduction; GO:0000075 cell cycle checkpoint; GO:0000077 DNA damage checkpoint; GO:0000209 protein polyubiquitination; GO:0000278 mitotic cell cycle; GO:0000722 telomere maintenance via recombination; GO:0000723 telomere maintenance; GO:0000724 double-strand break repair via homologous recombination; GO:0000725 recombinational repair; GO:0006139 nucleobase-containing compound metabol…	GO:0000151 ubiquitin ligase complex; GO:0000228 nuclear chromosome; GO:0000775 chromosome, centromeric region; GO:0000785 chromatin; GO:0000790 nuclear chromatin; GO:0000792 heterochromatin; GO:0005622 intracellular; GO:0005623 cell; GO:0005634 nucleus; GO:0005694 chromosome; GO:0005720 nuclear heterochromatin; GO:0005721 pericentric heterochromatin; GO:0031371 ubiquitin conjugating enzyme comple…	GO:0003676 nucleic acid binding; GO:0003677 DNA binding; GO:0003688 DNA replication origin binding; GO:0003690 double-stranded DNA binding; GO:0003824 catalytic activity; GO:0004842 ubiquitin-protein transferase activity; GO:0005488 binding; GO:0008270 zinc ion binding; GO:0016740 transferase activity; GO:0019787 ubiquitin-like protein transferase activity; GO:0043167 ion binding; GO:0043169 cati…	K10696	BRE1; E3 ubiquitin-protein ligase BRE1 [EC:2.3.2.27]		PF13920	Zinc finger, C3HC4 type (RING finger)	O	KOG0978	E3 ubiquitin ligase involved in syntaxin degradation
MGG_00140	.	hypothetical protein (320 aa)	extracellular				K17764	MMM1; maintenance of mitochondrial morphology protein 1	map04139 Mitophagy - yeast
MGG_00143	.	hypothetical protein (396 aa)	nucleus		GO:0005622 intracellular; GO:0005623 cell; GO:0005634 nucleus; GO:0005730 nucleolus; GO:0031974 membrane-enclosed lumen; GO:0031981 nuclear lumen; GO:0043226 organelle; GO:0043227 membrane-bounded organelle; GO:0043228 non-membrane-bounded organelle; GO:0043229 intracellular organelle; GO:0043231 intracellular membrane-bounded organelle; GO:0043232 intracellular non-membrane-bounded organelle; GO…	GO:0003676 nucleic acid binding; GO:0003723 RNA binding; GO:0005488 binding; GO:0097159 organic cyclic compound binding; GO:1901363 heterocyclic compound binding;	K15263	LYER; cell growth-regulating nucleolar protein		PF08790	LYAR-type C2HC zinc finger	D	KOG2186	Cell growth-regulating nucleolar protein
MGG_00149	.	serine/threonine-protein phosphatase PP-Z (523 aa)	nucleus	GO:0006464 cellular protein modification process; GO:0006470 protein dephosphorylation; GO:0006793 phosphorus metabolic process; GO:0006796 phosphate-containing compound metabolic process; GO:0006807 nitrogen compound metabolic process; GO:0006873 cellular ion homeostasis; GO:0006875 cellular metal ion homeostasis; GO:0006883 cellular sodium ion homeostasis; GO:0007154 cell communication; GO:0007…	GO:0000322 storage vacuole; GO:0000323 lytic vacuole; GO:0000324 fungal-type vacuole; GO:0005622 intracellular; GO:0005623 cell; GO:0005634 nucleus; GO:0005737 cytoplasm; GO:0005773 vacuole; GO:0005886 plasma membrane; GO:0016020 membrane; GO:0019897 extrinsic component of plasma membrane; GO:0019898 extrinsic component of membrane; GO:0043226 organelle; GO:0043227 membrane-bounded organelle; GO:…	GO:0003824 catalytic activity; GO:0004721 phosphoprotein phosphatase activity; GO:0004722 protein serine/threonine phosphatase activity; GO:0016787 hydrolase activity; GO:0016788 hydrolase activity, acting on ester bonds; GO:0016791 phosphatase activity; GO:0042578 phosphoric ester hydrolase activity;	K06269	PPP1C; serine/threonine-protein phosphatase PP1 catalytic subunit [EC:3.1.3.16]	map03015 mRNA surveillance pathway; map04022 cGMP-PKG signaling pathway; map04024 cAMP signaling pathway; map04113 Meiosis - yeast; map04114 Oocyte meiosis; map04218 Cellular senescence; map04261 Adrenergic signaling in cardiomyocytes; map04270 Vascular smooth muscle contraction; map04390 Hippo signaling pathway; map04510 Focal adhesion; map04611 Platelet activation; map04720 Long-term potentiati…	PF00149	Calcineurin-like phosphoesterase	T	KOG0374	Serine/threonine specific protein phosphatase PP1, catalytic subunit
MGG_00161	.	lysyl-tRNA synthetase (639 aa)	mitochondria	GO:0000959 mitochondrial RNA metabolic process; GO:0006082 organic acid metabolic process; GO:0006139 nucleobase-containing compound metabolic process; GO:0006399 tRNA metabolic process; GO:0006403 RNA localization; GO:0006412 translation; GO:0006418 tRNA aminoacylation for protein translation; GO:0006430 lysyl-tRNA aminoacylation; GO:0006518 peptide metabolic process; GO:0006520 cellular amino a…	GO:0005622 intracellular; GO:0005623 cell; GO:0005737 cytoplasm; GO:0005739 mitochondrion; GO:0043226 organelle; GO:0043227 membrane-bounded organelle; GO:0043229 intracellular organelle; GO:0043231 intracellular membrane-bounded organelle; GO:0044424 intracellular part; GO:0044444 cytoplasmic part; GO:0044464 cell part;	GO:0000049 tRNA binding; GO:0000166 nucleotide binding; GO:0003676 nucleic acid binding; GO:0003723 RNA binding; GO:0003824 catalytic activity; GO:0004812 aminoacyl-tRNA ligase activity; GO:0004824 lysine-tRNA ligase activity; GO:0005488 binding; GO:0005524 ATP binding; GO:0008144 drug binding; GO:0016874 ligase activity; GO:0016875 ligase activity, forming carbon-oxygen bonds; GO:0017076 purine …	K04567	KARS, lysS; lysyl-tRNA synthetase, class II [EC:6.1.1.6]	map00970 Aminoacyl-tRNA biosynthesis	PF00152	tRNA synthetases class II (D, K and N)	J	KOG1885	Lysyl-tRNA synthetase (class II)
MGG_00162	.	mitochondrial import inner membrane translocase subunit tim-10 (91 aa)	cytoskeleton	GO:0006605 protein targeting; GO:0006626 protein targeting to mitochondrion; GO:0006810 transport; GO:0006839 mitochondrial transport; GO:0006886 intracellular protein transport; GO:0006996 organelle organization; GO:0007005 mitochondrion organization; GO:0007006 mitochondrial membrane organization; GO:0007007 inner mitochondrial membrane organization; GO:0008104 protein localization; GO:0009987 …	GO:0005622 intracellular; GO:0005623 cell; GO:0005737 cytoplasm; GO:0005739 mitochondrion; GO:0005740 mitochondrial envelope; GO:0005743 mitochondrial inner membrane; GO:0005758 mitochondrial intermembrane space; GO:0016020 membrane; GO:0016021 integral component of membrane; GO:0019866 organelle inner membrane; GO:0031090 organelle membrane; GO:0031224 intrinsic component of membrane; GO:0031966…	GO:0005215 transporter activity; GO:0005488 binding; GO:0005515 protein binding; GO:0008565 protein transporter activity; GO:0051082 unfolded protein binding;	K17778	TIM10; mitochondrial import inner membrane translocase subunit TIM10		PF02953	Tim10/DDP family zinc finger	U	KOG3480	Mitochondrial import inner membrane translocase, subunits TIM10/TIM12
MGG_00163	.	hypothetical protein (327 aa)	extracellular
MGG_00164	.	galactosyltransferase (542 aa)	plasma membrane	GO:0000032 cell wall mannoprotein biosynthetic process; GO:0000278 mitotic cell cycle; GO:0000281 mitotic cytokinesis; GO:0000910 cytokinesis; GO:0000917 barrier septum assembly; GO:0006056 mannoprotein metabolic process; GO:0006057 mannoprotein biosynthetic process; GO:0006464 cellular protein modification process; GO:0006486 protein glycosylation; GO:0006487 protein N-linked glycosylation; GO:0…	GO:0000136 alpha-1,6-mannosyltransferase complex; GO:0000137 Golgi cis cisterna; GO:0000139 Golgi membrane; GO:0005622 intracellular; GO:0005623 cell; GO:0005737 cytoplasm; GO:0005783 endoplasmic reticulum; GO:0005794 Golgi apparatus; GO:0005795 Golgi stack; GO:0012505 endomembrane system; GO:0016020 membrane; GO:0016021 integral component of membrane; GO:0030173 integral component of Golgi membr…	GO:0000009 alpha-1,6-mannosyltransferase activity; GO:0000030 mannosyltransferase activity; GO:0003824 catalytic activity; GO:0008378 galactosyltransferase activity; GO:0016740 transferase activity; GO:0016757 transferase activity, transferring glycosyl groups; GO:0016758 transferase activity, transferring hexosyl groups; GO:0031278 alpha-1,2-galactosyltransferase activity;	K05531	MNN10; mannan polymerase II complex MNN10 subunit [EC:2.4.1.-]	map00513 Various types of N-glycan biosynthesis; map01100 Metabolic pathways			GM	KOG4748	Subunit of Golgi mannosyltransferase complex
MGG_00167	.	hypothetical protein (275 aa)	mitochondria	GO:0006082 organic acid metabolic process; GO:0006091 generation of precursor metabolites and energy; GO:0006099 tricarboxylic acid cycle; GO:0006101 citrate metabolic process; GO:0006105 succinate metabolic process; GO:0006119 oxidative phosphorylation; GO:0006121 mitochondrial electron transport, succinate to ubiquinone; GO:0006139 nucleobase-containing compound metabolic process; GO:0006163 pu…	GO:0005622 intracellular; GO:0005623 cell; GO:0005737 cytoplasm; GO:0005739 mitochondrion; GO:0005740 mitochondrial envelope; GO:0005743 mitochondrial inner membrane; GO:0005746 mitochondrial respiratory chain; GO:0005749 mitochondrial respiratory chain complex II, succinate dehydrogenase complex (ubiquinone); GO:0016020 membrane; GO:0019866 organelle inner membrane; GO:0031090 organelle membrane…	GO:0000104 succinate dehydrogenase activity; GO:0003824 catalytic activity; GO:0008177 succinate dehydrogenase (ubiquinone) activity; GO:0016491 oxidoreductase activity; GO:0016627 oxidoreductase activity, acting on the CH-CH group of donors; GO:0016635 oxidoreductase activity, acting on the CH-CH group of donors, quinone or related compound as acceptor;	K00235	SDHB, SDH2; succinate dehydrogenase (ubiquinone) iron-sulfur subunit [EC:1.3.5.1]	map00020 Citrate cycle (TCA cycle); map00190 Oxidative phosphorylation; map01100 Metabolic pathways; map01110 Biosynthesis of secondary metabolites; map01120 Microbial metabolism in diverse environments; map01130 Biosynthesis of antibiotics; map01200 Carbon metabolism; map04714 Thermogenesis; map04932 Non-alcoholic fatty liver disease (NAFLD); map05010 Alzheimer disease; map05012 Parkinson diseas…	PF13085; PF13534	2Fe-2S iron-sulfur cluster binding domain; 4Fe-4S dicluster domain	C	KOG3049	Succinate dehydrogenase, Fe-S protein subunit
MGG_00168	.	hypothetical protein (647 aa)	mitochondria				K00234	SDHA, SDH1; succinate dehydrogenase (ubiquinone) flavoprotein subunit [EC:1.3.5.1]	map00020 Citrate cycle (TCA cycle); map00190 Oxidative phosphorylation; map01100 Metabolic pathways; map01110 Biosynthesis of secondary metabolites; map01120 Microbial metabolism in diverse environments; map01130 Biosynthesis of antibiotics; map01200 Carbon metabolism; map04714 Thermogenesis; map04932 Non-alcoholic fatty liver disease (NAFLD); map05010 Alzheimer disease; map05012 Parkinson diseas…	PF02910	Fumarate reductase flavoprotein C-term	C	KOG2403	Succinate dehydrogenase, flavoprotein subunit
MGG_00170	.	proteasome component PRE2 (285 aa)	mitochondria	GO:0006508 proteolysis; GO:0006511 ubiquitin-dependent protein catabolic process; GO:0006807 nitrogen compound metabolic process; GO:0007088 regulation of mitotic nuclear division; GO:0007346 regulation of mitotic cell cycle; GO:0008152 metabolic process; GO:0009056 catabolic process; GO:0009057 macromolecule catabolic process; GO:0009896 positive regulation of catabolic process; GO:0009987 cellu…	GO:0000502 proteasome complex; GO:0005622 intracellular; GO:0005623 cell; GO:0005634 nucleus; GO:0005737 cytoplasm; GO:0005783 endoplasmic reticulum; GO:0005789 endoplasmic reticulum membrane; GO:0005829 cytosol; GO:0005839 proteasome core complex; GO:0012505 endomembrane system; GO:0016020 membrane; GO:0019774 proteasome core complex, beta-subunit complex; GO:0031597 cytosolic proteasome complex…	GO:0003824 catalytic activity; GO:0004175 endopeptidase activity; GO:0008233 peptidase activity; GO:0016787 hydrolase activity; GO:0070011 peptidase activity, acting on L-amino acid peptides;	K02737	PSMB5; 20S proteasome subunit beta 5 [EC:3.4.25.1]	map03050 Proteasome	PF00227	Proteasome subunit	O	KOG0175	20S proteasome, regulatory subunit beta type PSMB5/PSMB8/PRE2
MGG_00175	.	6-phosphogluconate dehydrogenase (493 aa)	cytoplasm	GO:0005975 carbohydrate metabolic process; GO:0006081 cellular aldehyde metabolic process; GO:0006082 organic acid metabolic process; GO:0006090 pyruvate metabolic process; GO:0006091 generation of precursor metabolites and energy; GO:0006096 glycolytic process; GO:0006098 pentose-phosphate shunt; GO:0006139 nucleobase-containing compound metabolic process; GO:0006163 purine nucleotide metabolic …	GO:0005622 intracellular; GO:0005623 cell; GO:0005737 cytoplasm; GO:0005739 mitochondrion; GO:0005829 cytosol; GO:0005886 plasma membrane; GO:0016020 membrane; GO:0043226 organelle; GO:0043227 membrane-bounded organelle; GO:0043229 intracellular organelle; GO:0043231 intracellular membrane-bounded organelle; GO:0044424 intracellular part; GO:0044444 cytoplasmic part; GO:0044464 cell part; GO:0071…	GO:0000166 nucleotide binding; GO:0003824 catalytic activity; GO:0004616 phosphogluconate dehydrogenase (decarboxylating) activity; GO:0005488 binding; GO:0016491 oxidoreductase activity; GO:0016614 oxidoreductase activity, acting on CH-OH group of donors; GO:0016616 oxidoreductase activity, acting on the CH-OH group of donors, NAD or NADP as acceptor; GO:0036094 small molecule binding; GO:004803…	K00033	PGD, gnd, gntZ; 6-phosphogluconate dehydrogenase [EC:1.1.1.44 1.1.1.343]	map00030 Pentose phosphate pathway; map00480 Glutathione metabolism; map01100 Metabolic pathways; map01110 Biosynthesis of secondary metabolites; map01120 Microbial metabolism in diverse environments; map01130 Biosynthesis of antibiotics; map01200 Carbon metabolism	PF03446; PF00393	NAD binding domain of 6-phosphogluconate dehydrogenase; 6-phosphogluconate dehydrogenase, C-terminal domain	G	KOG2653	6-phosphogluconate dehydrogenase
MGG_00193	.	mitotic control protein dis3 (991 aa)	mitochondria	GO:0000184 nuclear-transcribed mRNA catabolic process, nonsense-mediated decay; GO:0000288 nuclear-transcribed mRNA catabolic process, deadenylation-dependent decay; GO:0000291 nuclear-transcribed mRNA catabolic process, exonucleolytic; GO:0000459 exonucleolytic trimming involved in rRNA processing; GO:0000460 maturation of 5.8S rRNA; GO:0000465 exonucleolytic trimming to generate mature 5'-end o…	GO:0000176 nuclear exosome (RNase complex); GO:0000177 cytoplasmic exosome (RNase complex); GO:0000178 exosome (RNase complex); GO:0000228 nuclear chromosome; GO:0000785 chromatin; GO:0000790 nuclear chromatin; GO:0005622 intracellular; GO:0005623 cell; GO:0005634 nucleus; GO:0005654 nucleoplasm; GO:0005694 chromosome; GO:0005730 nucleolus; GO:0005737 cytoplasm; GO:0005739 mitochondrion; GO:00166…	GO:0000049 tRNA binding; GO:0000175 3'-5'-exoribonuclease activity; GO:0003676 nucleic acid binding; GO:0003723 RNA binding; GO:0003824 catalytic activity; GO:0004518 nuclease activity; GO:0004519 endonuclease activity; GO:0004521 endoribonuclease activity; GO:0004527 exonuclease activity; GO:0004532 exoribonuclease activity; GO:0004540 ribonuclease activity; GO:0005488 binding; GO:0005515 protei…	K12585	DIS3, RRP44; exosome complex exonuclease DIS3/RRP44 [EC:3.1.13.-]	map03018 RNA degradation	PF13638; PF00773	PIN domain; RNB domain	J	KOG2102	Exosomal 3'-5' exoribonuclease complex, subunit Rrp44/Dis3
MGG_00194	.	hypothetical protein (469 aa)	extracellular							PF13668	Ferritin-like domain
MGG_00198	.	flavohemoglobin (448 aa)	plasma membrane				K05916	hmp, YHB1; nitric oxide dioxygenase [EC:1.14.12.17]	map05132 Salmonella infection	PF00042; PF00970; PF00175	Globin; Oxidoreductase FAD-binding domain; Oxidoreductase NAD-binding domain	C	KOG3378	Globins and related hemoproteins
MGG_00210	.	hypothetical protein (275 aa)	extracellular
MGG_00211	MoPLC4	"1-phosphatidylinositol-4,5-bisphosphate phosphodiesterase delta-3 (603 aa)"	mitochondria									I	KOG0169	Phosphoinositide-specific phospholipase C
MGG_00220	.	NADP-dependent alcohol dehydrogenase 6 (361 aa)	cytoplasm				K00002	AKR1A1, adh; alcohol dehydrogenase (NADP+) [EC:1.1.1.2]	map00010 Glycolysis / Gluconeogenesis; map00040 Pentose and glucuronate interconversions; map00561 Glycerolipid metabolism; map00930 Caprolactam degradation; map01100 Metabolic pathways; map01110 Biosynthesis of secondary metabolites; map01120 Microbial metabolism in diverse environments; map01130 Biosynthesis of antibiotics; map01220 Degradation of aromatic compounds	PF08240	Alcohol dehydrogenase GroES-like domain	Q	KOG0023	Alcohol dehydrogenase, class V
MGG_00223	.	fructose-bisphosphate aldolase 1 (361 aa)	cytoplasm	GO:0005975 carbohydrate metabolic process; GO:0005996 monosaccharide metabolic process; GO:0006006 glucose metabolic process; GO:0006007 glucose catabolic process; GO:0006082 organic acid metabolic process; GO:0006090 pyruvate metabolic process; GO:0006091 generation of precursor metabolites and energy; GO:0006094 gluconeogenesis; GO:0006096 glycolytic process; GO:0006139 nucleobase-containing co…	GO:0005618 cell wall; GO:0005622 intracellular; GO:0005623 cell; GO:0005737 cytoplasm; GO:0005739 mitochondrion; GO:0005829 cytosol; GO:0005886 plasma membrane; GO:0009277 fungal-type cell wall; GO:0009986 cell surface; GO:0016020 membrane; GO:0030312 external encapsulating structure; GO:0030446 hyphal cell wall; GO:0043226 organelle; GO:0043227 membrane-bounded organelle; GO:0043229 intracellula…	GO:0003824 catalytic activity; GO:0004332 fructose-bisphosphate aldolase activity; GO:0005488 binding; GO:0008270 zinc ion binding; GO:0016829 lyase activity; GO:0016830 carbon-carbon lyase activity; GO:0016832 aldehyde-lyase activity; GO:0043167 ion binding; GO:0043169 cation binding; GO:0046872 metal ion binding; GO:0046914 transition metal ion binding;	K01624	FBA, fbaA; fructose-bisphosphate aldolase, class II [EC:4.1.2.13]	map00010 Glycolysis / Gluconeogenesis; map00030 Pentose phosphate pathway; map00051 Fructose and mannose metabolism; map00680 Methane metabolism; map00710 Carbon fixation in photosynthetic organisms; map01100 Metabolic pathways; map01110 Biosynthesis of secondary metabolites; map01120 Microbial metabolism in diverse environments; map01130 Biosynthesis of antibiotics; map01200 Carbon metabolism; m…	PF01116	Fructose-bisphosphate aldolase class-II	G	KOG4153	Fructose 1,6-bisphosphate aldolase
MGG_00225	.	hypothetical protein (179 aa)	mitochondria
MGG_00246	.	NADP-dependent alcohol dehydrogenase 6 (365 aa)	cytoplasm				K00002	AKR1A1, adh; alcohol dehydrogenase (NADP+) [EC:1.1.1.2]	map00010 Glycolysis / Gluconeogenesis; map00040 Pentose and glucuronate interconversions; map00561 Glycerolipid metabolism; map00930 Caprolactam degradation; map01100 Metabolic pathways; map01110 Biosynthesis of secondary metabolites; map01120 Microbial metabolism in diverse environments; map01130 Biosynthesis of antibiotics; map01220 Degradation of aromatic compounds	PF08240	Alcohol dehydrogenase GroES-like domain	Q	KOG0023	Alcohol dehydrogenase, class V
MGG_00254	.	ornithine decarboxylase antizyme (297 aa)	mitochondria
MGG_00256	.	cytosolic non-specific dipeptidase (560 aa)	mitochondria	GO:0006508 proteolysis; GO:0006518 peptide metabolic process; GO:0006575 cellular modified amino acid metabolic process; GO:0006749 glutathione metabolic process; GO:0006751 glutathione catabolic process; GO:0006790 sulfur compound metabolic process; GO:0006807 nitrogen compound metabolic process; GO:0008152 metabolic process; GO:0009056 catabolic process; GO:0009987 cellular process; GO:0019538 …	GO:0005576 extracellular region; GO:0005622 intracellular; GO:0005623 cell; GO:0005737 cytoplasm; GO:0005739 mitochondrion; GO:0031012 extracellular matrix; GO:0043226 organelle; GO:0043227 membrane-bounded organelle; GO:0043229 intracellular organelle; GO:0043231 intracellular membrane-bounded organelle; GO:0044421 extracellular region part; GO:0044424 intracellular part; GO:0044444 cytoplasmic …	GO:0003824 catalytic activity; GO:0008233 peptidase activity; GO:0008235 metalloexopeptidase activity; GO:0008237 metallopeptidase activity; GO:0008238 exopeptidase activity; GO:0008242 omega peptidase activity; GO:0016787 hydrolase activity; GO:0016805 dipeptidase activity; GO:0070011 peptidase activity, acting on L-amino acid peptides; GO:0070573 metallodipeptidase activity;	K15428	DUG1; Cys-Gly metallodipeptidase DUG1 [EC:3.4.13.-]	map00480 Glutathione metabolism; map01100 Metabolic pathways	PF07687	Peptidase dimerisation domain	E	KOG2276	Metalloexopeptidases
MGG_00264	.	hypothetical protein (353 aa)	plasma membrane	GO:0006629 lipid metabolic process; GO:0006644 phospholipid metabolic process; GO:0006650 glycerophospholipid metabolic process; GO:0006661 phosphatidylinositol biosynthetic process; GO:0006793 phosphorus metabolic process; GO:0006796 phosphate-containing compound metabolic process; GO:0006996 organelle organization; GO:0008152 metabolic process; GO:0008610 lipid biosynthetic process; GO:0008654 …	GO:0005622 intracellular; GO:0005623 cell; GO:0005737 cytoplasm; GO:0005783 endoplasmic reticulum; GO:0005789 endoplasmic reticulum membrane; GO:0012505 endomembrane system; GO:0016020 membrane; GO:0016021 integral component of membrane; GO:0030176 integral component of endoplasmic reticulum membrane; GO:0031224 intrinsic component of membrane; GO:0031227 intrinsic component of endoplasmic reticu…		K00988	APA1_2; sulfate adenylyltransferase (ADP) / ATP adenylyltransferase [EC:2.7.7.5 2.7.7.53]	map00230 Purine metabolism; map00920 Sulfur metabolism; map01100 Metabolic pathways; map01120 Microbial metabolism in diverse environments			I	KOG3750	Inositol phospholipid synthesis protein, Scs3p
MGG_00270	.	zinc-containing alcohol dehydrogenase (349 aa)	cytoplasm	GO:0006066 alcohol metabolic process; GO:0006091 generation of precursor metabolites and energy; GO:0008152 metabolic process; GO:0009987 cellular process; GO:0044237 cellular metabolic process; GO:0044281 small molecule metabolic process; GO:0055114 oxidation-reduction process; GO:0071704 organic substance metabolic process; GO:1901615 organic hydroxy compound metabolic process;		GO:0003824 catalytic activity; GO:0004022 alcohol dehydrogenase (NAD) activity; GO:0016491 oxidoreductase activity; GO:0016614 oxidoreductase activity, acting on CH-OH group of donors; GO:0016616 oxidoreductase activity, acting on the CH-OH group of donors, NAD or NADP as acceptor;				PF08240	Alcohol dehydrogenase GroES-like domain	C	KOG1198	Zinc-binding oxidoreductase
MGG_00276	.	FAD binding domain-containing protein (515 aa)	extracellular							PF01565; PF08031	FAD binding domain ; Berberine and berberine like
MGG_00283	.	hypothetical protein (147 aa)	extracellular
MGG_00288	.	hypothetical protein (961 aa)	cytoplasm,nucleus	GO:0000349 generation of catalytic spliceosome for first transesterification step; GO:0000375 RNA splicing, via transesterification reactions; GO:0000377 RNA splicing, via transesterification reactions with bulged adenosine as nucleophile; GO:0000390 spliceosomal complex disassembly; GO:0000393 spliceosomal conformational changes to generate catalytic conformation; GO:0000398 mRNA splicing, via s…	GO:0005622 intracellular; GO:0005623 cell; GO:0005634 nucleus; GO:0005681 spliceosomal complex; GO:0005684 U2-type spliceosomal complex; GO:0005737 cytoplasm; GO:0005739 mitochondrion; GO:0032991 macromolecular complex; GO:0043226 organelle; GO:0043227 membrane-bounded organelle; GO:0043229 intracellular organelle; GO:0043231 intracellular membrane-bounded organelle; GO:0044422 organelle part; GO…	GO:0003676 nucleic acid binding; GO:0003723 RNA binding; GO:0005488 binding; GO:0097159 organic cyclic compound binding; GO:1901363 heterocyclic compound binding;	K13103	TFIP11; tuftelin-interacting protein 11				A	KOG2184	Tuftelin-interacting protein TIP39, contains G-patch domain
MGG_00307	.	ARP2/3 complex 21 kDa subunit (193 aa)	nucleus	GO:0000001 mitochondrion inheritance; GO:0000147 actin cortical patch assembly; GO:0006810 transport; GO:0006897 endocytosis; GO:0006996 organelle organization; GO:0007005 mitochondrion organization; GO:0007010 cytoskeleton organization; GO:0007015 actin filament organization; GO:0007163 establishment or maintenance of cell polarity; GO:0008064 regulation of actin polymerization or depolymerizati…	GO:0005622 intracellular; GO:0005623 cell; GO:0005737 cytoplasm; GO:0005739 mitochondrion; GO:0005856 cytoskeleton; GO:0005885 Arp2/3 protein complex; GO:0005938 cell cortex; GO:0015629 actin cytoskeleton; GO:0030479 actin cortical patch; GO:0030863 cortical cytoskeleton; GO:0030864 cortical actin cytoskeleton; GO:0032991 macromolecular complex; GO:0043226 organelle; GO:0043227 membrane-bounded o…		K05756	ARPC3; actin related protein 2/3 complex, subunit 3	map04144 Endocytosis; map04666 Fc gamma R-mediated phagocytosis; map04810 Regulation of actin cytoskeleton; map05100 Bacterial invasion of epithelial cells; map05130 Pathogenic Escherichia coli infection; map05131 Shigellosis; map05132 Salmonella infection			Z	KOG3155	Actin-related protein Arp2/3 complex, subunit ARPC3
MGG_00309	.	carboxypeptidase S (596 aa)	cytoplasm	GO:0006508 proteolysis; GO:0006807 nitrogen compound metabolic process; GO:0008152 metabolic process; GO:0009056 catabolic process; GO:0009057 macromolecule catabolic process; GO:0009987 cellular process; GO:0019538 protein metabolic process; GO:0030163 protein catabolic process; GO:0043170 macromolecule metabolic process; GO:0044237 cellular metabolic process; GO:0044238 primary metabolic proces…	GO:0000322 storage vacuole; GO:0000323 lytic vacuole; GO:0000324 fungal-type vacuole; GO:0000328 fungal-type vacuole lumen; GO:0005622 intracellular; GO:0005623 cell; GO:0005737 cytoplasm; GO:0005773 vacuole; GO:0005775 vacuolar lumen; GO:0031974 membrane-enclosed lumen; GO:0043226 organelle; GO:0043227 membrane-bounded organelle; GO:0043229 intracellular organelle; GO:0043231 intracellular membr…	GO:0003824 catalytic activity; GO:0004180 carboxypeptidase activity; GO:0008233 peptidase activity; GO:0008238 exopeptidase activity; GO:0016787 hydrolase activity; GO:0070011 peptidase activity, acting on L-amino acid peptides;	K01293	E3.4.17.4; Gly-Xaa carboxypeptidase [EC:3.4.17.4]		PF07687	Peptidase dimerisation domain	E	KOG2275	Aminoacylase ACY1 and related metalloexopeptidases
MGG_00311	.	hypothetical protein (296 aa)	extracellular
MGG_00316	.	tissue alpha-L-fucosidase (804 aa)	extracellular				K01206	FUCA; alpha-L-fucosidase [EC:3.2.1.51]	map00511 Other glycan degradation	PF01120	Alpha-L-fucosidase	G	KOG3340	Alpha-L-fucosidase
MGG_00317	.	fumarylacetoacetase (438 aa)	cytoskeleton				K01555	FAH, fahA; fumarylacetoacetase [EC:3.7.1.2]	map00350 Tyrosine metabolism; map00643 Styrene degradation; map01100 Metabolic pathways; map01120 Microbial metabolism in diverse environments	PF09298	Domain of unknown function (DUF1969)	G	KOG2843	Fumarylacetoacetase
MGG_00318	.	fungal specific transcription factor domain-containing protein (887 aa)	nucleus							PF00172; PF04082	Fungal Zn(2)-Cys(6) binuclear cluster domain; Fungal specific transcription factor domain
MGG_00319	.	endoglucanase VIII (523 aa)	extracellular				K01179	E3.2.1.4; endoglucanase [EC:3.2.1.4]	map00500 Starch and sucrose metabolism; map01100 Metabolic pathways; map02020 Two-component system	PF00150	Cellulase (glycosyl hydrolase family 5)
MGG_00322	.	hypothetical protein (447 aa)	extracellular	GO:0008152 metabolic process; GO:0032259 methylation;		GO:0003824 catalytic activity; GO:0008168 methyltransferase activity; GO:0008757 S-adenosylmethionine-dependent methyltransferase activity; GO:0016740 transferase activity; GO:0016741 transferase activity, transferring one-carbon groups;	K19787	CARNMT1; carnosine N-methyltransferase [EC:2.1.1.22]	map00340 Histidine metabolism; map01100 Metabolic pathways			G	KOG2798	Putative trehalase
MGG_00329	FZC27	hypothetical protein (709 aa)	nucleus							PF00172; PF04082	Fungal Zn(2)-Cys(6) binuclear cluster domain; Fungal specific transcription factor domain
MGG_00333	.	hypothetical protein (344 aa)	plasma membrane
MGG_00341	.	eukaryotic translation initiation factor 3 subunit D (574 aa)	cytoplasm	GO:0001732 formation of cytoplasmic translation initiation complex; GO:0002181 cytoplasmic translation; GO:0002183 cytoplasmic translational initiation; GO:0006412 translation; GO:0006413 translational initiation; GO:0006518 peptide metabolic process; GO:0006807 nitrogen compound metabolic process; GO:0008152 metabolic process; GO:0009058 biosynthetic process; GO:0009059 macromolecule biosyntheti…	GO:0005622 intracellular; GO:0005623 cell; GO:0005737 cytoplasm; GO:0005829 cytosol; GO:0005852 eukaryotic translation initiation factor 3 complex; GO:0016282 eukaryotic 43S preinitiation complex; GO:0032991 macromolecular complex; GO:0044424 intracellular part; GO:0044444 cytoplasmic part; GO:0044464 cell part; GO:0070993 translation preinitiation complex; GO:0071540 eukaryotic translation initi…	GO:0003676 nucleic acid binding; GO:0003723 RNA binding; GO:0003743 translation initiation factor activity; GO:0005488 binding; GO:0008135 translation factor activity, RNA binding; GO:0097159 organic cyclic compound binding; GO:1901363 heterocyclic compound binding;	K03251	EIF3D; translation initiation factor 3 subunit D	map03013 RNA transport			J	KOG2479	Translation initiation factor 3, subunit d (eIF-3d)
MGG_00349	.	40S ribosomal protein S13 (152 aa)	mitochondria	GO:0000462 maturation of SSU-rRNA from tricistronic rRNA transcript (SSU-rRNA, 5.8S rRNA, LSU-rRNA); GO:0002181 cytoplasmic translation; GO:0006139 nucleobase-containing compound metabolic process; GO:0006364 rRNA processing; GO:0006396 RNA processing; GO:0006412 translation; GO:0006518 peptide metabolic process; GO:0006725 cellular aromatic compound metabolic process; GO:0006807 nitrogen compoun…	GO:0005622 intracellular; GO:0005623 cell; GO:0005634 nucleus; GO:0005730 nucleolus; GO:0005737 cytoplasm; GO:0005829 cytosol; GO:0005840 ribosome; GO:0015935 small ribosomal subunit; GO:0022626 cytosolic ribosome; GO:0022627 cytosolic small ribosomal subunit; GO:0030684 preribosome; GO:0030686 90S preribosome; GO:0031974 membrane-enclosed lumen; GO:0031981 nuclear lumen; GO:0032991 macromolecula…	GO:0003676 nucleic acid binding; GO:0003723 RNA binding; GO:0003735 structural constituent of ribosome; GO:0005198 structural molecule activity; GO:0005488 binding; GO:0019843 rRNA binding; GO:0070181 small ribosomal subunit rRNA binding; GO:0097159 organic cyclic compound binding; GO:1901363 heterocyclic compound binding;	K02953	RP-S13e, RPS13; small subunit ribosomal protein S13e	map03010 Ribosome	PF08069; PF00312	Ribosomal S13/S15 N-terminal domain; Ribosomal protein S15	J	KOG0400	40S ribosomal protein S13
MGG_00356	.	splicing factor 3B subunit 1 (1216 aa)	plasma membrane	GO:0000245 spliceosomal complex assembly; GO:0000375 RNA splicing, via transesterification reactions; GO:0000377 RNA splicing, via transesterification reactions with bulged adenosine as nucleophile; GO:0000398 mRNA splicing, via spliceosome; GO:0006139 nucleobase-containing compound metabolic process; GO:0006396 RNA processing; GO:0006397 mRNA processing; GO:0006725 cellular aromatic compound met…	GO:0005622 intracellular; GO:0005623 cell; GO:0005634 nucleus; GO:0005681 spliceosomal complex; GO:0005684 U2-type spliceosomal complex; GO:0005686 U2 snRNP; GO:0030532 small nuclear ribonucleoprotein complex; GO:0032991 macromolecular complex; GO:0043226 organelle; GO:0043227 membrane-bounded organelle; GO:0043229 intracellular organelle; GO:0043231 intracellular membrane-bounded organelle; GO:0…	GO:0003676 nucleic acid binding; GO:0003723 RNA binding; GO:0003729 mRNA binding; GO:0005488 binding; GO:0097159 organic cyclic compound binding; GO:1901363 heterocyclic compound binding;	K12828	SF3B1, SAP155; splicing factor 3B subunit 1	map03040 Spliceosome	PF08920	Splicing factor 3B subunit 1	A	KOG0213	Splicing factor 3b, subunit 1
MGG_00363	.	hypothetical protein (1409 aa)	nucleus	GO:0006139 nucleobase-containing compound metabolic process; GO:0006725 cellular aromatic compound metabolic process; GO:0006807 nitrogen compound metabolic process; GO:0008152 metabolic process; GO:0009987 cellular process; GO:0016070 RNA metabolic process; GO:0016072 rRNA metabolic process; GO:0022613 ribonucleoprotein complex biogenesis; GO:0034641 cellular nitrogen compound metabolic process;…	GO:0005622 intracellular; GO:0005623 cell; GO:0005634 nucleus; GO:0005730 nucleolus; GO:0031974 membrane-enclosed lumen; GO:0031981 nuclear lumen; GO:0043226 organelle; GO:0043227 membrane-bounded organelle; GO:0043228 non-membrane-bounded organelle; GO:0043229 intracellular organelle; GO:0043231 intracellular membrane-bounded organelle; GO:0043232 intracellular non-membrane-bounded organelle; GO…		K14862	URB2; nucleolar pre-ribosomal-associated protein 2
MGG_00365	MagB	guanine nucleotide-binding protein subunit alpha (354 aa)	nucleus	GO:0000003 reproduction; GO:0000741 karyogamy; GO:0000742 karyogamy involved in conjugation with cellular fusion; GO:0000743 nuclear migration involved in conjugation with cellular fusion; GO:0000746 conjugation; GO:0000747 conjugation with cellular fusion; GO:0000749 response to pheromone involved in conjugation with cellular fusion; GO:0000750 pheromone-dependent signal transduction involved in…	GO:0005622 intracellular; GO:0005623 cell; GO:0005737 cytoplasm; GO:0005768 endosome; GO:0005829 cytosol; GO:0005834 heterotrimeric G-protein complex; GO:0005886 plasma membrane; GO:0009898 cytoplasmic side of plasma membrane; GO:0012505 endomembrane system; GO:0016020 membrane; GO:0019897 extrinsic component of plasma membrane; GO:0019898 extrinsic component of membrane; GO:0031234 extrinsic com…	GO:0000166 nucleotide binding; GO:0001664 G-protein coupled receptor binding; GO:0003824 catalytic activity; GO:0003924 GTPase activity; GO:0005102 receptor binding; GO:0005159 insulin-like growth factor receptor binding; GO:0005488 binding; GO:0005515 protein binding; GO:0016462 pyrophosphatase activity; GO:0016787 hydrolase activity; GO:0016817 hydrolase activity, acting on acid anhydrides; GO:…	K04630	GNAI; guanine nucleotide-binding protein G(i) subunit alpha	map04015 Rap1 signaling pathway; map04022 cGMP-PKG signaling pathway; map04024 cAMP signaling pathway; map04062 Chemokine signaling pathway; map04071 Sphingolipid signaling pathway; map04113 Meiosis - yeast; map04261 Adrenergic signaling in cardiomyocytes; map04360 Axon guidance; map04371 Apelin signaling pathway; map04540 Gap junction; map04611 Platelet activation; map04670 Leukocyte transendoth…	PF00503	G-protein alpha subunit	DT	KOG0082	G-protein alpha subunit (small G protein superfamily)
MGG_00371	.	cell division control protein 25 (1209 aa)	nucleus	GO:0000003 reproduction; GO:0000746 conjugation; GO:0000747 conjugation with cellular fusion; GO:0000749 response to pheromone involved in conjugation with cellular fusion; GO:0000750 pheromone-dependent signal transduction involved in conjugation with cellular fusion; GO:0001302 replicative cell aging; GO:0001678 cellular glucose homeostasis; GO:0006950 response to stress; GO:0007089 traversing …	GO:0005622 intracellular; GO:0005623 cell; GO:0005634 nucleus; GO:0005737 cytoplasm; GO:0005783 endoplasmic reticulum; GO:0005789 endoplasmic reticulum membrane; GO:0005829 cytosol; GO:0005856 cytoskeleton; GO:0005886 plasma membrane; GO:0005937 mating projection; GO:0012505 endomembrane system; GO:0015629 actin cytoskeleton; GO:0016020 membrane; GO:0030427 site of polarized growth; GO:0031984 or…	GO:0005085 guanyl-nucleotide exchange factor activity; GO:0005088 Ras guanyl-nucleotide exchange factor activity; GO:0005488 binding; GO:0005515 protein binding; GO:0017016 Ras GTPase binding; GO:0019899 enzyme binding; GO:0031267 small GTPase binding; GO:0051020 GTPase binding; GO:0098772 molecular function regulator;	K03099	SOS; son of sevenless	map01521 EGFR tyrosine kinase inhibitor resistance; map01522 Endocrine resistance; map04010 MAPK signaling pathway; map04012 ErbB signaling pathway; map04013 MAPK signaling pathway - fly; map04014 Ras signaling pathway; map04062 Chemokine signaling pathway; map04068 FoxO signaling pathway; map04072 Phospholipase D signaling pathway; map04150 mTOR signaling pathway; map04151 PI3K-Akt signaling pat…	PF00018; PF00618	SH3 domain; RasGEF N-terminal motif	T	KOG3417	Ras1 guanine nucleotide exchange factor
MGG_00378	.	tubulin-specific chaperone E (617 aa)	cytoplasm	GO:0006457 protein folding; GO:0007021 tubulin complex assembly; GO:0009987 cellular process; GO:0016043 cellular component organization; GO:0022607 cellular component assembly; GO:0034622 cellular macromolecular complex assembly; GO:0043933 macromolecular complex subunit organization; GO:0044085 cellular component biogenesis; GO:0065003 macromolecular complex assembly; GO:0071840 cellular compon…	GO:0005622 intracellular; GO:0005623 cell; GO:0005737 cytoplasm; GO:0032991 macromolecular complex; GO:0044424 intracellular part; GO:0044464 cell part; GO:1990727 tubulin folding cofactor complex;	GO:0005488 binding; GO:0005515 protein binding; GO:0008092 cytoskeletal protein binding; GO:0015631 tubulin binding; GO:0043014 alpha-tubulin binding;	K21768	TBCE; tubulin-specific chaperone E		PF01302	CAP-Gly domain	O	KOG3207	Beta-tubulin folding cofactor E
MGG_00383	.	S-adenosylmethionine synthase (395 aa)	cytoplasm	GO:0000096 sulfur amino acid metabolic process; GO:0006082 organic acid metabolic process; GO:0006520 cellular amino acid metabolic process; GO:0006555 methionine metabolic process; GO:0006556 S-adenosylmethionine biosynthetic process; GO:0006732 coenzyme metabolic process; GO:0006790 sulfur compound metabolic process; GO:0006807 nitrogen compound metabolic process; GO:0008152 metabolic process; …	GO:0005622 intracellular; GO:0005623 cell; GO:0005737 cytoplasm; GO:0005829 cytosol; GO:0010494 cytoplasmic stress granule; GO:0032991 macromolecular complex; GO:0035770 ribonucleoprotein granule; GO:0036464 cytoplasmic ribonucleoprotein granule; GO:0043226 organelle; GO:0043228 non-membrane-bounded organelle; GO:0043229 intracellular organelle; GO:0043232 intracellular non-membrane-bounded organ…	GO:0000166 nucleotide binding; GO:0003824 catalytic activity; GO:0004478 methionine adenosyltransferase activity; GO:0005488 binding; GO:0005524 ATP binding; GO:0008144 drug binding; GO:0016740 transferase activity; GO:0016765 transferase activity, transferring alkyl or aryl (other than methyl) groups; GO:0017076 purine nucleotide binding; GO:0030554 adenyl nucleotide binding; GO:0032553 ribonucl…	K00789	metK; S-adenosylmethionine synthetase [EC:2.5.1.6]	map00270 Cysteine and methionine metabolism; map01100 Metabolic pathways; map01110 Biosynthesis of secondary metabolites; map01230 Biosynthesis of amino acids	PF00438; PF02772; PF02773	S-adenosylmethionine synthetase, N-terminal domain; S-adenosylmethionine synthetase, central domain; S-adenosylmethionine synthetase, C-terminal domain	H	KOG1506	S-adenosylmethionine synthetase
MGG_00396	.	PaaI_thioesterase (171 aa)	cytoplasm	GO:0006082 organic acid metabolic process; GO:0006139 nucleobase-containing compound metabolic process; GO:0006163 purine nucleotide metabolic process; GO:0006629 lipid metabolic process; GO:0006631 fatty acid metabolic process; GO:0006637 acyl-CoA metabolic process; GO:0006725 cellular aromatic compound metabolic process; GO:0006732 coenzyme metabolic process; GO:0006753 nucleoside phosphate met…	GO:0005622 intracellular; GO:0005623 cell; GO:0005737 cytoplasm; GO:0044424 intracellular part; GO:0044464 cell part;	GO:0003824 catalytic activity; GO:0016289 CoA hydrolase activity; GO:0016787 hydrolase activity; GO:0016788 hydrolase activity, acting on ester bonds; GO:0016790 thiolester hydrolase activity; GO:0047617 acyl-CoA hydrolase activity;	K17362	ACOT13; acyl-coenzyme A thioesterase 13 [EC:3.1.2.-]		PF03061	Thioesterase superfamily	Q	KOG3328	HGG motif-containing thioesterase
MGG_00399	.	hypothetical protein (437 aa)	nucleus									S	KOG2342	Uncharacterized conserved protein
MGG_00408	.	RCC1 domain-containing protein (670 aa)	cytoplasm	GO:0000054 ribosomal subunit export from nucleus; GO:0006403 RNA localization; GO:0006405 RNA export from nucleus; GO:0006406 mRNA export from nucleus; GO:0006407 rRNA export from nucleus; GO:0006611 protein export from nucleus; GO:0006810 transport; GO:0006886 intracellular protein transport; GO:0006913 nucleocytoplasmic transport; GO:0007088 regulation of mitotic nuclear division; GO:0007096 re…	GO:0000228 nuclear chromosome; GO:0000785 chromatin; GO:0000790 nuclear chromatin; GO:0005622 intracellular; GO:0005623 cell; GO:0005634 nucleus; GO:0005694 chromosome; GO:0005819 spindle; GO:0005856 cytoskeleton; GO:0015630 microtubule cytoskeleton; GO:0016020 membrane; GO:0016021 integral component of membrane; GO:0031224 intrinsic component of membrane; GO:0031974 membrane-enclosed lumen; GO:0…	GO:0005085 guanyl-nucleotide exchange factor activity; GO:0005087 Ran guanyl-nucleotide exchange factor activity; GO:0005088 Ras guanyl-nucleotide exchange factor activity; GO:0005488 binding; GO:0005515 protein binding; GO:0008536 Ran GTPase binding; GO:0017016 Ras GTPase binding; GO:0019899 enzyme binding; GO:0031267 small GTPase binding; GO:0051020 GTPase binding; GO:0098772 molecular function…	K11493	RCC1; regulator of chromosome condensation				DZ	KOG1426	FOG: RCC1 domain
MGG_00409	.	hypothetical protein (113 aa)	mitochondria
MGG_00431	.	"homogentisate 1,2-dioxygenase (504 aa)"	cytoplasm				K00451	HGD, hmgA; homogentisate 1,2-dioxygenase [EC:1.13.11.5]	map00350 Tyrosine metabolism; map00643 Styrene degradation; map01100 Metabolic pathways; map01120 Microbial metabolism in diverse environments			E	KOG1417	Homogentisate 1,2-dioxygenase
MGG_00436	.	biotin-protein ligase (678 aa)	mitochondria	GO:0006464 cellular protein modification process; GO:0006807 nitrogen compound metabolic process; GO:0008152 metabolic process; GO:0009305 protein biotinylation; GO:0009987 cellular process; GO:0010467 gene expression; GO:0019538 protein metabolic process; GO:0036211 protein modification process; GO:0043170 macromolecule metabolic process; GO:0043412 macromolecule modification; GO:0044237 cellula…	GO:0005622 intracellular; GO:0005623 cell; GO:0005634 nucleus; GO:0005737 cytoplasm; GO:0043226 organelle; GO:0043227 membrane-bounded organelle; GO:0043229 intracellular organelle; GO:0043231 intracellular membrane-bounded organelle; GO:0044424 intracellular part; GO:0044464 cell part;	GO:0003824 catalytic activity; GO:0004077 biotin-[acetyl-CoA-carboxylase] ligase activity; GO:0016874 ligase activity; GO:0016879 ligase activity, forming carbon-nitrogen bonds; GO:0018271 biotin-protein ligase activity; GO:0071734 biotin-[pyruvate-carboxylase] ligase activity;	K01942	HLCS; biotin---protein ligase [EC:6.3.4.9 6.3.4.10 6.3.4.11 6.3.4.15]	map00780 Biotin metabolism; map01100 Metabolic pathways	PF03099	Biotin/lipoate A/B protein ligase family	H	KOG1536	Biotin holocarboxylase synthetase/biotin-protein ligase
MGG_00444	.	hypothetical protein (282 aa)	cytoplasm			GO:0003676 nucleic acid binding; GO:0003723 RNA binding; GO:0005488 binding; GO:0097159 organic cyclic compound binding; GO:1901363 heterocyclic compound binding;				PF00076	RNA recognition motif. (a.k.a. RRM, RBD, or RNP domain)
MGG_00446	.	casein kinase II subunit beta-1 (352 aa)	cytoskeleton	GO:0001932 regulation of protein phosphorylation; GO:0001933 negative regulation of protein phosphorylation; GO:0006355 regulation of transcription, DNA-templated; GO:0006356 regulation of transcription from RNA polymerase I promoter; GO:0006359 regulation of transcription from RNA polymerase III promoter; GO:0006464 cellular protein modification process; GO:0006468 protein phosphorylation; GO:00…	GO:0005622 intracellular; GO:0005623 cell; GO:0005634 nucleus; GO:0005730 nucleolus; GO:0005956 protein kinase CK2 complex; GO:0030684 preribosome; GO:0030686 90S preribosome; GO:0031974 membrane-enclosed lumen; GO:0031981 nuclear lumen; GO:0032991 macromolecular complex; GO:0034456 UTP-C complex; GO:0043226 organelle; GO:0043227 membrane-bounded organelle; GO:0043228 non-membrane-bounded organel…	GO:0004857 enzyme inhibitor activity; GO:0004860 protein kinase inhibitor activity; GO:0019207 kinase regulator activity; GO:0019210 kinase inhibitor activity; GO:0019887 protein kinase regulator activity; GO:0030234 enzyme regulator activity; GO:0030291 protein serine/threonine kinase inhibitor activity; GO:0098772 molecular function regulator;	K03115	CSNK2B; casein kinase II subunit beta	map03008 Ribosome biogenesis in eukaryotes; map04064 NF-kappa B signaling pathway; map04137 Mitophagy - animal; map04139 Mitophagy - yeast; map04310 Wnt signaling pathway; map04520 Adherens junction; map04712 Circadian rhythm - plant; map05162 Measles; map05235 PD-L1 expression and PD-1 checkpoint pathway in cancer	PF01214	Casein kinase II regulatory subunit	G	KOG3092	Casein kinase II, beta subunit
MGG_00447	ABC2	brefeldin A resistance protein (1485 aa)	plasma membrane	GO:0006810 transport; GO:0006855 drug transmembrane transport; GO:0006873 cellular ion homeostasis; GO:0009987 cellular process; GO:0015849 organic acid transport; GO:0015893 drug transport; GO:0019725 cellular homeostasis; GO:0030003 cellular cation homeostasis; GO:0042221 response to chemical; GO:0042493 response to drug; GO:0042592 homeostatic process; GO:0042908 xenobiotic transport; GO:00488…	GO:0005622 intracellular; GO:0005623 cell; GO:0005737 cytoplasm; GO:0005739 mitochondrion; GO:0005829 cytosol; GO:0005886 plasma membrane; GO:0016020 membrane; GO:0016021 integral component of membrane; GO:0031224 intrinsic component of membrane; GO:0043226 organelle; GO:0043227 membrane-bounded organelle; GO:0043229 intracellular organelle; GO:0043231 intracellular membrane-bounded organelle; GO…	GO:0003824 catalytic activity; GO:0005215 transporter activity; GO:0005342 organic acid transmembrane transporter activity; GO:0008559 xenobiotic-transporting ATPase activity; GO:0015238 drug transmembrane transporter activity; GO:0015399 primary active transmembrane transporter activity; GO:0015405 P-P-bond-hydrolysis-driven transmembrane transporter activity; GO:0016462 pyrophosphatase activity…				PF00005	ABC transporter	Q	KOG0065	Pleiotropic drug resistance proteins (PDR1-15), ABC superfamily
MGG_00449	.	eukaryotic peptide chain release factor GTP-binding subunit (732 aa)	cytoplasm	GO:0000288 nuclear-transcribed mRNA catabolic process, deadenylation-dependent decay; GO:0000956 nuclear-transcribed mRNA catabolic process; GO:0002181 cytoplasmic translation; GO:0002184 cytoplasmic translational termination; GO:0006139 nucleobase-containing compound metabolic process; GO:0006401 RNA catabolic process; GO:0006402 mRNA catabolic process; GO:0006412 translation; GO:0006415 transla…	GO:0005622 intracellular; GO:0005623 cell; GO:0005737 cytoplasm; GO:0005829 cytosol; GO:0010494 cytoplasmic stress granule; GO:0018444 translation release factor complex; GO:0032991 macromolecular complex; GO:0035770 ribonucleoprotein granule; GO:0036464 cytoplasmic ribonucleoprotein granule; GO:0043226 organelle; GO:0043228 non-membrane-bounded organelle; GO:0043229 intracellular organelle; GO:0…	GO:0000166 nucleotide binding; GO:0000287 magnesium ion binding; GO:0001882 nucleoside binding; GO:0001883 purine nucleoside binding; GO:0003676 nucleic acid binding; GO:0003723 RNA binding; GO:0003729 mRNA binding; GO:0003747 translation release factor activity; GO:0003824 catalytic activity; GO:0003924 GTPase activity; GO:0005085 guanyl-nucleotide exchange factor activity; GO:0005488 binding; G…	K03267	ERF3, GSPT; peptide chain release factor subunit 3	map03015 mRNA surveillance pathway	PF00009; PF03143	Elongation factor Tu GTP binding domain; Elongation factor Tu C-terminal domain	J	KOG0459	Polypeptide release factor 3
MGG_00450	.	phosphoenolpyruvate carboxykinase (602 aa)	mitochondria	GO:0005975 carbohydrate metabolic process; GO:0005996 monosaccharide metabolic process; GO:0006006 glucose metabolic process; GO:0006082 organic acid metabolic process; GO:0006083 acetate metabolic process; GO:0006094 gluconeogenesis; GO:0008152 metabolic process; GO:0009058 biosynthetic process; GO:0009987 cellular process; GO:0015976 carbon utilization; GO:0016051 carbohydrate biosynthetic proc…	GO:0005622 intracellular; GO:0005623 cell; GO:0005737 cytoplasm; GO:0005829 cytosol; GO:0044424 intracellular part; GO:0044444 cytoplasmic part; GO:0044464 cell part;	GO:0003824 catalytic activity; GO:0004611 phosphoenolpyruvate carboxykinase activity; GO:0004612 phosphoenolpyruvate carboxykinase (ATP) activity; GO:0016829 lyase activity; GO:0016830 carbon-carbon lyase activity; GO:0016831 carboxy-lyase activity;	K01610	E4.1.1.49, pckA; phosphoenolpyruvate carboxykinase (ATP) [EC:4.1.1.49]	map00010 Glycolysis / Gluconeogenesis; map00020 Citrate cycle (TCA cycle); map00620 Pyruvate metabolism; map00710 Carbon fixation in photosynthetic organisms; map01100 Metabolic pathways; map01110 Biosynthesis of secondary metabolites; map01120 Microbial metabolism in diverse environments; map01130 Biosynthesis of antibiotics; map01200 Carbon metabolism
MGG_00451	.	hypothetical protein (320 aa)	plasma membrane
MGG_00460	.	rhamnolipids biosynthesis 3-oxoacyl-[acyl-carrier-protein] reductase (309 aa)	extracellular							PF00106	short chain dehydrogenase	Q	KOG0725	Reductases with broad range of substrate specificities
MGG_00466	MgCdc42	cell division control protein 42 (195 aa)	cytoplasm				K04393	CDC42; cell division control protein 42	map04010 MAPK signaling pathway; map04011 MAPK signaling pathway - yeast; map04014 Ras signaling pathway; map04015 Rap1 signaling pathway; map04062 Chemokine signaling pathway; map04144 Endocytosis; map04360 Axon guidance; map04370 VEGF signaling pathway; map04510 Focal adhesion; map04520 Adherens junction; map04530 Tight junction; map04660 T cell receptor signaling pathway; map04666 Fc gamma R-m…	PF00071	Ras family	U	KOG0393	Ras-related small GTPase, Rho type
MGG_00468	.	chloride channel protein 5 (892 aa)	plasma membrane	GO:0006810 transport; GO:0006811 ion transport; GO:0006820 anion transport; GO:0006821 chloride transport; GO:0015698 inorganic anion transport; GO:0034220 ion transmembrane transport; GO:0051179 localization; GO:0051234 establishment of localization; GO:0055085 transmembrane transport; GO:0098656 anion transmembrane transport; GO:0098660 inorganic ion transmembrane transport; GO:0098661 inorgani…	GO:0016020 membrane; GO:0016021 integral component of membrane; GO:0031224 intrinsic component of membrane; GO:0044425 membrane part;	GO:0005215 transporter activity; GO:0005216 ion channel activity; GO:0005244 voltage-gated ion channel activity; GO:0005247 voltage-gated chloride channel activity; GO:0005253 anion channel activity; GO:0005254 chloride channel activity; GO:0008308 voltage-gated anion channel activity; GO:0008509 anion transmembrane transporter activity; GO:0015075 ion transmembrane transporter activity; GO:00151…	K05012	CLCN3_4_5; chloride channel 3/4/5				P	KOG0475	Cl- channel CLC-3 and related proteins (CLC superfamily)
MGG_00469	.	hypothetical protein (976 aa)	extracellular	GO:0006457 protein folding; GO:0009987 cellular process; GO:0034975 protein folding in endoplasmic reticulum;	GO:0005622 intracellular; GO:0005623 cell; GO:0005737 cytoplasm; GO:0005783 endoplasmic reticulum; GO:0005789 endoplasmic reticulum membrane; GO:0012505 endomembrane system; GO:0016020 membrane; GO:0016021 integral component of membrane; GO:0030176 integral component of endoplasmic reticulum membrane; GO:0031224 intrinsic component of membrane; GO:0031227 intrinsic component of endoplasmic reticu…							S	KOG1396	Uncharacterized conserved protein
MGG_00475	.	hypothetical protein (1019 aa)	cytoskeleton	GO:0006606 protein import into nucleus; GO:0006810 transport; GO:0006886 intracellular protein transport; GO:0006913 nucleocytoplasmic transport; GO:0008104 protein localization; GO:0008361 regulation of cell size; GO:0009987 cellular process; GO:0015031 protein transport; GO:0015833 peptide transport; GO:0016043 cellular component organization; GO:0017038 protein import; GO:0032535 regulation of…	GO:0005622 intracellular; GO:0005623 cell; GO:0005634 nucleus; GO:0005635 nuclear envelope; GO:0005643 nuclear pore; GO:0005737 cytoplasm; GO:0012505 endomembrane system; GO:0016020 membrane; GO:0016021 integral component of membrane; GO:0031090 organelle membrane; GO:0031224 intrinsic component of membrane; GO:0031965 nuclear membrane; GO:0031967 organelle envelope; GO:0031974 membrane-enclosed …	GO:0000166 nucleotide binding; GO:0001882 nucleoside binding; GO:0001883 purine nucleoside binding; GO:0005048 signal sequence binding; GO:0005215 transporter activity; GO:0005488 binding; GO:0005525 GTP binding; GO:0008139 nuclear localization sequence binding; GO:0008565 protein transporter activity; GO:0017076 purine nucleotide binding; GO:0019001 guanyl nucleotide binding; GO:0032549 ribonucl…						UY	KOG2022	Nuclear transport receptor LGL2 (importin beta superfamily)
MGG_00476	.	xaa-Pro aminopeptidase 1 (684 aa)	mitochondria	GO:0000122 negative regulation of transcription from RNA polymerase II promoter; GO:0006355 regulation of transcription, DNA-templated; GO:0006357 regulation of transcription from RNA polymerase II promoter; GO:0009889 regulation of biosynthetic process; GO:0009890 negative regulation of biosynthetic process; GO:0009892 negative regulation of metabolic process; GO:0009987 cellular process; GO:001…	GO:0005622 intracellular; GO:0005623 cell; GO:0005737 cytoplasm; GO:0005829 cytosol; GO:0044424 intracellular part; GO:0044444 cytoplasmic part; GO:0044464 cell part;		K01262	pepP; Xaa-Pro aminopeptidase [EC:3.4.11.9]		PF01321; PF00557	Creatinase/Prolidase N-terminal domain; Metallopeptidase family M24	E	KOG2413	Xaa-Pro aminopeptidase
MGG_00480	.	metalloprotease ATP23 (274 aa)	cytoplasm,nucleus	GO:0006508 proteolysis; GO:0006807 nitrogen compound metabolic process; GO:0006996 organelle organization; GO:0007005 mitochondrion organization; GO:0008152 metabolic process; GO:0009987 cellular process; GO:0010467 gene expression; GO:0016043 cellular component organization; GO:0016485 protein processing; GO:0019538 protein metabolic process; GO:0022607 cellular component assembly; GO:0033615 mi…	GO:0005622 intracellular; GO:0005623 cell; GO:0005737 cytoplasm; GO:0005739 mitochondrion; GO:0005740 mitochondrial envelope; GO:0005743 mitochondrial inner membrane; GO:0005758 mitochondrial intermembrane space; GO:0016020 membrane; GO:0019866 organelle inner membrane; GO:0019898 extrinsic component of membrane; GO:0031090 organelle membrane; GO:0031312 extrinsic component of organelle membrane;…	GO:0003824 catalytic activity; GO:0004175 endopeptidase activity; GO:0004222 metalloendopeptidase activity; GO:0008233 peptidase activity; GO:0008237 metallopeptidase activity; GO:0016787 hydrolase activity; GO:0070011 peptidase activity, acting on L-amino acid peptides;	K18156	ATP23, XRCC6BP1; mitochondrial inner membrane protease ATP23 [EC:3.4.24.-]				L	KOG3314	Ku70-binding protein
MGG_00486	.	hypothetical protein (162 aa)	extracellular							PF01822	WSC domain	GO	KOG4157	beta-1,6-N-acetylglucosaminyltransferase, contains WSC domain
MGG_00495	.	hypothetical protein (408 aa)	extracellular
MGG_00505	.	septation protein SUN4 (417 aa)	extracellular	GO:0000272 polysaccharide catabolic process; GO:0005975 carbohydrate metabolic process; GO:0005976 polysaccharide metabolic process; GO:0006073 cellular glucan metabolic process; GO:0006074 (1->3)-beta-D-glucan metabolic process; GO:0006076 (1->3)-beta-D-glucan catabolic process; GO:0006996 organelle organization; GO:0007005 mitochondrion organization; GO:0008152 metabolic process; GO:0009056 cat…	GO:0005576 extracellular region; GO:0005618 cell wall; GO:0005622 intracellular; GO:0005623 cell; GO:0005737 cytoplasm; GO:0005739 mitochondrion; GO:0005759 mitochondrial matrix; GO:0005783 endoplasmic reticulum; GO:0009277 fungal-type cell wall; GO:0009986 cell surface; GO:0012505 endomembrane system; GO:0030312 external encapsulating structure; GO:0031974 membrane-enclosed lumen; GO:0043226 org…	GO:0003824 catalytic activity; GO:0004553 hydrolase activity, hydrolyzing O-glycosyl compounds; GO:0005488 binding; GO:0008422 beta-glucosidase activity; GO:0015926 glucosidase activity; GO:0016787 hydrolase activity; GO:0016798 hydrolase activity, acting on glycosyl bonds; GO:0030246 carbohydrate binding;	K01238	SUN; SUN family beta-glucosidase [EC:3.2.1.-]
MGG_00506	.	hypothetical protein (1516 aa)	plasma membrane	GO:0006605 protein targeting; GO:0006623 protein targeting to vacuole; GO:0006810 transport; GO:0006886 intracellular protein transport; GO:0006892 post-Golgi vesicle-mediated transport; GO:0006895 Golgi to endosome transport; GO:0006896 Golgi to vacuole transport; GO:0007034 vacuolar transport; GO:0008104 protein localization; GO:0015031 protein transport; GO:0015833 peptide transport; GO:001619…	GO:0000322 storage vacuole; GO:0000323 lytic vacuole; GO:0000324 fungal-type vacuole; GO:0005622 intracellular; GO:0005623 cell; GO:0005737 cytoplasm; GO:0005768 endosome; GO:0005770 late endosome; GO:0005773 vacuole; GO:0005783 endoplasmic reticulum; GO:0005794 Golgi apparatus; GO:0012505 endomembrane system; GO:0016020 membrane; GO:0016021 integral component of membrane; GO:0031224 intrinsic co…	GO:0005048 signal sequence binding; GO:0005488 binding; GO:0033218 amide binding; GO:0042277 peptide binding;						U	KOG3511	Sortilin and related receptors
MGG_00514	.	Poly(rC)-binding protein 3 (484 aa)	cytoplasm,nucleus	GO:0000723 telomere maintenance; GO:0006139 nucleobase-containing compound metabolic process; GO:0006259 DNA metabolic process; GO:0006725 cellular aromatic compound metabolic process; GO:0006807 nitrogen compound metabolic process; GO:0006996 organelle organization; GO:0008152 metabolic process; GO:0009987 cellular process; GO:0016043 cellular component organization; GO:0032200 telomere organiza…	GO:0005622 intracellular; GO:0005623 cell; GO:0005634 nucleus; GO:0005737 cytoplasm; GO:0043226 organelle; GO:0043227 membrane-bounded organelle; GO:0043229 intracellular organelle; GO:0043231 intracellular membrane-bounded organelle; GO:0044424 intracellular part; GO:0044464 cell part;	GO:0003676 nucleic acid binding; GO:0003723 RNA binding; GO:0003729 mRNA binding; GO:0005488 binding; GO:0097159 organic cyclic compound binding; GO:1901363 heterocyclic compound binding;	K18738	HEK; heterogeneous nuclear rnp K-like protein		PF00013	KH domain	A	KOG2190	PolyC-binding proteins alphaCP-1 and related KH domain proteins
MGG_00518	.	proliferating cell nuclear antigen (260 aa)	cytoplasm,nucleus	GO:0000003 reproduction; GO:0000070 mitotic sister chromatid segregation; GO:0000278 mitotic cell cycle; GO:0000280 nuclear division; GO:0000710 meiotic mismatch repair; GO:0000731 DNA synthesis involved in DNA repair; GO:0000819 sister chromatid segregation; GO:0006139 nucleobase-containing compound metabolic process; GO:0006259 DNA metabolic process; GO:0006260 DNA replication; GO:0006261 DNA-d…	GO:0000228 nuclear chromosome; GO:0000785 chromatin; GO:0000790 nuclear chromatin; GO:0005622 intracellular; GO:0005623 cell; GO:0005634 nucleus; GO:0005654 nucleoplasm; GO:0005657 replication fork; GO:0005694 chromosome; GO:0031974 membrane-enclosed lumen; GO:0031981 nuclear lumen; GO:0032991 macromolecular complex; GO:0035861 site of double-strand break; GO:0043226 organelle; GO:0043227 membran…	GO:0003676 nucleic acid binding; GO:0003677 DNA binding; GO:0005488 binding; GO:0030234 enzyme regulator activity; GO:0030337 DNA polymerase processivity factor activity; GO:0097159 organic cyclic compound binding; GO:0098772 molecular function regulator; GO:1901363 heterocyclic compound binding;	K04802	PCNA; proliferating cell nuclear antigen	map03030 DNA replication; map03410 Base excision repair; map03420 Nucleotide excision repair; map03430 Mismatch repair; map04110 Cell cycle; map04530 Tight junction; map05161 Hepatitis B	PF00705; PF02747	Proliferating cell nuclear antigen, N-terminal domain; Proliferating cell nuclear antigen, C-terminal domain	L	KOG1636	DNA polymerase delta processivity factor (proliferating cell nuclear antigen)
MGG_00532	.	hypothetical protein (530 aa)	plasma membrane
MGG_00534	.	ribulose-phosphate 3-epimerase (252 aa)	cytoskeleton	GO:0005975 carbohydrate metabolic process; GO:0005996 monosaccharide metabolic process; GO:0006081 cellular aldehyde metabolic process; GO:0006098 pentose-phosphate shunt; GO:0006139 nucleobase-containing compound metabolic process; GO:0006725 cellular aromatic compound metabolic process; GO:0006732 coenzyme metabolic process; GO:0006733 oxidoreduction coenzyme metabolic process; GO:0006739 NADP …	GO:0005622 intracellular; GO:0005623 cell; GO:0005737 cytoplasm; GO:0005829 cytosol; GO:0044424 intracellular part; GO:0044444 cytoplasmic part; GO:0044464 cell part;	GO:0003824 catalytic activity; GO:0004750 ribulose-phosphate 3-epimerase activity; GO:0005488 binding; GO:0016853 isomerase activity; GO:0016854 racemase and epimerase activity; GO:0016857 racemase and epimerase activity, acting on carbohydrates and derivatives; GO:0043167 ion binding; GO:0043169 cation binding; GO:0046872 metal ion binding;	K01783	rpe, RPE; ribulose-phosphate 3-epimerase [EC:5.1.3.1]	map00030 Pentose phosphate pathway; map00040 Pentose and glucuronate interconversions; map00710 Carbon fixation in photosynthetic organisms; map01100 Metabolic pathways; map01110 Biosynthesis of secondary metabolites; map01120 Microbial metabolism in diverse environments; map01130 Biosynthesis of antibiotics; map01200 Carbon metabolism; map01230 Biosynthesis of amino acids	PF00834	Ribulose-phosphate 3 epimerase family	G	KOG3111	D-ribulose-5-phosphate 3-epimerase
MGG_00535	.	hypothetical protein (612 aa)	cytoskeleton
MGG_00538	.	acid phosphatase (598 aa)	plasma membrane	GO:0006066 alcohol metabolic process; GO:0006091 generation of precursor metabolites and energy; GO:0006112 energy reserve metabolic process; GO:0006725 cellular aromatic compound metabolic process; GO:0006766 vitamin metabolic process; GO:0006767 water-soluble vitamin metabolic process; GO:0006772 thiamine metabolic process; GO:0006790 sulfur compound metabolic process; GO:0006793 phosphorus met…	GO:0005576 extracellular region; GO:0005618 cell wall; GO:0005622 intracellular; GO:0005623 cell; GO:0005737 cytoplasm; GO:0009277 fungal-type cell wall; GO:0016020 membrane; GO:0030287 cell wall-bounded periplasmic space; GO:0030312 external encapsulating structure; GO:0042597 periplasmic space; GO:0044424 intracellular part; GO:0044464 cell part; GO:0071944 cell periphery;	GO:0003824 catalytic activity; GO:0003993 acid phosphatase activity; GO:0016787 hydrolase activity; GO:0016788 hydrolase activity, acting on ester bonds; GO:0016791 phosphatase activity; GO:0042131 thiamine phosphate phosphatase activity; GO:0042578 phosphoric ester hydrolase activity; GO:0052745 inositol phosphate phosphatase activity;						S	KOG1382	Multiple inositol polyphosphate phosphatase
MGG_00543	.	hypothetical protein (727 aa)	extracellular							PF00326	Prolyl oligopeptidase family	O	KOG2100	Dipeptidyl aminopeptidase
MGG_00546	.	60S ribosomal protein L44 (107 aa)	nucleus	GO:0002181 cytoplasmic translation; GO:0006412 translation; GO:0006518 peptide metabolic process; GO:0006807 nitrogen compound metabolic process; GO:0008152 metabolic process; GO:0009058 biosynthetic process; GO:0009059 macromolecule biosynthetic process; GO:0009987 cellular process; GO:0010467 gene expression; GO:0019538 protein metabolic process; GO:0034641 cellular nitrogen compound metabolic …	GO:0005622 intracellular; GO:0005623 cell; GO:0005737 cytoplasm; GO:0005829 cytosol; GO:0005840 ribosome; GO:0015934 large ribosomal subunit; GO:0022625 cytosolic large ribosomal subunit; GO:0022626 cytosolic ribosome; GO:0032991 macromolecular complex; GO:0043226 organelle; GO:0043228 non-membrane-bounded organelle; GO:0043229 intracellular organelle; GO:0043232 intracellular non-membrane-bounde…	GO:0003735 structural constituent of ribosome; GO:0005198 structural molecule activity;	K02929	RP-L44e, RPL44; large subunit ribosomal protein L44e	map03010 Ribosome			J	KOG3464	60S ribosomal protein L44
MGG_00577	.	hypothetical protein (476 aa)	extracellular							PF07995	Glucose / Sorbosone dehydrogenase
MGG_00583	.	beta-galactosidase (1072 aa)	mitochondria				K01190	lacZ; beta-galactosidase [EC:3.2.1.23]	map00052 Galactose metabolism; map00511 Other glycan degradation; map00600 Sphingolipid metabolism; map01100 Metabolic pathways	PF02837; PF00703; PF02836; PF02929	Glycosyl hydrolases family 2, sugar binding domain; Glycosyl hydrolases family 2; Glycosyl hydrolases family 2, TIM barrel domain; Beta galactosidase small chain	G	KOG2024	Beta-Glucuronidase GUSB (glycosylhydrolase superfamily 2)
MGG_00590	.	HIR1 (1074 aa)	cytoplasm,nucleus	GO:0000070 mitotic sister chromatid segregation; GO:0000122 negative regulation of transcription from RNA polymerase II promoter; GO:0000278 mitotic cell cycle; GO:0000280 nuclear division; GO:0000819 sister chromatid segregation; GO:0006139 nucleobase-containing compound metabolic process; GO:0006323 DNA packaging; GO:0006325 chromatin organization; GO:0006333 chromatin assembly or disassembly; …	GO:0000228 nuclear chromosome; GO:0000417 HIR complex; GO:0000775 chromosome, centromeric region; GO:0000785 chromatin; GO:0000790 nuclear chromatin; GO:0005622 intracellular; GO:0005623 cell; GO:0005634 nucleus; GO:0005694 chromosome; GO:0005737 cytoplasm; GO:0031974 membrane-enclosed lumen; GO:0031981 nuclear lumen; GO:0032991 macromolecular complex; GO:0043226 organelle; GO:0043227 membrane-bo…	GO:0003682 chromatin binding; GO:0003712 transcription cofactor activity; GO:0003714 transcription corepressor activity; GO:0005488 binding; GO:0031491 nucleosome binding; GO:0044877 macromolecular complex binding;	K11293	HIRA, HIR1; protein HIRA/HIR1				B	KOG0973	Histone transcription regulator HIRA, WD repeat superfamily
MGG_00592	.	cell wall glucanosyltransferase (368 aa)	extracellular							PF00722	Glycosyl hydrolases family 16
MGG_00593	.	hypothetical protein (725 aa)	extracellular							PF00135	Carboxylesterase family	G	KOG1516	Carboxylesterase and related proteins
MGG_00596	.	xaa-Pro dipeptidase (508 aa)	mitochondria	GO:0006508 proteolysis; GO:0006807 nitrogen compound metabolic process; GO:0006996 organelle organization; GO:0007005 mitochondrion organization; GO:0008152 metabolic process; GO:0009987 cellular process; GO:0010467 gene expression; GO:0016043 cellular component organization; GO:0016485 protein processing; GO:0019538 protein metabolic process; GO:0031647 regulation of protein stability; GO:003498…	GO:0005622 intracellular; GO:0005623 cell; GO:0005634 nucleus; GO:0005737 cytoplasm; GO:0005739 mitochondrion; GO:0005740 mitochondrial envelope; GO:0005743 mitochondrial inner membrane; GO:0016020 membrane; GO:0019866 organelle inner membrane; GO:0019898 extrinsic component of membrane; GO:0031090 organelle membrane; GO:0031312 extrinsic component of organelle membrane; GO:0031314 extrinsic comp…	GO:0003824 catalytic activity; GO:0004177 aminopeptidase activity; GO:0008233 peptidase activity; GO:0008235 metalloexopeptidase activity; GO:0008237 metallopeptidase activity; GO:0008238 exopeptidase activity; GO:0016787 hydrolase activity; GO:0070006 metalloaminopeptidase activity; GO:0070011 peptidase activity, acting on L-amino acid peptides;	K18573	ICP55; intermediate cleaving peptidase 55 [EC:3.4.11.26]		PF05195; PF00557	Aminopeptidase P, N-terminal domain; Metallopeptidase family M24	E	KOG2414	Putative Xaa-Pro aminopeptidase
MGG_00604	.	tubulin beta chain (448 aa)	cytoplasm,nucleus	GO:0000003 reproduction; GO:0000070 mitotic sister chromatid segregation; GO:0000226 microtubule cytoskeleton organization; GO:0000278 mitotic cell cycle; GO:0000280 nuclear division; GO:0000819 sister chromatid segregation; GO:0006810 transport; GO:0006928 movement of cell or subcellular component; GO:0006996 organelle organization; GO:0007005 mitochondrion organization; GO:0007010 cytoskeleton …	GO:0000235 astral microtubule; GO:0005622 intracellular; GO:0005623 cell; GO:0005634 nucleus; GO:0005737 cytoplasm; GO:0005815 microtubule organizing center; GO:0005816 spindle pole body; GO:0005818 aster; GO:0005819 spindle; GO:0005828 kinetochore microtubule; GO:0005856 cytoskeleton; GO:0005874 microtubule; GO:0005876 spindle microtubule; GO:0005880 nuclear microtubule; GO:0005881 cytoplasmic m…	GO:0000166 nucleotide binding; GO:0001882 nucleoside binding; GO:0001883 purine nucleoside binding; GO:0003824 catalytic activity; GO:0003924 GTPase activity; GO:0005198 structural molecule activity; GO:0005200 structural constituent of cytoskeleton; GO:0005488 binding; GO:0005525 GTP binding; GO:0016462 pyrophosphatase activity; GO:0016787 hydrolase activity; GO:0016817 hydrolase activity, actin…	K07375	TUBB; tubulin beta	map04145 Phagosome; map04540 Gap junction; map05130 Pathogenic Escherichia coli infection	PF00091; PF03953	Tubulin/FtsZ family, GTPase domain; Tubulin C-terminal domain	Z	KOG1375	Beta tubulin
MGG_00632	.	cell differentiation protein rcd1 (365 aa)	nucleus	GO:0000288 nuclear-transcribed mRNA catabolic process, deadenylation-dependent decay; GO:0000289 nuclear-transcribed mRNA poly(A) tail shortening; GO:0000956 nuclear-transcribed mRNA catabolic process; GO:0006139 nucleobase-containing compound metabolic process; GO:0006355 regulation of transcription, DNA-templated; GO:0006357 regulation of transcription from RNA polymerase II promoter; GO:000640…	GO:0000932 P-body; GO:0005622 intracellular; GO:0005623 cell; GO:0005737 cytoplasm; GO:0030014 CCR4-NOT complex; GO:0030015 CCR4-NOT core complex; GO:0032991 macromolecular complex; GO:0035770 ribonucleoprotein granule; GO:0036464 cytoplasmic ribonucleoprotein granule; GO:0043226 organelle; GO:0043228 non-membrane-bounded organelle; GO:0043229 intracellular organelle; GO:0043232 intracellular non…	GO:0003676 nucleic acid binding; GO:0003723 RNA binding; GO:0005488 binding; GO:0097159 organic cyclic compound binding; GO:1901363 heterocyclic compound binding;	K12606	RCD1, CNOT9, CAF40; CCR4-NOT transcription complex subunit 9	map03018 RNA degradation			S	KOG3036	Protein involved in cell differentiation/sexual development
MGG_00647	.	hypothetical protein (498 aa)	mitochondria		GO:0005622 intracellular; GO:0005623 cell; GO:0005737 cytoplasm; GO:0005739 mitochondrion; GO:0005740 mitochondrial envelope; GO:0005743 mitochondrial inner membrane; GO:0016020 membrane; GO:0019866 organelle inner membrane; GO:0031090 organelle membrane; GO:0031966 mitochondrial membrane; GO:0031967 organelle envelope; GO:0031975 envelope; GO:0043226 organelle; GO:0043227 membrane-bounded organe…		K03942	NDUFV1; NADH dehydrogenase (ubiquinone) flavoprotein 1 [EC:7.1.1.2 1.6.99.3]	map00190 Oxidative phosphorylation; map01100 Metabolic pathways; map04714 Thermogenesis; map04723 Retrograde endocannabinoid signaling; map04932 Non-alcoholic fatty liver disease (NAFLD); map05010 Alzheimer disease; map05012 Parkinson disease; map05016 Huntington disease	PF10531; PF10589	SLBB domain; NADH-ubiquinone oxidoreductase-F iron-sulfur binding region	C	KOG2658	NADH:ubiquinone oxidoreductase, NDUFV1/51kDa subunit
MGG_00652	.	salicylaldehyde dehydrogenase (480 aa)	cytoplasm									C	KOG2450	Aldehyde dehydrogenase
MGG_00667	.	hypothetical protein (1125 aa)	extracellular	GO:0006464 cellular protein modification process; GO:0006491 N-glycan processing; GO:0006508 proteolysis; GO:0006511 ubiquitin-dependent protein catabolic process; GO:0006516 glycoprotein catabolic process; GO:0006517 protein deglycosylation; GO:0006807 nitrogen compound metabolic process; GO:0006950 response to stress; GO:0008152 metabolic process; GO:0009056 catabolic process; GO:0009057 macrom…	GO:0000139 Golgi membrane; GO:0005622 intracellular; GO:0005623 cell; GO:0005737 cytoplasm; GO:0005783 endoplasmic reticulum; GO:0005788 endoplasmic reticulum lumen; GO:0005794 Golgi apparatus; GO:0012505 endomembrane system; GO:0016020 membrane; GO:0031090 organelle membrane; GO:0031974 membrane-enclosed lumen; GO:0031984 organelle subcompartment; GO:0043226 organelle; GO:0043227 membrane-bounde…	GO:0003824 catalytic activity; GO:0004553 hydrolase activity, hydrolyzing O-glycosyl compounds; GO:0004559 alpha-mannosidase activity; GO:0004571 mannosyl-oligosaccharide 1,2-alpha-mannosidase activity; GO:0005488 binding; GO:0015923 mannosidase activity; GO:0015924 mannosyl-oligosaccharide mannosidase activity; GO:0016787 hydrolase activity; GO:0016798 hydrolase activity, acting on glycosyl bond…				PF01532	Glycosyl hydrolase family 47	G	KOG2429	Glycosyl hydrolase, family 47
MGG_00671	.	arginase (379 aa)	extracellular				K01480	speB; agmatinase [EC:3.5.3.11]	map00330 Arginine and proline metabolism; map01100 Metabolic pathways	PF00491	Arginase family	G	KOG2964	Arginase family protein
MGG_00672	.	C6 zinc finger domain-containing protein (741 aa)	nucleus							PF00172	Fungal Zn(2)-Cys(6) binuclear cluster domain
MGG_00677	.	endoglucanase-1 (258 aa)	extracellular				K18576	XEG; xyloglucan-specific endo-beta-1,4-glucanase [EC:3.2.1.151]		PF01670	Glycosyl hydrolase family 12
MGG_00680	.	mRNA 3'-end-processing protein yth-1 (277 aa)	mitochondria	GO:0006139 nucleobase-containing compound metabolic process; GO:0006378 mRNA polyadenylation; GO:0006379 mRNA cleavage; GO:0006396 RNA processing; GO:0006397 mRNA processing; GO:0006725 cellular aromatic compound metabolic process; GO:0006807 nitrogen compound metabolic process; GO:0008152 metabolic process; GO:0009987 cellular process; GO:0010467 gene expression; GO:0016070 RNA metabolic process…	GO:0005622 intracellular; GO:0005623 cell; GO:0005634 nucleus; GO:0005654 nucleoplasm; GO:0005737 cytoplasm; GO:0005829 cytosol; GO:0005847 mRNA cleavage and polyadenylation specificity factor complex; GO:0005849 mRNA cleavage factor complex; GO:0031974 membrane-enclosed lumen; GO:0031981 nuclear lumen; GO:0032991 macromolecular complex; GO:0043226 organelle; GO:0043227 membrane-bounded organelle…	GO:0003676 nucleic acid binding; GO:0003723 RNA binding; GO:0003824 catalytic activity; GO:0004518 nuclease activity; GO:0004519 endonuclease activity; GO:0004521 endoribonuclease activity; GO:0004540 ribonuclease activity; GO:0005488 binding; GO:0016787 hydrolase activity; GO:0016788 hydrolase activity, acting on ester bonds; GO:0097159 organic cyclic compound binding; GO:1901363 heterocyclic co…	K14404	CPSF4, YTH1; cleavage and polyadenylation specificity factor subunit 4	map03015 mRNA surveillance pathway; map05164 Influenza A			A	KOG1040	Polyadenylation factor I complex, subunit, Yth1 (CPSF subunit)
MGG_00683	.	endoplasmic oxidoreductin-1 (607 aa)	nucleus	GO:0006457 protein folding; GO:0006464 cellular protein modification process; GO:0006807 nitrogen compound metabolic process; GO:0008152 metabolic process; GO:0009987 cellular process; GO:0019538 protein metabolic process; GO:0034975 protein folding in endoplasmic reticulum; GO:0036211 protein modification process; GO:0043170 macromolecule metabolic process; GO:0043412 macromolecule modification;…	GO:0005622 intracellular; GO:0005623 cell; GO:0005737 cytoplasm; GO:0005783 endoplasmic reticulum; GO:0005789 endoplasmic reticulum membrane; GO:0012505 endomembrane system; GO:0016020 membrane; GO:0031984 organelle subcompartment; GO:0042175 nuclear outer membrane-endoplasmic reticulum membrane network; GO:0043226 organelle; GO:0043227 membrane-bounded organelle; GO:0043229 intracellular organel…	GO:0003756 protein disulfide isomerase activity; GO:0003824 catalytic activity; GO:0015035 protein disulfide oxidoreductase activity; GO:0015036 disulfide oxidoreductase activity; GO:0016491 oxidoreductase activity; GO:0016667 oxidoreductase activity, acting on a sulfur group of donors; GO:0016670 oxidoreductase activity, acting on a sulfur group of donors, oxygen as acceptor; GO:0016853 isomeras…						O	KOG2608	Endoplasmic reticulum membrane-associated oxidoreductin involved in disulfide bond formation
MGG_00685	.	replication factor-A protein 1 (611 aa)	cytoplasm,nucleus	GO:0000003 reproduction; GO:0000278 mitotic cell cycle; GO:0000280 nuclear division; GO:0000722 telomere maintenance via recombination; GO:0000723 telomere maintenance; GO:0000724 double-strand break repair via homologous recombination; GO:0000725 recombinational repair; GO:0006139 nucleobase-containing compound metabolic process; GO:0006259 DNA metabolic process; GO:0006260 DNA replication; GO:0…	GO:0000228 nuclear chromosome; GO:0000781 chromosome, telomeric region; GO:0000784 nuclear chromosome, telomeric region; GO:0000785 chromatin; GO:0000790 nuclear chromatin; GO:0000793 condensed chromosome; GO:0000794 condensed nuclear chromosome; GO:0005622 intracellular; GO:0005623 cell; GO:0005634 nucleus; GO:0005657 replication fork; GO:0005662 DNA replication factor A complex; GO:0005694 chro…	GO:0003676 nucleic acid binding; GO:0003677 DNA binding; GO:0003690 double-stranded DNA binding; GO:0003697 single-stranded DNA binding; GO:0003723 RNA binding; GO:0003729 mRNA binding; GO:0005488 binding; GO:0042162 telomeric DNA binding; GO:0043047 single-stranded telomeric DNA binding; GO:0043565 sequence-specific DNA binding; GO:0070034 telomerase RNA binding; GO:0097159 organic cyclic compou…	K07466	RFA1, RPA1, rpa; replication factor A1	map03030 DNA replication; map03420 Nucleotide excision repair; map03430 Mismatch repair; map03440 Homologous recombination; map03460 Fanconi anemia pathway	PF04057; PF01336	Replication factor-A protein 1, N-terminal domain; OB-fold nucleic acid binding domain	L	KOG0851	Single-stranded DNA-binding replication protein A (RPA), large (70 kD) subunit and related ssDNA-binding proteins
MGG_00686	.	dienelactone hydrolase (334 aa)	cytoplasm							PF01738	Dienelactone hydrolase family	Q	KOG3043	Predicted hydrolase related to dienelactone hydrolase
MGG_00687	.	hypothetical protein (498 aa)	cytoskeleton	GO:0000003 reproduction; GO:0000338 protein deneddylation; GO:0000909 sporocarp development involved in sexual reproduction; GO:0003006 developmental process involved in reproduction; GO:0006464 cellular protein modification process; GO:0006508 proteolysis; GO:0006511 ubiquitin-dependent protein catabolic process; GO:0006807 nitrogen compound metabolic process; GO:0007275 multicellular organism d…	GO:0005622 intracellular; GO:0005623 cell; GO:0005634 nucleus; GO:0008180 COP9 signalosome; GO:0032991 macromolecular complex; GO:0043226 organelle; GO:0043227 membrane-bounded organelle; GO:0043229 intracellular organelle; GO:0043231 intracellular membrane-bounded organelle; GO:0044422 organelle part; GO:0044424 intracellular part; GO:0044428 nuclear part; GO:0044446 intracellular organelle part…		K12177	COPS3, CSN3; COP9 signalosome complex subunit 3				OT	KOG2582	COP9 signalosome, subunit CSN3
MGG_00693	.	hypothetical protein (821 aa)	nucleus	GO:0000022 mitotic spindle elongation; GO:0000070 mitotic sister chromatid segregation; GO:0000226 microtubule cytoskeleton organization; GO:0000278 mitotic cell cycle; GO:0000280 nuclear division; GO:0000819 sister chromatid segregation; GO:0006810 transport; GO:0006886 intracellular protein transport; GO:0006928 movement of cell or subcellular component; GO:0006996 organelle organization; GO:00…	GO:0000228 nuclear chromosome; GO:0000775 chromosome, centromeric region; GO:0000776 kinetochore; GO:0000777 condensed chromosome kinetochore; GO:0000778 condensed nuclear chromosome kinetochore; GO:0000779 condensed chromosome, centromeric region; GO:0000780 condensed nuclear chromosome, centromeric region; GO:0000793 condensed chromosome; GO:0000794 condensed nuclear chromosome; GO:0000923 equa…	GO:0005488 binding; GO:0005515 protein binding; GO:0008017 microtubule binding; GO:0008092 cytoskeletal protein binding; GO:0015631 tubulin binding;
MGG_00695	.	"alpha-1,2-mannosidase subfamily (891 aa)"	mitochondria							PF07971	Glycosyl hydrolase family 92
MGG_00698	.	hypothetical protein (274 aa)	cytoplasm
MGG_00707	.	CRAL/TRIO domain-containing protein (404 aa)	cytoplasm	GO:0006575 cellular modified amino acid metabolic process; GO:0006629 lipid metabolic process; GO:0006644 phospholipid metabolic process; GO:0006650 glycerophospholipid metabolic process; GO:0006658 phosphatidylserine metabolic process; GO:0006694 steroid biosynthetic process; GO:0006793 phosphorus metabolic process; GO:0006796 phosphate-containing compound metabolic process; GO:0006807 nitrogen …	GO:0005622 intracellular; GO:0005623 cell; GO:0005628 prospore membrane; GO:0005737 cytoplasm; GO:0005768 endosome; GO:0005811 lipid particle; GO:0005829 cytosol; GO:0005886 plasma membrane; GO:0012505 endomembrane system; GO:0016020 membrane; GO:0031410 cytoplasmic vesicle; GO:0031982 vesicle; GO:0042763 intracellular immature spore; GO:0042764 ascospore-type prospore; GO:0043226 organelle; GO:0…	GO:0005215 transporter activity; GO:0005319 lipid transporter activity; GO:0005548 phospholipid transporter activity; GO:0008526 phosphatidylinositol transporter activity;				PF03765; PF00650	CRAL/TRIO, N-terminal domain; CRAL/TRIO domain	I	KOG1470	Phosphatidylinositol transfer protein PDR16 and related proteins
MGG_00718	.	hypothetical protein (637 aa)	plasma membrane
MGG_00738	.	zinc-binding alcohol dehydrogenase domain-containing protein 2 (344 aa)	cytoplasm							PF08240	Alcohol dehydrogenase GroES-like domain	C	KOG1198	Zinc-binding oxidoreductase
MGG_00740	.	lysosomal cobalamin transporter (587 aa)	plasma membrane				K14617	LMBRD1; LMBR1 domain-containing protein 1	map04977 Vitamin digestion and absorption
MGG_00746	.	hypothetical protein (974 aa)	plasma membrane
MGG_00748	.	myosin-1 (1213 aa)	mitochondria	GO:0000003 reproduction; GO:0000147 actin cortical patch assembly; GO:0000278 mitotic cell cycle; GO:0000281 mitotic cytokinesis; GO:0000282 cellular bud site selection; GO:0000902 cell morphogenesis; GO:0000910 cytokinesis; GO:0006810 transport; GO:0006887 exocytosis; GO:0006897 endocytosis; GO:0006898 receptor-mediated endocytosis; GO:0006950 response to stress; GO:0006970 response to osmotic s…	GO:0001411 hyphal tip; GO:0005622 intracellular; GO:0005623 cell; GO:0005628 prospore membrane; GO:0005737 cytoplasm; GO:0005826 actomyosin contractile ring; GO:0005856 cytoskeleton; GO:0005886 plasma membrane; GO:0005933 cellular bud; GO:0005937 mating projection; GO:0005938 cell cortex; GO:0015629 actin cytoskeleton; GO:0016020 membrane; GO:0016459 myosin complex; GO:0016461 unconventional myos…	GO:0000146 microfilament motor activity; GO:0003774 motor activity; GO:0003779 actin binding; GO:0003824 catalytic activity; GO:0005488 binding; GO:0005515 protein binding; GO:0005543 phospholipid binding; GO:0008092 cytoskeletal protein binding; GO:0008289 lipid binding; GO:0016462 pyrophosphatase activity; GO:0016787 hydrolase activity; GO:0016817 hydrolase activity, acting on acid anhydrides; …	K10356	MYO1; myosin I	map05130 Pathogenic Escherichia coli infection	PF00063; PF00018	Myosin head (motor domain); SH3 domain	Z	KOG0162	Myosin class I heavy chain
MGG_00770	.	hypothetical protein (583 aa)	nucleus				K19572	CECR1, ADA2; adenosine deaminase CECR1 [EC:3.5.4.4]	map00230 Purine metabolism; map01100 Metabolic pathways	PF00962	Adenosine/AMP deaminase	F	KOG1097	Adenine deaminase/adenosine deaminase
MGG_00771	.	5-oxoprolinase (1377 aa)	cytoplasm	GO:0006518 peptide metabolic process; GO:0006575 cellular modified amino acid metabolic process; GO:0006749 glutathione metabolic process; GO:0006790 sulfur compound metabolic process; GO:0006807 nitrogen compound metabolic process; GO:0008152 metabolic process; GO:0009636 response to toxic substance; GO:0009987 cellular process; GO:0034641 cellular nitrogen compound metabolic process; GO:0042221…	GO:0005622 intracellular; GO:0005623 cell; GO:0005737 cytoplasm; GO:0005829 cytosol; GO:0044424 intracellular part; GO:0044444 cytoplasmic part; GO:0044464 cell part;	GO:0003824 catalytic activity; GO:0016787 hydrolase activity; GO:0016810 hydrolase activity, acting on carbon-nitrogen (but not peptide) bonds; GO:0016812 hydrolase activity, acting on carbon-nitrogen (but not peptide) bonds, in cyclic amides; GO:0017168 5-oxoprolinase (ATP-hydrolyzing) activity;	K01469	OPLAH, OXP1, oplAH; 5-oxoprolinase (ATP-hydrolysing) [EC:3.5.2.9]	map00480 Glutathione metabolism; map01100 Metabolic pathways			E	KOG1939	Oxoprolinase
MGG_00774	.	hypothetical protein (208 aa)	cytoplasm	GO:0006464 cellular protein modification process; GO:0006479 protein methylation; GO:0006807 nitrogen compound metabolic process; GO:0008152 metabolic process; GO:0008213 protein alkylation; GO:0009987 cellular process; GO:0018193 peptidyl-amino acid modification; GO:0018195 peptidyl-arginine modification; GO:0018216 peptidyl-arginine methylation; GO:0019538 protein metabolic process; GO:0032259 …		GO:0003824 catalytic activity; GO:0008168 methyltransferase activity; GO:0008170 N-methyltransferase activity; GO:0008276 protein methyltransferase activity; GO:0008757 S-adenosylmethionine-dependent methyltransferase activity; GO:0016273 arginine N-methyltransferase activity; GO:0016274 protein-arginine N-methyltransferase activity; GO:0016740 transferase activity; GO:0016741 transferase activit…
MGG_00775	.	carboxypeptidase KEX1 (635 aa)	extracellular	GO:0001906 cell killing; GO:0006508 proteolysis; GO:0006807 nitrogen compound metabolic process; GO:0006915 apoptotic process; GO:0008152 metabolic process; GO:0008219 cell death; GO:0009056 catabolic process; GO:0009057 macromolecule catabolic process; GO:0009405 pathogenesis; GO:0009987 cellular process; GO:0010467 gene expression; GO:0010720 positive regulation of cell development; GO:0012501 …	GO:0000322 storage vacuole; GO:0000323 lytic vacuole; GO:0000324 fungal-type vacuole; GO:0005622 intracellular; GO:0005623 cell; GO:0005737 cytoplasm; GO:0005773 vacuole; GO:0005794 Golgi apparatus; GO:0005802 trans-Golgi network; GO:0012505 endomembrane system; GO:0031984 organelle subcompartment; GO:0043226 organelle; GO:0043227 membrane-bounded organelle; GO:0043229 intracellular organelle; GO…	GO:0003824 catalytic activity; GO:0004180 carboxypeptidase activity; GO:0004185 serine-type carboxypeptidase activity; GO:0008233 peptidase activity; GO:0008236 serine-type peptidase activity; GO:0008238 exopeptidase activity; GO:0016787 hydrolase activity; GO:0017171 serine hydrolase activity; GO:0070008 serine-type exopeptidase activity; GO:0070011 peptidase activity, acting on L-amino acid pep…	K01288	KEX1; carboxypeptidase D [EC:3.4.16.6]		PF00450	Serine carboxypeptidase	O	KOG1282	Serine carboxypeptidases (lysosomal cathepsin A)
MGG_00776	.	Fe-S cluster assembly protein DRE2 (328 aa)	cytoplasm	GO:0001505 regulation of neurotransmitter levels; GO:0006091 generation of precursor metabolites and energy; GO:0006790 sulfur compound metabolic process; GO:0008152 metabolic process; GO:0009889 regulation of biosynthetic process; GO:0009890 negative regulation of biosynthetic process; GO:0009892 negative regulation of metabolic process; GO:0009987 cellular process; GO:0010941 regulation of cell…	GO:0005622 intracellular; GO:0005623 cell; GO:0005737 cytoplasm; GO:0005739 mitochondrion; GO:0005740 mitochondrial envelope; GO:0005758 mitochondrial intermembrane space; GO:0005829 cytosol; GO:0031967 organelle envelope; GO:0031970 organelle envelope lumen; GO:0031974 membrane-enclosed lumen; GO:0031975 envelope; GO:0043226 organelle; GO:0043227 membrane-bounded organelle; GO:0043229 intracellu…	GO:0003824 catalytic activity; GO:0005488 binding; GO:0005515 protein binding; GO:0009055 electron carrier activity; GO:0016491 oxidoreductase activity; GO:0048037 cofactor binding; GO:0051536 iron-sulfur cluster binding; GO:0051537 2 iron, 2 sulfur cluster binding; GO:0051539 4 iron, 4 sulfur cluster binding; GO:0051540 metal cluster binding;	K22746	CIAPIN1, DRE2; anamorsin				S	KOG4020	Protein DRE2, required for cell viability
MGG_00779	.	choline dehydrogenase (647 aa)	extracellular				K00108	betA, CHDH; choline dehydrogenase [EC:1.1.99.1]	map00260 Glycine, serine and threonine metabolism; map01100 Metabolic pathways	PF00732; PF05199	GMC oxidoreductase; GMC oxidoreductase	E	KOG1238	Glucose dehydrogenase/choline dehydrogenase/mandelonitrile lyase (GMC oxidoreductase family)
MGG_00789	.	eukaryotic translation initiation factor 2 beta subunit (321 aa)	nucleus	GO:0001731 formation of translation preinitiation complex; GO:0002181 cytoplasmic translation; GO:0002183 cytoplasmic translational initiation; GO:0006412 translation; GO:0006413 translational initiation; GO:0006518 peptide metabolic process; GO:0006807 nitrogen compound metabolic process; GO:0008152 metabolic process; GO:0009058 biosynthetic process; GO:0009059 macromolecule biosynthetic process…	GO:0005622 intracellular; GO:0005623 cell; GO:0005737 cytoplasm; GO:0005850 eukaryotic translation initiation factor 2 complex; GO:0016282 eukaryotic 43S preinitiation complex; GO:0032991 macromolecular complex; GO:0043614 multi-eIF complex; GO:0044424 intracellular part; GO:0044444 cytoplasmic part; GO:0044464 cell part; GO:0070993 translation preinitiation complex; GO:1990904 ribonucleoprotein …	GO:0003676 nucleic acid binding; GO:0003723 RNA binding; GO:0003729 mRNA binding; GO:0003743 translation initiation factor activity; GO:0005488 binding; GO:0005515 protein binding; GO:0008135 translation factor activity, RNA binding; GO:0031369 translation initiation factor binding; GO:0097159 organic cyclic compound binding; GO:1901363 heterocyclic compound binding;	K03238	EIF2S2; translation initiation factor 2 subunit 2	map03013 RNA transport			J	KOG2768	Translation initiation factor 2, beta subunit (eIF-2beta)
MGG_00803	MoSNF1	CAMK/CAMKL/AMPK protein kinase (804 aa)	nucleus	GO:0000003 reproduction; GO:0000075 cell cycle checkpoint; GO:0000077 DNA damage checkpoint; GO:0000082 G1/S transition of mitotic cell cycle; GO:0000086 G2/M transition of mitotic cell cycle; GO:0000226 microtubule cytoskeleton organization; GO:0000278 mitotic cell cycle; GO:0000302 response to reactive oxygen species; GO:0001302 replicative cell aging; GO:0001403 invasive growth in response to …	GO:0000307 cyclin-dependent protein kinase holoenzyme complex; GO:0000322 storage vacuole; GO:0000323 lytic vacuole; GO:0000324 fungal-type vacuole; GO:0005622 intracellular; GO:0005623 cell; GO:0005634 nucleus; GO:0005635 nuclear envelope; GO:0005641 nuclear envelope lumen; GO:0005654 nucleoplasm; GO:0005737 cytoplasm; GO:0005739 mitochondrion; GO:0005768 endosome; GO:0005773 vacuole; GO:0005813…	GO:0000166 nucleotide binding; GO:0003824 catalytic activity; GO:0004672 protein kinase activity; GO:0004674 protein serine/threonine kinase activity; GO:0004679 AMP-activated protein kinase activity; GO:0004693 cyclin-dependent protein serine/threonine kinase activity; GO:0005085 guanyl-nucleotide exchange factor activity; GO:0005086 ARF guanyl-nucleotide exchange factor activity; GO:0005488 bin…	K12761	SNF1; carbon catabolite-derepressing protein kinase [EC:2.7.11.1]	map04113 Meiosis - yeast; map04138 Autophagy - yeast	PF00069; PF08587	Protein kinase domain; Ubiquitin associated domain (UBA)	T	KOG0583	Serine/threonine protein kinase
MGG_00813	.	hypothetical protein (323 aa)	mitochondria	GO:0006082 organic acid metabolic process; GO:0006107 oxaloacetate metabolic process; GO:0008152 metabolic process; GO:0009636 response to toxic substance; GO:0009987 cellular process; GO:0019752 carboxylic acid metabolic process; GO:0042221 response to chemical; GO:0043436 oxoacid metabolic process; GO:0043648 dicarboxylic acid metabolic process; GO:0044237 cellular metabolic process; GO:0044281…		GO:0003824 catalytic activity; GO:0016787 hydrolase activity; GO:0016810 hydrolase activity, acting on carbon-nitrogen (but not peptide) bonds; GO:0016811 hydrolase activity, acting on carbon-nitrogen (but not peptide) bonds, in linear amides; GO:0050152 omega-amidase activity;						E	KOG0806	Carbon-nitrogen hydrolase
MGG_00819	.	niemann-Pick C1 protein (1276 aa)	plasma membrane	GO:0006629 lipid metabolic process; GO:0006643 membrane lipid metabolic process; GO:0006665 sphingolipid metabolic process; GO:0006807 nitrogen compound metabolic process; GO:0006810 transport; GO:0006869 lipid transport; GO:0008152 metabolic process; GO:0009987 cellular process; GO:0010876 lipid localization; GO:0033036 macromolecule localization; GO:0044237 cellular metabolic process; GO:004423…	GO:0000322 storage vacuole; GO:0000323 lytic vacuole; GO:0000324 fungal-type vacuole; GO:0000329 fungal-type vacuole membrane; GO:0005622 intracellular; GO:0005623 cell; GO:0005737 cytoplasm; GO:0005773 vacuole; GO:0005774 vacuolar membrane; GO:0005783 endoplasmic reticulum; GO:0012505 endomembrane system; GO:0016020 membrane; GO:0016021 integral component of membrane; GO:0031090 organelle membra…	GO:0005215 transporter activity; GO:0005319 lipid transporter activity; GO:0046624 sphingolipid transporter activity;	K12385	NPC1; Niemann-Pick C1 protein	map04142 Lysosome; map04979 Cholesterol metabolism			I	KOG1933	Cholesterol transport protein (Niemann-Pick C disease protein)
MGG_00847	.	eukaryotic translation initiation factor 2A (706 aa)	cytoplasm	GO:0002181 cytoplasmic translation; GO:0002183 cytoplasmic translational initiation; GO:0006412 translation; GO:0006413 translational initiation; GO:0006518 peptide metabolic process; GO:0006807 nitrogen compound metabolic process; GO:0008152 metabolic process; GO:0009058 biosynthetic process; GO:0009059 macromolecule biosynthetic process; GO:0009987 cellular process; GO:0010467 gene expression; …	GO:0005622 intracellular; GO:0005623 cell; GO:0005737 cytoplasm; GO:0005829 cytosol; GO:0005840 ribosome; GO:0015935 small ribosomal subunit; GO:0022626 cytosolic ribosome; GO:0022627 cytosolic small ribosomal subunit; GO:0032991 macromolecular complex; GO:0043226 organelle; GO:0043228 non-membrane-bounded organelle; GO:0043229 intracellular organelle; GO:0043232 intracellular non-membrane-bounde…	GO:0000049 tRNA binding; GO:0003676 nucleic acid binding; GO:0003723 RNA binding; GO:0003729 mRNA binding; GO:0003743 translation initiation factor activity; GO:0005488 binding; GO:0008135 translation factor activity, RNA binding; GO:0043021 ribonucleoprotein complex binding; GO:0043022 ribosome binding; GO:0044877 macromolecular complex binding; GO:0097159 organic cyclic compound binding; GO:190…	K15026	EIF2A; translation initiation factor 2A				J	KOG2315	Predicted translation initiation factor related to eIF-3a
MGG_00852	.	ADP-ribosylation factor-binding protein GGA1 (660 aa)	nucleus	GO:0006508 proteolysis; GO:0006511 ubiquitin-dependent protein catabolic process; GO:0006807 nitrogen compound metabolic process; GO:0006810 transport; GO:0006886 intracellular protein transport; GO:0006892 post-Golgi vesicle-mediated transport; GO:0006895 Golgi to endosome transport; GO:0006896 Golgi to vacuole transport; GO:0007034 vacuolar transport; GO:0008104 protein localization; GO:0008152…	GO:0005622 intracellular; GO:0005623 cell; GO:0005737 cytoplasm; GO:0005794 Golgi apparatus; GO:0005802 trans-Golgi network; GO:0005829 cytosol; GO:0012505 endomembrane system; GO:0031984 organelle subcompartment; GO:0043226 organelle; GO:0043227 membrane-bounded organelle; GO:0043229 intracellular organelle; GO:0043231 intracellular membrane-bounded organelle; GO:0044422 organelle part; GO:00444…	GO:0005488 binding; GO:0005515 protein binding; GO:0005543 phospholipid binding; GO:0008289 lipid binding; GO:0032182 ubiquitin-like protein binding; GO:0035091 phosphatidylinositol binding; GO:0043130 ubiquitin binding; GO:0043167 ion binding; GO:0043168 anion binding; GO:0070273 phosphatidylinositol-4-phosphate binding; GO:1901981 phosphatidylinositol phosphate binding;	K12404	GGA; ADP-ribosylation factor-binding protein GGA	map04142 Lysosome	PF00790; PF03127; PF02883	VHS domain; GAT domain; Adaptin C-terminal domain	U	KOG1087	Cytosolic sorting protein GGA2/TOM1
MGG_00856	.	hypothetical protein (805 aa)	nucleus									K	KOG4091	Transcription factor
MGG_00859	.	ariadne-1 (523 aa)	nucleus	GO:0000003 reproduction; GO:0000209 protein polyubiquitination; GO:0000280 nuclear division; GO:0006325 chromatin organization; GO:0006464 cellular protein modification process; GO:0006807 nitrogen compound metabolic process; GO:0006996 organelle organization; GO:0007049 cell cycle; GO:0007127 meiosis I; GO:0008152 metabolic process; GO:0009056 catabolic process; GO:0009057 macromolecule cataboli…	GO:0000151 ubiquitin ligase complex; GO:0005622 intracellular; GO:0005623 cell; GO:0005694 chromosome; GO:0005737 cytoplasm; GO:0032991 macromolecular complex; GO:0035861 site of double-strand break; GO:0043226 organelle; GO:0043228 non-membrane-bounded organelle; GO:0043229 intracellular organelle; GO:0043232 intracellular non-membrane-bounded organelle; GO:0044422 organelle part; GO:0044424 int…	GO:0003824 catalytic activity; GO:0004842 ubiquitin-protein transferase activity; GO:0005488 binding; GO:0005515 protein binding; GO:0008270 zinc ion binding; GO:0016740 transferase activity; GO:0019787 ubiquitin-like protein transferase activity; GO:0019899 enzyme binding; GO:0031624 ubiquitin conjugating enzyme binding; GO:0043167 ion binding; GO:0043169 cation binding; GO:0044390 ubiquitin-lik…	K11968	ARIH1; ariadne-1 [EC:2.3.2.31]		PF01485	IBR domain	O	KOG1815	Predicted E3 ubiquitin ligase
MGG_00865	FKS1	"1,3-beta-glucan synthase component FKS1 (1917 aa)"	plasma membrane	GO:0000003 reproduction; GO:0000271 polysaccharide biosynthetic process; GO:0000278 mitotic cell cycle; GO:0000281 mitotic cytokinesis; GO:0000746 conjugation; GO:0000747 conjugation with cellular fusion; GO:0000910 cytokinesis; GO:0000917 barrier septum assembly; GO:0003006 developmental process involved in reproduction; GO:0005975 carbohydrate metabolic process; GO:0005976 polysaccharide metabo…	GO:0000148 1,3-beta-D-glucan synthase complex; GO:0000935 barrier septum; GO:0000936 primary cell septum; GO:0005618 cell wall; GO:0005622 intracellular; GO:0005623 cell; GO:0005628 prospore membrane; GO:0005737 cytoplasm; GO:0005739 mitochondrion; GO:0005794 Golgi apparatus; GO:0005826 actomyosin contractile ring; GO:0005856 cytoskeleton; GO:0005886 plasma membrane; GO:0005933 cellular bud; GO:0…	GO:0003824 catalytic activity; GO:0003843 1,3-beta-D-glucan synthase activity; GO:0008194 UDP-glycosyltransferase activity; GO:0016740 transferase activity; GO:0016757 transferase activity, transferring glycosyl groups; GO:0016758 transferase activity, transferring hexosyl groups; GO:0035251 UDP-glucosyltransferase activity; GO:0046527 glucosyltransferase activity;	K00706	E2.4.1.34; 1,3-beta-glucan synthase [EC:2.4.1.34]	map00500 Starch and sucrose metabolism; map01100 Metabolic pathways; map04011 MAPK signaling pathway - yeast			M	KOG0916	1,3-beta-glucan synthase/callose synthase catalytic subunit
MGG_00871	.	phosphatidylinositol transfer protein CSR1 (614 aa)	mitochondria	GO:0006629 lipid metabolic process; GO:0006644 phospholipid metabolic process; GO:0006650 glycerophospholipid metabolic process; GO:0006793 phosphorus metabolic process; GO:0006796 phosphate-containing compound metabolic process; GO:0006810 transport; GO:0006811 ion transport; GO:0006820 anion transport; GO:0006869 lipid transport; GO:0006892 post-Golgi vesicle-mediated transport; GO:0006893 Golg…	GO:0005622 intracellular; GO:0005623 cell; GO:0005628 prospore membrane; GO:0005737 cytoplasm; GO:0005739 mitochondrion; GO:0005768 endosome; GO:0005811 lipid particle; GO:0005829 cytosol; GO:0012505 endomembrane system; GO:0016020 membrane; GO:0031410 cytoplasmic vesicle; GO:0031982 vesicle; GO:0042763 intracellular immature spore; GO:0042764 ascospore-type prospore; GO:0043226 organelle; GO:004…	GO:0005215 transporter activity; GO:0005319 lipid transporter activity; GO:0005548 phospholipid transporter activity; GO:0008526 phosphatidylinositol transporter activity;				PF03765; PF00650	CRAL/TRIO, N-terminal domain; CRAL/TRIO domain	I	KOG1470	Phosphatidylinositol transfer protein PDR16 and related proteins
MGG_00872	.	hypothetical protein (138 aa)	mitochondria	GO:0006139 nucleobase-containing compound metabolic process; GO:0006725 cellular aromatic compound metabolic process; GO:0006753 nucleoside phosphate metabolic process; GO:0006793 phosphorus metabolic process; GO:0006796 phosphate-containing compound metabolic process; GO:0006807 nitrogen compound metabolic process; GO:0008152 metabolic process; GO:0009117 nucleotide metabolic process; GO:0009987…	GO:0005622 intracellular; GO:0005623 cell; GO:0005634 nucleus; GO:0005737 cytoplasm; GO:0043226 organelle; GO:0043227 membrane-bounded organelle; GO:0043229 intracellular organelle; GO:0043231 intracellular membrane-bounded organelle; GO:0044424 intracellular part; GO:0044464 cell part;	GO:0000166 nucleotide binding; GO:0003824 catalytic activity; GO:0005488 binding; GO:0016787 hydrolase activity; GO:0016810 hydrolase activity, acting on carbon-nitrogen (but not peptide) bonds; GO:0016811 hydrolase activity, acting on carbon-nitrogen (but not peptide) bonds, in linear amides; GO:0036094 small molecule binding; GO:0043530 adenosine 5'-monophosphoramidase activity; GO:0097159 orga…				PF01230	HIT domain	T	KOG3275	Zinc-binding protein of the histidine triad (HIT) family
MGG_00876	.	phenylalanyl-tRNA synthetase (584 aa)	cytoplasm,nucleus	GO:0002181 cytoplasmic translation; GO:0006082 organic acid metabolic process; GO:0006139 nucleobase-containing compound metabolic process; GO:0006399 tRNA metabolic process; GO:0006412 translation; GO:0006418 tRNA aminoacylation for protein translation; GO:0006432 phenylalanyl-tRNA aminoacylation; GO:0006518 peptide metabolic process; GO:0006520 cellular amino acid metabolic process; GO:0006725 …	GO:0005622 intracellular; GO:0005623 cell; GO:0005737 cytoplasm; GO:0009328 phenylalanine-tRNA ligase complex; GO:0032991 macromolecular complex; GO:0044424 intracellular part; GO:0044444 cytoplasmic part; GO:0044464 cell part; GO:1902494 catalytic complex;	GO:0003824 catalytic activity; GO:0004812 aminoacyl-tRNA ligase activity; GO:0004826 phenylalanine-tRNA ligase activity; GO:0016874 ligase activity; GO:0016875 ligase activity, forming carbon-oxygen bonds;	K01890	FARSB, pheT; phenylalanyl-tRNA synthetase beta chain [EC:6.1.1.20]	map00970 Aminoacyl-tRNA biosynthesis	PF03483; PF03484	B3/4 domain; tRNA synthetase B5 domain	J	KOG2472	Phenylalanyl-tRNA synthetase beta subunit
MGG_00877	.	hypothetical protein (1276 aa)	nucleus	GO:0006464 cellular protein modification process; GO:0006508 proteolysis; GO:0006511 ubiquitin-dependent protein catabolic process; GO:0006807 nitrogen compound metabolic process; GO:0006950 response to stress; GO:0006979 response to oxidative stress; GO:0008152 metabolic process; GO:0009056 catabolic process; GO:0009057 macromolecule catabolic process; GO:0009987 cellular process; GO:0010992 ubi…	GO:0005622 intracellular; GO:0005623 cell; GO:0005737 cytoplasm; GO:0044424 intracellular part; GO:0044464 cell part;	GO:0003824 catalytic activity; GO:0004843 thiol-dependent ubiquitin-specific protease activity; GO:0008233 peptidase activity; GO:0008234 cysteine-type peptidase activity; GO:0016787 hydrolase activity; GO:0019783 ubiquitin-like protein-specific protease activity; GO:0036459 thiol-dependent ubiquitinyl hydrolase activity; GO:0061578 Lys63-specific deubiquitinase activity; GO:0070011 peptidase act…	K11849	USP25; ubiquitin carboxyl-terminal hydrolase 25 [EC:3.4.19.12]	map04657 IL-17 signaling pathway			O	KOG1863	Ubiquitin carboxyl-terminal hydrolase
MGG_00879	.	DNA mismatch repair protein msh-2 (925 aa)	cytoplasm	GO:0000003 reproduction; GO:0000018 regulation of DNA recombination; GO:0000710 meiotic mismatch repair; GO:0000735 removal of nonhomologous ends; GO:0003006 developmental process involved in reproduction; GO:0006139 nucleobase-containing compound metabolic process; GO:0006259 DNA metabolic process; GO:0006260 DNA replication; GO:0006261 DNA-dependent DNA replication; GO:0006275 regulation of DNA…	GO:0000228 nuclear chromosome; GO:0005622 intracellular; GO:0005623 cell; GO:0005634 nucleus; GO:0005694 chromosome; GO:0031974 membrane-enclosed lumen; GO:0031981 nuclear lumen; GO:0032300 mismatch repair complex; GO:0032301 MutSalpha complex; GO:0032302 MutSbeta complex; GO:0032991 macromolecular complex; GO:0043226 organelle; GO:0043227 membrane-bounded organelle; GO:0043228 non-membrane-bound…	GO:0000166 nucleotide binding; GO:0000217 DNA secondary structure binding; GO:0000400 four-way junction DNA binding; GO:0000403 Y-form DNA binding; GO:0000404 heteroduplex DNA loop binding; GO:0000406 double-strand/single-strand DNA junction binding; GO:0003676 nucleic acid binding; GO:0003677 DNA binding; GO:0003684 damaged DNA binding; GO:0003690 double-stranded DNA binding; GO:0003824 catalyti…	K08735	MSH2; DNA mismatch repair protein MSH2	map01524 Platinum drug resistance; map03430 Mismatch repair; map05200 Pathways in cancer; map05210 Colorectal cancer	PF01624; PF05188; PF05192; PF05190; PF00488	MutS domain I; MutS domain II; MutS domain III; MutS family domain IV; MutS domain V	L	KOG0219	Mismatch repair ATPase MSH2 (MutS family)
MGG_00882	.	glycosyl hydrolase (777 aa)	cytoplasm	GO:0006629 lipid metabolic process; GO:0006706 steroid catabolic process; GO:0008152 metabolic process; GO:0008202 steroid metabolic process; GO:0009056 catabolic process; GO:0016042 lipid catabolic process; GO:0016134 saponin metabolic process; GO:0016136 saponin catabolic process; GO:0016137 glycoside metabolic process; GO:0016139 glycoside catabolic process; GO:0044238 primary metabolic proces…	GO:0000322 storage vacuole; GO:0000323 lytic vacuole; GO:0000324 fungal-type vacuole; GO:0000329 fungal-type vacuole membrane; GO:0005622 intracellular; GO:0005623 cell; GO:0005737 cytoplasm; GO:0005773 vacuole; GO:0005774 vacuolar membrane; GO:0005829 cytosol; GO:0016020 membrane; GO:0031090 organelle membrane; GO:0043226 organelle; GO:0043227 membrane-bounded organelle; GO:0043229 intracellular…	GO:0003824 catalytic activity; GO:0004553 hydrolase activity, hydrolyzing O-glycosyl compounds; GO:0008422 beta-glucosidase activity; GO:0015926 glucosidase activity; GO:0016787 hydrolase activity; GO:0016798 hydrolase activity, acting on glycosyl bonds; GO:0050295 steryl-beta-glucosidase activity;				PF00150	Cellulase (glycosyl hydrolase family 5)
MGG_00884	.	26S proteasome non-ATPase regulatory subunit 3 (558 aa)	nucleus	GO:0006508 proteolysis; GO:0006511 ubiquitin-dependent protein catabolic process; GO:0006807 nitrogen compound metabolic process; GO:0007088 regulation of mitotic nuclear division; GO:0007346 regulation of mitotic cell cycle; GO:0008152 metabolic process; GO:0009056 catabolic process; GO:0009057 macromolecule catabolic process; GO:0009896 positive regulation of catabolic process; GO:0009987 cellu…	GO:0000502 proteasome complex; GO:0005622 intracellular; GO:0005623 cell; GO:0005634 nucleus; GO:0005838 proteasome regulatory particle; GO:0008541 proteasome regulatory particle, lid subcomplex; GO:0022624 proteasome accessory complex; GO:0032991 macromolecular complex; GO:0043226 organelle; GO:0043227 membrane-bounded organelle; GO:0043229 intracellular organelle; GO:0043231 intracellular membr…		K03033	PSMD3, RPN3; 26S proteasome regulatory subunit N3	map03050 Proteasome; map05169 Epstein-Barr virus infection	PF01399	PCI domain	O	KOG2581	26S proteasome regulatory complex, subunit RPN3/PSMD3
MGG_00905	.	Sec14 cytosolic factor (344 aa)	cytoplasm	GO:0000003 reproduction; GO:0000226 microtubule cytoskeleton organization; GO:0003006 developmental process involved in reproduction; GO:0006629 lipid metabolic process; GO:0006644 phospholipid metabolic process; GO:0006650 glycerophospholipid metabolic process; GO:0006656 phosphatidylcholine biosynthetic process; GO:0006657 CDP-choline pathway; GO:0006793 phosphorus metabolic process; GO:0006796…	GO:0000139 Golgi membrane; GO:0005622 intracellular; GO:0005623 cell; GO:0005628 prospore membrane; GO:0005634 nucleus; GO:0005737 cytoplasm; GO:0005794 Golgi apparatus; GO:0005829 cytosol; GO:0012505 endomembrane system; GO:0016020 membrane; GO:0030427 site of polarized growth; GO:0031090 organelle membrane; GO:0031984 organelle subcompartment; GO:0032153 cell division site; GO:0035838 growing c…	GO:0005215 transporter activity; GO:0005319 lipid transporter activity; GO:0005488 binding; GO:0005543 phospholipid binding; GO:0005548 phospholipid transporter activity; GO:0008289 lipid binding; GO:0008525 phosphatidylcholine transporter activity; GO:0008526 phosphatidylinositol transporter activity; GO:0031210 phosphatidylcholine binding; GO:0035091 phosphatidylinositol binding; GO:0043167 ion…				PF03765; PF00650	CRAL/TRIO, N-terminal domain; CRAL/TRIO domain	I	KOG1471	Phosphatidylinositol transfer protein SEC14 and related proteins
MGG_00917	.	carrier protein YMC1 (316 aa)	mitochondria				K15109	SLC25A20_29, CACT, CACL, CRC1; solute carrier family 25 (mitochondrial carnitine/acylcarnitine transporter), member 20/29	map04714 Thermogenesis			C	KOG0758	Mitochondrial carnitine-acylcarnitine carrier protein
MGG_00919	.	GMP synthase (544 aa)	cytoskeleton	GO:0006139 nucleobase-containing compound metabolic process; GO:0006163 purine nucleotide metabolic process; GO:0006164 purine nucleotide biosynthetic process; GO:0006177 GMP biosynthetic process; GO:0006725 cellular aromatic compound metabolic process; GO:0006753 nucleoside phosphate metabolic process; GO:0006793 phosphorus metabolic process; GO:0006796 phosphate-containing compound metabolic pr…		GO:0003824 catalytic activity; GO:0003921 GMP synthase activity; GO:0003922 GMP synthase (glutamine-hydrolyzing) activity; GO:0016874 ligase activity; GO:0016879 ligase activity, forming carbon-nitrogen bonds; GO:0016884 carbon-nitrogen ligase activity, with glutamine as amido-N-donor;	K01951	guaA, GMPS; GMP synthase (glutamine-hydrolysing) [EC:6.3.5.2]	map00230 Purine metabolism; map00983 Drug metabolism - other enzymes; map01100 Metabolic pathways	PF00117; PF02540; PF00958	Glutamine amidotransferase class-I; NAD synthase; GMP synthase C terminal domain	F	KOG1622	GMP synthase
MGG_00922	.	vacuolar protease A (396 aa)	cytoplasm	GO:0006508 proteolysis; GO:0006807 nitrogen compound metabolic process; GO:0006914 autophagy; GO:0006950 response to stress; GO:0007154 cell communication; GO:0008104 protein localization; GO:0008152 metabolic process; GO:0009056 catabolic process; GO:0009057 macromolecule catabolic process; GO:0009267 cellular response to starvation; GO:0009605 response to external stimulus; GO:0009987 cellular …	GO:0000322 storage vacuole; GO:0000323 lytic vacuole; GO:0000324 fungal-type vacuole; GO:0005576 extracellular region; GO:0005618 cell wall; GO:0005622 intracellular; GO:0005623 cell; GO:0005737 cytoplasm; GO:0005739 mitochondrion; GO:0005773 vacuole; GO:0005783 endoplasmic reticulum; GO:0005886 plasma membrane; GO:0009277 fungal-type cell wall; GO:0009897 external side of plasma membrane; GO:000…	GO:0003824 catalytic activity; GO:0004175 endopeptidase activity; GO:0004190 aspartic-type endopeptidase activity; GO:0008233 peptidase activity; GO:0016787 hydrolase activity; GO:0070001 aspartic-type peptidase activity; GO:0070011 peptidase activity, acting on L-amino acid peptides;	K01381	PEP4; saccharopepsin [EC:3.4.23.25]	map04138 Autophagy - yeast			O	KOG1339	Aspartyl protease
MGG_00923	.	serine hydroxymethyltransferase (483 aa)	cytoplasm	GO:0001505 regulation of neurotransmitter levels; GO:0006082 organic acid metabolic process; GO:0006520 cellular amino acid metabolic process; GO:0006544 glycine metabolic process; GO:0006563 L-serine metabolic process; GO:0006730 one-carbon metabolic process; GO:0006807 nitrogen compound metabolic process; GO:0008152 metabolic process; GO:0009069 serine family amino acid metabolic process; GO:00…	GO:0005622 intracellular; GO:0005623 cell; GO:0005737 cytoplasm; GO:0005886 plasma membrane; GO:0005937 mating projection; GO:0016020 membrane; GO:0030427 site of polarized growth; GO:0042995 cell projection; GO:0043332 mating projection tip; GO:0044424 intracellular part; GO:0044463 cell projection part; GO:0044464 cell part; GO:0051286 cell tip; GO:0071944 cell periphery;	GO:0003824 catalytic activity; GO:0004372 glycine hydroxymethyltransferase activity; GO:0016740 transferase activity; GO:0016741 transferase activity, transferring one-carbon groups; GO:0016742 hydroxymethyl-, formyl- and related transferase activity;	K00600	glyA, SHMT; glycine hydroxymethyltransferase [EC:2.1.2.1]	map00260 Glycine, serine and threonine metabolism; map00460 Cyanoamino acid metabolism; map00630 Glyoxylate and dicarboxylate metabolism; map00670 One carbon pool by folate; map00680 Methane metabolism; map01100 Metabolic pathways; map01110 Biosynthesis of secondary metabolites; map01120 Microbial metabolism in diverse environments; map01130 Biosynthesis of antibiotics; map01200 Carbon metabolism…	PF00464	Serine hydroxymethyltransferase	H	KOG2467	Glycine/serine hydroxymethyltransferase
MGG_00934	.	hypothetical protein (987 aa)	nucleus	GO:0000122 negative regulation of transcription from RNA polymerase II promoter; GO:0000429 carbon catabolite regulation of transcription from RNA polymerase II promoter; GO:0000436 carbon catabolite activation of transcription from RNA polymerase II promoter; GO:0005975 carbohydrate metabolic process; GO:0005996 monosaccharide metabolic process; GO:0006006 glucose metabolic process; GO:0006139 n…	GO:0005622 intracellular; GO:0005623 cell; GO:0005634 nucleus; GO:0043226 organelle; GO:0043227 membrane-bounded organelle; GO:0043229 intracellular organelle; GO:0043231 intracellular membrane-bounded organelle; GO:0044424 intracellular part; GO:0044464 cell part;	GO:0000976 transcription regulatory region sequence-specific DNA binding; GO:0000977 RNA polymerase II regulatory region sequence-specific DNA binding; GO:0000978 RNA polymerase II core promoter proximal region sequence-specific DNA binding; GO:0000981 RNA polymerase II transcription factor activity, sequence-specific DNA binding; GO:0000982 transcription factor activity, RNA polymerase II core p…				PF00172	Fungal Zn(2)-Cys(6) binuclear cluster domain
MGG_00937	ABC4	ATP-binding cassette sub-family A member 8-A (1655 aa)	plasma membrane							PF00005	ABC transporter	Q	KOG0059	Lipid exporter ABCA1 and related proteins, ABC superfamily
MGG_00939	.	hypothetical protein (475 aa)	cytoplasm							PF13911	AhpC/TSA antioxidant enzyme	S	KOG4498	Uncharacterized conserved protein
MGG_00940	.	tripeptidyl-peptidase 1 (640 aa)	mitochondria				K01279	TPP1, CLN2; tripeptidyl-peptidase I [EC:3.4.14.9]	map04142 Lysosome	PF09286	Pro-kumamolisin, activation domain
MGG_00946	.	Poly(A)+ RNA export protein (359 aa)	cytoplasm,nucleus	GO:0000054 ribosomal subunit export from nucleus; GO:0000972 transcription-dependent tethering of RNA polymerase II gene DNA at nuclear periphery; GO:0000973 posttranscriptional tethering of RNA polymerase II gene DNA at nuclear periphery; GO:0006403 RNA localization; GO:0006405 RNA export from nucleus; GO:0006406 mRNA export from nucleus; GO:0006606 protein import into nucleus; GO:0006611 protei…	GO:0005622 intracellular; GO:0005623 cell; GO:0005634 nucleus; GO:0005635 nuclear envelope; GO:0005643 nuclear pore; GO:0005737 cytoplasm; GO:0005829 cytosol; GO:0012505 endomembrane system; GO:0016020 membrane; GO:0016021 integral component of membrane; GO:0031224 intrinsic component of membrane; GO:0031967 organelle envelope; GO:0031975 envelope; GO:0032991 macromolecular complex; GO:0043226 or…	GO:0003676 nucleic acid binding; GO:0003723 RNA binding; GO:0005488 binding; GO:0005515 protein binding; GO:0032182 ubiquitin-like protein binding; GO:0043130 ubiquitin binding; GO:0097159 organic cyclic compound binding; GO:1901363 heterocyclic compound binding;	K14298	RAE1, GLE2; mRNA export factor	map03013 RNA transport; map05164 Influenza A			A	KOG0647	mRNA export protein (contains WD40 repeats)
MGG_00949	.	endoplasmic reticulum-Golgi intermediate compartment protein 2 (377 aa)	cytoplasm	GO:0006810 transport; GO:0006886 intracellular protein transport; GO:0006888 ER to Golgi vesicle-mediated transport; GO:0008104 protein localization; GO:0015031 protein transport; GO:0015833 peptide transport; GO:0016192 vesicle-mediated transport; GO:0033036 macromolecule localization; GO:0034613 cellular protein localization; GO:0042886 amide transport; GO:0045184 establishment of protein local…	GO:0000139 Golgi membrane; GO:0005622 intracellular; GO:0005623 cell; GO:0005737 cytoplasm; GO:0005783 endoplasmic reticulum; GO:0005789 endoplasmic reticulum membrane; GO:0005794 Golgi apparatus; GO:0005798 Golgi-associated vesicle; GO:0012505 endomembrane system; GO:0016020 membrane; GO:0016021 integral component of membrane; GO:0030134 ER to Golgi transport vesicle; GO:0030135 coated vesicle; …		K20366	ERGIC2, ERV41; endoplasmic reticulum-Golgi intermediate compartment protein 2		PF13850	Endoplasmic Reticulum-Golgi Intermediate Compartment (ERGIC)	U	KOG2667	COPII vesicle protein
MGG_00956	.	dihydrodipicolinate synthase (329 aa)	cytoplasm				K18339	LRA4; 2-keto-3-deoxy-L-rhamnonate aldolase [EC:4.1.2.53]	map00051 Fructose and mannose metabolism; map01100 Metabolic pathways; map01120 Microbial metabolism in diverse environments	PF00701	Dihydrodipicolinate synthetase family
MGG_00957	.	ABC1 family protein (659 aa)	mitochondria	GO:0006793 phosphorus metabolic process; GO:0006796 phosphate-containing compound metabolic process; GO:0006996 organelle organization; GO:0007005 mitochondrion organization; GO:0008152 metabolic process; GO:0009987 cellular process; GO:0016043 cellular component organization; GO:0016310 phosphorylation; GO:0042592 homeostatic process; GO:0044237 cellular metabolic process; GO:0048878 chemical ho…	GO:0005622 intracellular; GO:0005623 cell; GO:0005737 cytoplasm; GO:0005739 mitochondrion; GO:0005740 mitochondrial envelope; GO:0005743 mitochondrial inner membrane; GO:0016020 membrane; GO:0016021 integral component of membrane; GO:0019866 organelle inner membrane; GO:0031090 organelle membrane; GO:0031224 intrinsic component of membrane; GO:0031300 intrinsic component of organelle membrane; GO…	GO:0003824 catalytic activity; GO:0016301 kinase activity; GO:0016740 transferase activity; GO:0016772 transferase activity, transferring phosphorus-containing groups;	K08869	ADCK, ABC1; aarF domain-containing kinase				S	KOG1235	Predicted unusual protein kinase
MGG_00958	.	hypothetical protein (592 aa)	nucleus	GO:0000122 negative regulation of transcription from RNA polymerase II promoter; GO:0001015 snoRNA transcription from an RNA polymerase II promoter; GO:0001932 regulation of protein phosphorylation; GO:0001934 positive regulation of protein phosphorylation; GO:0006139 nucleobase-containing compound metabolic process; GO:0006259 DNA metabolic process; GO:0006281 DNA repair; GO:0006282 regulation o…	GO:0000428 DNA-directed RNA polymerase complex; GO:0000785 chromatin; GO:0005622 intracellular; GO:0005623 cell; GO:0005634 nucleus; GO:0005654 nucleoplasm; GO:0005694 chromosome; GO:0008023 transcription elongation factor complex; GO:0016591 DNA-directed RNA polymerase II, holoenzyme; GO:0016593 Cdc73/Paf1 complex; GO:0030880 RNA polymerase complex; GO:0031974 membrane-enclosed lumen; GO:0031981…	GO:0000988 transcription factor activity, protein binding; GO:0000989 transcription factor activity, transcription factor binding; GO:0000993 RNA polymerase II core binding; GO:0001076 transcription factor activity, RNA polymerase II transcription factor binding; GO:0001098 basal transcription machinery binding; GO:0001099 basal RNA polymerase II transcription machinery binding; GO:0003676 nuclei…	K15178	RTF1; RNA polymerase-associated protein RTF1		PF03126	Plus-3 domain	K	KOG2402	Paf1/RNA polymerase II complex, RTF1 component (involved in regulation of TATA box-binding protein)
MGG_00969	ASN1	asparagine synthetase (584 aa)	mitochondria	GO:0006082 organic acid metabolic process; GO:0006520 cellular amino acid metabolic process; GO:0006528 asparagine metabolic process; GO:0006529 asparagine biosynthetic process; GO:0006807 nitrogen compound metabolic process; GO:0008152 metabolic process; GO:0008652 cellular amino acid biosynthetic process; GO:0009058 biosynthetic process; GO:0009066 aspartate family amino acid metabolic process;…	GO:0005622 intracellular; GO:0005623 cell; GO:0005737 cytoplasm; GO:0044424 intracellular part; GO:0044464 cell part;	GO:0003824 catalytic activity; GO:0004066 asparagine synthase (glutamine-hydrolyzing) activity; GO:0005488 binding; GO:0005515 protein binding; GO:0016874 ligase activity; GO:0016879 ligase activity, forming carbon-nitrogen bonds; GO:0016884 carbon-nitrogen ligase activity, with glutamine as amido-N-donor; GO:0042802 identical protein binding; GO:0042803 protein homodimerization activity; GO:0046…	K01953	asnB, ASNS; asparagine synthase (glutamine-hydrolysing) [EC:6.3.5.4]	map00250 Alanine, aspartate and glutamate metabolism; map01100 Metabolic pathways; map01110 Biosynthesis of secondary metabolites; map01230 Biosynthesis of amino acids	PF13537; PF00733	Glutamine amidotransferase domain; Asparagine synthase	E	KOG0571	Asparagine synthase (glutamine-hydrolyzing)
MGG_00976	.	regulator-nonsense transcripts 1 (1106 aa)	cytoplasm	GO:0000184 nuclear-transcribed mRNA catabolic process, nonsense-mediated decay; GO:0000288 nuclear-transcribed mRNA catabolic process, deadenylation-dependent decay; GO:0000291 nuclear-transcribed mRNA catabolic process, exonucleolytic; GO:0000956 nuclear-transcribed mRNA catabolic process; GO:0006139 nucleobase-containing compound metabolic process; GO:0006259 DNA metabolic process; GO:0006310 D…	GO:0005622 intracellular; GO:0005623 cell; GO:0005737 cytoplasm; GO:0005844 polysome; GO:0032991 macromolecular complex; GO:0044424 intracellular part; GO:0044464 cell part; GO:1990904 ribonucleoprotein complex;	GO:0000166 nucleotide binding; GO:0003676 nucleic acid binding; GO:0003723 RNA binding; GO:0003724 RNA helicase activity; GO:0003729 mRNA binding; GO:0003824 catalytic activity; GO:0004004 ATP-dependent RNA helicase activity; GO:0004386 helicase activity; GO:0005488 binding; GO:0005524 ATP binding; GO:0008026 ATP-dependent helicase activity; GO:0008144 drug binding; GO:0008186 RNA-dependent ATPas…	K14326	UPF1, RENT1; regulator of nonsense transcripts 1 [EC:3.6.4.-]	map03013 RNA transport; map03015 mRNA surveillance pathway	PF09416; PF13086; PF13087	RNA helicase (UPF2 interacting domain); AAA domain; AAA domain	L	KOG1802	RNA helicase nonsense mRNA reducing factor (pNORF1)
MGG_00979	.	mitochondrial import receptor subunit tom-70 (623 aa)	cytoplasm	GO:0006605 protein targeting; GO:0006626 protein targeting to mitochondrion; GO:0006810 transport; GO:0006839 mitochondrial transport; GO:0006886 intracellular protein transport; GO:0006996 organelle organization; GO:0007005 mitochondrion organization; GO:0007006 mitochondrial membrane organization; GO:0007007 inner mitochondrial membrane organization; GO:0008104 protein localization; GO:0009987 …	GO:0005622 intracellular; GO:0005623 cell; GO:0005737 cytoplasm; GO:0005739 mitochondrion; GO:0005740 mitochondrial envelope; GO:0005741 mitochondrial outer membrane; GO:0005742 mitochondrial outer membrane translocase complex; GO:0016020 membrane; GO:0016021 integral component of membrane; GO:0019867 outer membrane; GO:0031090 organelle membrane; GO:0031224 intrinsic component of membrane; GO:00…	GO:0005048 signal sequence binding; GO:0005215 transporter activity; GO:0005488 binding; GO:0008565 protein transporter activity; GO:0030943 mitochondrion targeting sequence binding; GO:0033218 amide binding; GO:0042277 peptide binding;	K17768	TOM70; mitochondrial import receptor subunit TOM70				U	KOG0547	Translocase of outer mitochondrial membrane complex, subunit TOM70/TOM72
MGG_00980	.	hypothetical protein (276 aa)	cytoskeleton	GO:0006082 organic acid metabolic process; GO:0006520 cellular amino acid metabolic process; GO:0006551 leucine metabolic process; GO:0006573 valine metabolic process; GO:0006575 cellular modified amino acid metabolic process; GO:0006725 cellular aromatic compound metabolic process; GO:0006732 coenzyme metabolic process; GO:0006760 folic acid-containing compound metabolic process; GO:0006766 vita…	GO:0005622 intracellular; GO:0005623 cell; GO:0005737 cytoplasm; GO:0005739 mitochondrion; GO:0043226 organelle; GO:0043227 membrane-bounded organelle; GO:0043229 intracellular organelle; GO:0043231 intracellular membrane-bounded organelle; GO:0044424 intracellular part; GO:0044444 cytoplasmic part; GO:0044464 cell part;	GO:0003824 catalytic activity; GO:0004084 branched-chain-amino-acid transaminase activity; GO:0008483 transaminase activity; GO:0008696 4-amino-4-deoxychorismate lyase activity; GO:0016740 transferase activity; GO:0016769 transferase activity, transferring nitrogenous groups; GO:0016829 lyase activity; GO:0016830 carbon-carbon lyase activity; GO:0016833 oxo-acid-lyase activity;	K02619	pabC; 4-amino-4-deoxychorismate lyase [EC:4.1.3.38]	map00790 Folate biosynthesis	PF01063	Aminotransferase class IV
MGG_00985	.	hypothetical protein (455 aa)	nucleus	GO:0006139 nucleobase-containing compound metabolic process; GO:0006364 rRNA processing; GO:0006396 RNA processing; GO:0006725 cellular aromatic compound metabolic process; GO:0006807 nitrogen compound metabolic process; GO:0008152 metabolic process; GO:0009987 cellular process; GO:0010467 gene expression; GO:0016070 RNA metabolic process; GO:0016072 rRNA metabolic process; GO:0022613 ribonucleop…	GO:0005622 intracellular; GO:0005623 cell; GO:0005634 nucleus; GO:0005730 nucleolus; GO:0030684 preribosome; GO:0031974 membrane-enclosed lumen; GO:0031981 nuclear lumen; GO:0032991 macromolecular complex; GO:0043226 organelle; GO:0043227 membrane-bounded organelle; GO:0043228 non-membrane-bounded organelle; GO:0043229 intracellular organelle; GO:0043231 intracellular membrane-bounded organelle; …	GO:0003676 nucleic acid binding; GO:0003723 RNA binding; GO:0005488 binding; GO:0097159 organic cyclic compound binding; GO:1901363 heterocyclic compound binding;				PF00076	RNA recognition motif. (a.k.a. RRM, RBD, or RNP domain)	A	KOG4210	Nuclear localization sequence binding protein
MGG_01004	.	hypothetical protein (331 aa)	nucleus
MGG_01005	.	hypothetical protein (154 aa)	cytoplasm	GO:0000003 reproduction; GO:0000070 mitotic sister chromatid segregation; GO:0000278 mitotic cell cycle; GO:0000280 nuclear division; GO:0000741 karyogamy; GO:0000742 karyogamy involved in conjugation with cellular fusion; GO:0000746 conjugation; GO:0000747 conjugation with cellular fusion; GO:0000819 sister chromatid segregation; GO:0006810 transport; GO:0006928 movement of cell or subcellular c…	GO:0005622 intracellular; GO:0005623 cell; GO:0005634 nucleus; GO:0005737 cytoplasm; GO:0005815 microtubule organizing center; GO:0005816 spindle pole body; GO:0005818 aster; GO:0005819 spindle; GO:0005856 cytoskeleton; GO:0005868 cytoplasmic dynein complex; GO:0005875 microtubule associated complex; GO:0005938 cell cortex; GO:0015630 microtubule cytoskeleton; GO:0030286 dynein complex; GO:003086…							N	KOG4081	Dynein light chain
MGG_01009	.	hypothetical protein (154 aa)	extracellular
MGG_01013	.	eukaryotic translation initiation factor 3 39 kDa subunit (342 aa)	cytoplasm	GO:0001732 formation of cytoplasmic translation initiation complex; GO:0002181 cytoplasmic translation; GO:0002183 cytoplasmic translational initiation; GO:0002188 translation reinitiation; GO:0006412 translation; GO:0006413 translational initiation; GO:0006518 peptide metabolic process; GO:0006807 nitrogen compound metabolic process; GO:0006950 response to stress; GO:0006970 response to osmotic …	GO:0005622 intracellular; GO:0005623 cell; GO:0005634 nucleus; GO:0005737 cytoplasm; GO:0005852 eukaryotic translation initiation factor 3 complex; GO:0010494 cytoplasmic stress granule; GO:0016282 eukaryotic 43S preinitiation complex; GO:0031974 membrane-enclosed lumen; GO:0031981 nuclear lumen; GO:0032991 macromolecular complex; GO:0034399 nuclear periphery; GO:0035770 ribonucleoprotein granule…	GO:0003676 nucleic acid binding; GO:0003723 RNA binding; GO:0003743 translation initiation factor activity; GO:0005488 binding; GO:0008135 translation factor activity, RNA binding; GO:0097159 organic cyclic compound binding; GO:1901363 heterocyclic compound binding;	K03246	EIF3I; translation initiation factor 3 subunit I	map03013 RNA transport			J	KOG0643	Translation initiation factor 3, subunit i (eIF-3i)/TGF-beta receptor-interacting protein (TRIP-1)
MGG_01014	.	C-1-tetrahydrofolate synthase (1075 aa)	mitochondria	GO:0006082 organic acid metabolic process; GO:0006139 nucleobase-containing compound metabolic process; GO:0006144 purine nucleobase metabolic process; GO:0006575 cellular modified amino acid metabolic process; GO:0006725 cellular aromatic compound metabolic process; GO:0006730 one-carbon metabolic process; GO:0006732 coenzyme metabolic process; GO:0006760 folic acid-containing compound metabolic…	GO:0005622 intracellular; GO:0005623 cell; GO:0005634 nucleus; GO:0005737 cytoplasm; GO:0005739 mitochondrion; GO:0043226 organelle; GO:0043227 membrane-bounded organelle; GO:0043229 intracellular organelle; GO:0043231 intracellular membrane-bounded organelle; GO:0044424 intracellular part; GO:0044444 cytoplasmic part; GO:0044464 cell part;	GO:0000166 nucleotide binding; GO:0003676 nucleic acid binding; GO:0003677 DNA binding; GO:0003697 single-stranded DNA binding; GO:0003824 catalytic activity; GO:0004329 formate-tetrahydrofolate ligase activity; GO:0004477 methenyltetrahydrofolate cyclohydrolase activity; GO:0004488 methylenetetrahydrofolate dehydrogenase (NADP+) activity; GO:0005488 binding; GO:0005524 ATP binding; GO:0008144 dr…	K00288	MTHFD; methylenetetrahydrofolate dehydrogenase (NADP+) / methenyltetrahydrofolate cyclohydrolase / formyltetrahydrofolate synthetase [EC:1.5.1.5 3.5.4.9 6.3.4.3]	map00670 One carbon pool by folate; map01100 Metabolic pathways; map01120 Microbial metabolism in diverse environments	PF00763; PF02882	Tetrahydrofolate dehydrogenase/cyclohydrolase, catalytic domain; Tetrahydrofolate dehydrogenase/cyclohydrolase, NAD(P)-binding domain	H	KOG4230	C1-tetrahydrofolate synthase
MGG_01021	.	tRNA (guanine-N(7)-)-methyltransferase (287 aa)	nucleus	GO:0001510 RNA methylation; GO:0006139 nucleobase-containing compound metabolic process; GO:0006396 RNA processing; GO:0006399 tRNA metabolic process; GO:0006400 tRNA modification; GO:0006725 cellular aromatic compound metabolic process; GO:0006807 nitrogen compound metabolic process; GO:0008033 tRNA processing; GO:0008152 metabolic process; GO:0009451 RNA modification; GO:0009987 cellular proces…	GO:0005622 intracellular; GO:0005623 cell; GO:0005634 nucleus; GO:0005737 cytoplasm; GO:0032991 macromolecular complex; GO:0034708 methyltransferase complex; GO:0043226 organelle; GO:0043227 membrane-bounded organelle; GO:0043229 intracellular organelle; GO:0043231 intracellular membrane-bounded organelle; GO:0043527 tRNA methyltransferase complex; GO:0044424 intracellular part; GO:0044444 cytopl…	GO:0000049 tRNA binding; GO:0003676 nucleic acid binding; GO:0003723 RNA binding; GO:0003824 catalytic activity; GO:0005488 binding; GO:0008168 methyltransferase activity; GO:0008173 RNA methyltransferase activity; GO:0008175 tRNA methyltransferase activity; GO:0008176 tRNA (guanine-N7-)-methyltransferase activity; GO:0008757 S-adenosylmethionine-dependent methyltransferase activity; GO:0016423 t…	K03439	trmB, METTL1, TRM8; tRNA (guanine-N7-)-methyltransferase [EC:2.1.1.33]				J	KOG3115	Methyltransferase-like protein
MGG_01026	.	hydroxymethylglutaryl-CoA synthase (457 aa)	cytoplasm	GO:0006066 alcohol metabolic process; GO:0006084 acetyl-CoA metabolic process; GO:0006139 nucleobase-containing compound metabolic process; GO:0006163 purine nucleotide metabolic process; GO:0006629 lipid metabolic process; GO:0006637 acyl-CoA metabolic process; GO:0006644 phospholipid metabolic process; GO:0006694 steroid biosynthetic process; GO:0006696 ergosterol biosynthetic process; GO:00067…	GO:0005622 intracellular; GO:0005623 cell; GO:0005634 nucleus; GO:0005737 cytoplasm; GO:0005783 endoplasmic reticulum; GO:0012505 endomembrane system; GO:0043226 organelle; GO:0043227 membrane-bounded organelle; GO:0043229 intracellular organelle; GO:0043231 intracellular membrane-bounded organelle; GO:0044424 intracellular part; GO:0044444 cytoplasmic part; GO:0044464 cell part;	GO:0003824 catalytic activity; GO:0004421 hydroxymethylglutaryl-CoA synthase activity; GO:0016740 transferase activity; GO:0016746 transferase activity, transferring acyl groups; GO:0046912 transferase activity, transferring acyl groups, acyl groups converted into alkyl on transfer;	K01641	E2.3.3.10; hydroxymethylglutaryl-CoA synthase [EC:2.3.3.10]	map00072 Synthesis and degradation of ketone bodies; map00280 Valine, leucine and isoleucine degradation; map00650 Butanoate metabolism; map00900 Terpenoid backbone biosynthesis; map01100 Metabolic pathways; map01110 Biosynthesis of secondary metabolites; map01130 Biosynthesis of antibiotics; map03320 PPAR signaling pathway	PF01154; PF08540	Hydroxymethylglutaryl-coenzyme A synthase N terminal; Hydroxymethylglutaryl-coenzyme A synthase C terminal	I	KOG1393	Hydroxymethylglutaryl-CoA synthase
MGG_01033	.	hypothetical protein (421 aa)	cytoplasm	GO:0006629 lipid metabolic process; GO:0006638 neutral lipid metabolic process; GO:0006639 acylglycerol metabolic process; GO:0006641 triglyceride metabolic process; GO:0006996 organelle organization; GO:0007031 peroxisome organization; GO:0008152 metabolic process; GO:0009056 catabolic process; GO:0009987 cellular process; GO:0016042 lipid catabolic process; GO:0016043 cellular component organiz…	GO:0005622 intracellular; GO:0005623 cell; GO:0005737 cytoplasm; GO:0005777 peroxisome; GO:0005782 peroxisomal matrix; GO:0031907 microbody lumen; GO:0031974 membrane-enclosed lumen; GO:0042579 microbody; GO:0043226 organelle; GO:0043227 membrane-bounded organelle; GO:0043229 intracellular organelle; GO:0043231 intracellular membrane-bounded organelle; GO:0043233 organelle lumen; GO:0044422 organ…	GO:0003824 catalytic activity; GO:0004806 triglyceride lipase activity; GO:0016298 lipase activity; GO:0016787 hydrolase activity; GO:0016788 hydrolase activity, acting on ester bonds; GO:0052689 carboxylic ester hydrolase activity;				PF12697	Alpha/beta hydrolase family
MGG_01043	MoCreC	catabolite repression protein creC (623 aa)	cytoplasm,nucleus	GO:0006355 regulation of transcription, DNA-templated; GO:0006464 cellular protein modification process; GO:0006508 proteolysis; GO:0006807 nitrogen compound metabolic process; GO:0007154 cell communication; GO:0007584 response to nutrient; GO:0008152 metabolic process; GO:0009605 response to external stimulus; GO:0009889 regulation of biosynthetic process; GO:0009890 negative regulation of biosy…	GO:0005622 intracellular; GO:0005623 cell; GO:0005634 nucleus; GO:0005737 cytoplasm; GO:0030428 cell septum; GO:0032153 cell division site; GO:0032991 macromolecular complex; GO:0043226 organelle; GO:0043227 membrane-bounded organelle; GO:0043229 intracellular organelle; GO:0043231 intracellular membrane-bounded organelle; GO:0044424 intracellular part; GO:0044464 cell part; GO:0051286 cell tip;							S	KOG2394	WD40 protein DMR-N9
MGG_01046	.	methionyl-tRNA synthetase (701 aa)	cytoplasm				K01874	MARS, metG; methionyl-tRNA synthetase [EC:6.1.1.10]	map00450 Selenocompound metabolism; map00970 Aminoacyl-tRNA biosynthesis; map01100 Metabolic pathways			J	KOG1247	Methionyl-tRNA synthetase
MGG_01049	.	hypothetical protein (234 aa)	cytoskeleton	GO:0006091 generation of precursor metabolites and energy; GO:0006766 vitamin metabolic process; GO:0006767 water-soluble vitamin metabolic process; GO:0006771 riboflavin metabolic process; GO:0006807 nitrogen compound metabolic process; GO:0008152 metabolic process; GO:0009058 biosynthetic process; GO:0009060 aerobic respiration; GO:0009110 vitamin biosynthetic process; GO:0009231 riboflavin bio…	GO:0005576 extracellular region; GO:0005622 intracellular; GO:0005623 cell; GO:0005737 cytoplasm; GO:0005739 mitochondrion; GO:0005740 mitochondrial envelope; GO:0005758 mitochondrial intermembrane space; GO:0005829 cytosol; GO:0031012 extracellular matrix; GO:0031967 organelle envelope; GO:0031970 organelle envelope lumen; GO:0031974 membrane-enclosed lumen; GO:0031975 envelope; GO:0043226 organ…	GO:0003824 catalytic activity; GO:0008686 3,4-dihydroxy-2-butanone-4-phosphate synthase activity; GO:0016829 lyase activity; GO:0016830 carbon-carbon lyase activity;	K02858	ribB, RIB3; 3,4-dihydroxy 2-butanone 4-phosphate synthase [EC:4.1.99.12]	map00740 Riboflavin metabolism; map01100 Metabolic pathways; map01110 Biosynthesis of secondary metabolites			H	KOG1284	Bifunctional GTP cyclohydrolase II/3,4-dihydroxy-2butanone-4-phosphate synthase
MGG_01058	.	adenylate kinase 1 (277 aa)	cytoplasm	GO:0006139 nucleobase-containing compound metabolic process; GO:0006163 purine nucleotide metabolic process; GO:0006164 purine nucleotide biosynthetic process; GO:0006172 ADP biosynthetic process; GO:0006259 DNA metabolic process; GO:0006260 DNA replication; GO:0006261 DNA-dependent DNA replication; GO:0006270 DNA replication initiation; GO:0006725 cellular aromatic compound metabolic process; GO…	GO:0005622 intracellular; GO:0005623 cell; GO:0005737 cytoplasm; GO:0005739 mitochondrion; GO:0005740 mitochondrial envelope; GO:0005758 mitochondrial intermembrane space; GO:0031967 organelle envelope; GO:0031970 organelle envelope lumen; GO:0031974 membrane-enclosed lumen; GO:0031975 envelope; GO:0043226 organelle; GO:0043227 membrane-bounded organelle; GO:0043229 intracellular organelle; GO:00…	GO:0000166 nucleotide binding; GO:0003824 catalytic activity; GO:0004017 adenylate kinase activity; GO:0005488 binding; GO:0005524 ATP binding; GO:0008144 drug binding; GO:0016301 kinase activity; GO:0016740 transferase activity; GO:0016772 transferase activity, transferring phosphorus-containing groups; GO:0016776 phosphotransferase activity, phosphate group as acceptor; GO:0017076 purine nucleo…	K00939	adk, AK; adenylate kinase [EC:2.7.4.3]	map00230 Purine metabolism; map00730 Thiamine metabolism; map01100 Metabolic pathways; map01110 Biosynthesis of secondary metabolites; map01130 Biosynthesis of antibiotics	PF00406; PF05191	Adenylate kinase; Adenylate kinase, active site lid	F	KOG3078	Adenylate kinase
MGG_01061	.	coproporphyrinogen III oxidase (419 aa)	mitochondria	GO:0006725 cellular aromatic compound metabolic process; GO:0006778 porphyrin-containing compound metabolic process; GO:0006779 porphyrin-containing compound biosynthetic process; GO:0006783 heme biosynthetic process; GO:0006807 nitrogen compound metabolic process; GO:0008152 metabolic process; GO:0009058 biosynthetic process; GO:0009987 cellular process; GO:0018130 heterocycle biosynthetic proce…	GO:0005622 intracellular; GO:0005623 cell; GO:0005737 cytoplasm; GO:0005829 cytosol; GO:0044424 intracellular part; GO:0044444 cytoplasmic part; GO:0044464 cell part;	GO:0003824 catalytic activity; GO:0004109 coproporphyrinogen oxidase activity; GO:0005488 binding; GO:0005515 protein binding; GO:0016491 oxidoreductase activity; GO:0016627 oxidoreductase activity, acting on the CH-CH group of donors; GO:0016634 oxidoreductase activity, acting on the CH-CH group of donors, oxygen as acceptor; GO:0042802 identical protein binding; GO:0042803 protein homodimerizat…	K00228	CPOX, hemF; coproporphyrinogen III oxidase [EC:1.3.3.3]	map00860 Porphyrin and chlorophyll metabolism; map01100 Metabolic pathways; map01110 Biosynthesis of secondary metabolites			H	KOG1518	Coproporphyrinogen III oxidase CPO/HEM13
MGG_01062	ATG8	hypothetical protein (124 aa)	nucleus	GO:0000003 reproduction; GO:0002790 peptide secretion; GO:0006810 transport; GO:0006914 autophagy; GO:0006950 response to stress; GO:0006979 response to oxidative stress; GO:0006995 cellular response to nitrogen starvation; GO:0007154 cell communication; GO:0008104 protein localization; GO:0008152 metabolic process; GO:0008219 cell death; GO:0009056 catabolic process; GO:0009267 cellular response…	GO:0000322 storage vacuole; GO:0000323 lytic vacuole; GO:0000324 fungal-type vacuole; GO:0000329 fungal-type vacuole membrane; GO:0000407 pre-autophagosomal structure; GO:0005622 intracellular; GO:0005623 cell; GO:0005737 cytoplasm; GO:0005773 vacuole; GO:0005774 vacuolar membrane; GO:0005776 autophagosome; GO:0005829 cytosol; GO:0016020 membrane; GO:0031090 organelle membrane; GO:0043226 organel…		K08341	GABARAP, ATG8, LC3; GABA(A) receptor-associated protein	map04068 FoxO signaling pathway; map04136 Autophagy - other; map04137 Mitophagy - animal; map04138 Autophagy - yeast; map04139 Mitophagy - yeast; map04140 Autophagy - animal; map04212 Longevity regulating pathway - worm; map04371 Apelin signaling pathway; map04621 NOD-like receptor signaling pathway; map04727 GABAergic synapse; map05131 Shigellosis; map05167 Kaposi sarcoma-associated herpesvirus …	PF02991	Autophagy protein Atg8 ubiquitin like	U	KOG1654	Microtubule-associated anchor protein involved in autophagy and membrane trafficking
MGG_01084	.	glyceraldehyde-3-phosphate dehydrogenase (337 aa)	cytoplasm	GO:0001932 regulation of protein phosphorylation; GO:0001934 positive regulation of protein phosphorylation; GO:0005975 carbohydrate metabolic process; GO:0005996 monosaccharide metabolic process; GO:0006006 glucose metabolic process; GO:0006007 glucose catabolic process; GO:0006082 organic acid metabolic process; GO:0006090 pyruvate metabolic process; GO:0006091 generation of precursor metabolit…	GO:0005576 extracellular region; GO:0005618 cell wall; GO:0005622 intracellular; GO:0005623 cell; GO:0005634 nucleus; GO:0005737 cytoplasm; GO:0005739 mitochondrion; GO:0005811 lipid particle; GO:0005829 cytosol; GO:0005886 plasma membrane; GO:0009277 fungal-type cell wall; GO:0016020 membrane; GO:0030312 external encapsulating structure; GO:0032991 macromolecular complex; GO:0043226 organelle; G…	GO:0003676 nucleic acid binding; GO:0003682 chromatin binding; GO:0003723 RNA binding; GO:0003824 catalytic activity; GO:0004365 glyceraldehyde-3-phosphate dehydrogenase (NAD+) (phosphorylating) activity; GO:0005488 binding; GO:0016491 oxidoreductase activity; GO:0016620 oxidoreductase activity, acting on the aldehyde or oxo group of donors, NAD or NADP as acceptor; GO:0016903 oxidoreductase acti…	K00134	GAPDH, gapA; glyceraldehyde 3-phosphate dehydrogenase [EC:1.2.1.12]	map00010 Glycolysis / Gluconeogenesis; map00710 Carbon fixation in photosynthetic organisms; map01100 Metabolic pathways; map01110 Biosynthesis of secondary metabolites; map01120 Microbial metabolism in diverse environments; map01130 Biosynthesis of antibiotics; map01200 Carbon metabolism; map01230 Biosynthesis of amino acids; map04066 HIF-1 signaling pathway; map05010 Alzheimer disease; map05130…	PF00044; PF02800	Glyceraldehyde 3-phosphate dehydrogenase, NAD binding domain; Glyceraldehyde 3-phosphate dehydrogenase, C-terminal domain	G	KOG0657	Glyceraldehyde 3-phosphate dehydrogenase
MGG_01085	.	ThiJ/PfpI family protein (250 aa)	cytoplasm							PF01965	DJ-1/PfpI family
MGG_01086	.	hypothetical protein (278 aa)	cytoplasm	GO:0006807 nitrogen compound metabolic process; GO:0008152 metabolic process; GO:0009987 cellular process; GO:0019627 urea metabolic process; GO:0034641 cellular nitrogen compound metabolic process; GO:0043603 cellular amide metabolic process; GO:0044237 cellular metabolic process; GO:0044281 small molecule metabolic process; GO:0071704 organic substance metabolic process; GO:0071941 nitrogen cyc…			K03189	ureG; urease accessory protein		PF02492	CobW/HypB/UreG, nucleotide-binding domain
MGG_01087	.	ribosome biogenesis protein TSR1 (811 aa)	mitochondria	GO:0000461 endonucleolytic cleavage to generate mature 3'-end of SSU-rRNA from (SSU-rRNA, 5.8S rRNA, LSU-rRNA); GO:0000462 maturation of SSU-rRNA from tricistronic rRNA transcript (SSU-rRNA, 5.8S rRNA, LSU-rRNA); GO:0000469 cleavage involved in rRNA processing; GO:0000478 endonucleolytic cleavage involved in rRNA processing; GO:0000479 endonucleolytic cleavage of tricistronic rRNA transcript (SSU…	GO:0005622 intracellular; GO:0005623 cell; GO:0005634 nucleus; GO:0005730 nucleolus; GO:0005737 cytoplasm; GO:0030684 preribosome; GO:0030686 90S preribosome; GO:0030688 preribosome, small subunit precursor; GO:0031974 membrane-enclosed lumen; GO:0031981 nuclear lumen; GO:0032991 macromolecular complex; GO:0043226 organelle; GO:0043227 membrane-bounded organelle; GO:0043228 non-membrane-bounded o…	GO:0000166 nucleotide binding; GO:0001882 nucleoside binding; GO:0001883 purine nucleoside binding; GO:0003676 nucleic acid binding; GO:0003723 RNA binding; GO:0003824 catalytic activity; GO:0003924 GTPase activity; GO:0005488 binding; GO:0005525 GTP binding; GO:0016462 pyrophosphatase activity; GO:0016787 hydrolase activity; GO:0016817 hydrolase activity, acting on acid anhydrides; GO:0016818 hy…	K14799	TSR1; pre-rRNA-processing protein TSR1		PF08142	AARP2CN (NUC121) domain	S	KOG1980	Uncharacterized conserved protein
MGG_01092	Molys2.	homocitrate synthase (486 aa)	cytoplasm	GO:0001207 histone displacement; GO:0006082 organic acid metabolic process; GO:0006139 nucleobase-containing compound metabolic process; GO:0006259 DNA metabolic process; GO:0006281 DNA repair; GO:0006325 chromatin organization; GO:0006520 cellular amino acid metabolic process; GO:0006553 lysine metabolic process; GO:0006725 cellular aromatic compound metabolic process; GO:0006807 nitrogen compou…	GO:0005622 intracellular; GO:0005623 cell; GO:0005634 nucleus; GO:0005737 cytoplasm; GO:0005739 mitochondrion; GO:0043226 organelle; GO:0043227 membrane-bounded organelle; GO:0043229 intracellular organelle; GO:0043231 intracellular membrane-bounded organelle; GO:0044424 intracellular part; GO:0044444 cytoplasmic part; GO:0044464 cell part;	GO:0003824 catalytic activity; GO:0004410 homocitrate synthase activity; GO:0016740 transferase activity; GO:0016746 transferase activity, transferring acyl groups; GO:0046912 transferase activity, transferring acyl groups, acyl groups converted into alkyl on transfer;	K01655	LYS21, LYS20; homocitrate synthase [EC:2.3.3.14]	map00300 Lysine biosynthesis; map00620 Pyruvate metabolism; map01100 Metabolic pathways; map01120 Microbial metabolism in diverse environments; map01130 Biosynthesis of antibiotics; map01210 2-Oxocarboxylic acid metabolism; map01230 Biosynthesis of amino acids	PF00682	HMGL-like	H	KOG2367	Alpha-isopropylmalate synthase/homocitrate synthase
MGG_01096	.	glucoamylase (650 aa)	extracellular	GO:0000272 polysaccharide catabolic process; GO:0005975 carbohydrate metabolic process; GO:0005976 polysaccharide metabolic process; GO:0005977 glycogen metabolic process; GO:0005980 glycogen catabolic process; GO:0006073 cellular glucan metabolic process; GO:0006091 generation of precursor metabolites and energy; GO:0006112 energy reserve metabolic process; GO:0008152 metabolic process; GO:00090…	GO:0000322 storage vacuole; GO:0000323 lytic vacuole; GO:0000324 fungal-type vacuole; GO:0005622 intracellular; GO:0005623 cell; GO:0005737 cytoplasm; GO:0005773 vacuole; GO:0005783 endoplasmic reticulum; GO:0009986 cell surface; GO:0012505 endomembrane system; GO:0043226 organelle; GO:0043227 membrane-bounded organelle; GO:0043229 intracellular organelle; GO:0043231 intracellular membrane-bounde…	GO:0003824 catalytic activity; GO:0004339 glucan 1,4-alpha-glucosidase activity; GO:0004553 hydrolase activity, hydrolyzing O-glycosyl compounds; GO:0015926 glucosidase activity; GO:0016787 hydrolase activity; GO:0016798 hydrolase activity, acting on glycosyl bonds;	K01178	SGA1; glucoamylase [EC:3.2.1.3]	map00500 Starch and sucrose metabolism; map01100 Metabolic pathways	PF00723	Glycosyl hydrolases family 15
MGG_01100	.	small nucleolar ribonucleoprotein complex subunit (557 aa)	cytoplasm	GO:0000447 endonucleolytic cleavage in ITS1 to separate SSU-rRNA from 5.8S rRNA and LSU-rRNA from tricistronic rRNA transcript (SSU-rRNA, 5.8S rRNA, LSU-rRNA); GO:0000460 maturation of 5.8S rRNA; GO:0000462 maturation of SSU-rRNA from tricistronic rRNA transcript (SSU-rRNA, 5.8S rRNA, LSU-rRNA); GO:0000466 maturation of 5.8S rRNA from tricistronic rRNA transcript (SSU-rRNA, 5.8S rRNA, LSU-rRNA); …	GO:0005622 intracellular; GO:0005623 cell; GO:0005634 nucleus; GO:0005730 nucleolus; GO:0005732 small nucleolar ribonucleoprotein complex; GO:0030684 preribosome; GO:0030686 90S preribosome; GO:0031974 membrane-enclosed lumen; GO:0031981 nuclear lumen; GO:0032040 small-subunit processome; GO:0032991 macromolecular complex; GO:0043226 organelle; GO:0043227 membrane-bounded organelle; GO:0043228 no…	GO:0003676 nucleic acid binding; GO:0003723 RNA binding; GO:0005488 binding; GO:0030515 snoRNA binding; GO:0097159 organic cyclic compound binding; GO:1901363 heterocyclic compound binding;	K14768	UTP7, WDR46; U3 small nucleolar RNA-associated protein 7		PF08149	BING4CT (NUC141) domain	A	KOG1272	WD40-repeat-containing subunit of the 18S rRNA processing complex
MGG_01103	.	hypothetical protein (536 aa)	nucleus	GO:0000375 RNA splicing, via transesterification reactions; GO:0000377 RNA splicing, via transesterification reactions with bulged adenosine as nucleophile; GO:0000398 mRNA splicing, via spliceosome; GO:0006139 nucleobase-containing compound metabolic process; GO:0006396 RNA processing; GO:0006397 mRNA processing; GO:0006725 cellular aromatic compound metabolic process; GO:0006807 nitrogen compou…		GO:0003676 nucleic acid binding; GO:0003723 RNA binding; GO:0005488 binding; GO:0097159 organic cyclic compound binding; GO:1901363 heterocyclic compound binding;				PF00013	KH domain	A	KOG1960	Predicted RNA-binding protein, contains KH domains
MGG_01104	MoIlv6	acetolactate synthase small subunit (317 aa)	mitochondria	GO:0006082 organic acid metabolic process; GO:0006520 cellular amino acid metabolic process; GO:0006549 isoleucine metabolic process; GO:0006551 leucine metabolic process; GO:0006573 valine metabolic process; GO:0006807 nitrogen compound metabolic process; GO:0008152 metabolic process; GO:0008652 cellular amino acid biosynthetic process; GO:0009058 biosynthetic process; GO:0009081 branched-chain …	GO:0005622 intracellular; GO:0005623 cell; GO:0005737 cytoplasm; GO:0005739 mitochondrion; GO:0005759 mitochondrial matrix; GO:0005948 acetolactate synthase complex; GO:0009295 nucleoid; GO:0031974 membrane-enclosed lumen; GO:0032991 macromolecular complex; GO:0042645 mitochondrial nucleoid; GO:0043226 organelle; GO:0043227 membrane-bounded organelle; GO:0043228 non-membrane-bounded organelle; GO…	GO:0030234 enzyme regulator activity; GO:0098772 molecular function regulator; GO:1990610 acetolactate synthase regulator activity;	K01653	E2.2.1.6S, ilvH, ilvN; acetolactate synthase I/III small subunit [EC:2.2.1.6]	map00290 Valine, leucine and isoleucine biosynthesis; map00650 Butanoate metabolism; map00660 C5-Branched dibasic acid metabolism; map00770 Pantothenate and CoA biosynthesis; map01100 Metabolic pathways; map01110 Biosynthesis of secondary metabolites; map01130 Biosynthesis of antibiotics; map01210 2-Oxocarboxylic acid metabolism; map01230 Biosynthesis of amino acids	PF01842	ACT domain	E	KOG2663	Acetolactate synthase, small subunit
MGG_01108	.	protein transporter SEC31 (1270 aa)	mitochondria	GO:0006810 transport; GO:0006886 intracellular protein transport; GO:0006888 ER to Golgi vesicle-mediated transport; GO:0006900 membrane budding; GO:0006996 organelle organization; GO:0006997 nucleus organization; GO:0006998 nuclear envelope organization; GO:0008104 protein localization; GO:0009987 cellular process; GO:0010256 endomembrane system organization; GO:0015031 protein transport; GO:001…	GO:0005622 intracellular; GO:0005623 cell; GO:0005737 cytoplasm; GO:0005798 Golgi-associated vesicle; GO:0005937 mating projection; GO:0012505 endomembrane system; GO:0012506 vesicle membrane; GO:0012507 ER to Golgi transport vesicle membrane; GO:0016020 membrane; GO:0030117 membrane coat; GO:0030120 vesicle coat; GO:0030127 COPII vesicle coat; GO:0030133 transport vesicle; GO:0030134 ER to Golgi…	GO:0005198 structural molecule activity;	K14005	SEC31; protein transport protein SEC31	map04141 Protein processing in endoplasmic reticulum	PF12931	Sec23-binding domain of Sec16	U	KOG0307	Vesicle coat complex COPII, subunit SEC31
MGG_01111	.	cytochrome c oxidase subunit 6B (86 aa)	nucleus	GO:0006996 organelle organization; GO:0007005 mitochondrion organization; GO:0008535 respiratory chain complex IV assembly; GO:0009987 cellular process; GO:0016043 cellular component organization; GO:0017004 cytochrome complex assembly; GO:0022607 cellular component assembly; GO:0033108 mitochondrial respiratory chain complex assembly; GO:0033617 mitochondrial respiratory chain complex IV assembl…	GO:0005622 intracellular; GO:0005623 cell; GO:0005737 cytoplasm; GO:0005739 mitochondrion; GO:0005740 mitochondrial envelope; GO:0005743 mitochondrial inner membrane; GO:0005746 mitochondrial respiratory chain; GO:0005751 mitochondrial respiratory chain complex IV; GO:0005758 mitochondrial intermembrane space; GO:0016020 membrane; GO:0016021 integral component of membrane; GO:0019866 organelle in…		K02267	COX6B; cytochrome c oxidase subunit 6b	map00190 Oxidative phosphorylation; map01100 Metabolic pathways; map04260 Cardiac muscle contraction; map04714 Thermogenesis; map04932 Non-alcoholic fatty liver disease (NAFLD); map05010 Alzheimer disease; map05012 Parkinson disease; map05016 Huntington disease	PF02297	Cytochrome oxidase c subunit VIb	C	KOG3057	Cytochrome c oxidase, subunit VIb/COX12
MGG_01113	.	40S ribosomal protein S10-A (171 aa)	mitochondria	GO:0000028 ribosomal small subunit assembly; GO:0002181 cytoplasmic translation; GO:0006403 RNA localization; GO:0006405 RNA export from nucleus; GO:0006407 rRNA export from nucleus; GO:0006412 translation; GO:0006518 peptide metabolic process; GO:0006611 protein export from nucleus; GO:0006807 nitrogen compound metabolic process; GO:0006810 transport; GO:0006886 intracellular protein transport; …	GO:0005622 intracellular; GO:0005623 cell; GO:0005737 cytoplasm; GO:0005829 cytosol; GO:0005840 ribosome; GO:0015935 small ribosomal subunit; GO:0022626 cytosolic ribosome; GO:0022627 cytosolic small ribosomal subunit; GO:0032991 macromolecular complex; GO:0043226 organelle; GO:0043228 non-membrane-bounded organelle; GO:0043229 intracellular organelle; GO:0043232 intracellular non-membrane-bounde…	GO:0003676 nucleic acid binding; GO:0003723 RNA binding; GO:0003735 structural constituent of ribosome; GO:0005198 structural molecule activity; GO:0005488 binding; GO:0097159 organic cyclic compound binding; GO:1901363 heterocyclic compound binding;	K02947	RP-S10e, RPS10; small subunit ribosomal protein S10e	map03010 Ribosome	PF03501	Plectin/S10 domain	J	KOG3344	40s ribosomal protein s10
MGG_01114	.	NADP-dependent mannitol dehydrogenase (348 aa)	cytoplasm				K17818	ARD1; D-arabinitol dehydrogenase (NADP+) [EC:1.1.1.287]	map00040 Pentose and glucuronate interconversions; map01100 Metabolic pathways	PF08240	Alcohol dehydrogenase GroES-like domain	Q	KOG0024	Sorbitol dehydrogenase
MGG_01121	.	vesicular-fusion protein SEC17 (293 aa)	cytoplasm	GO:0006810 transport; GO:0006886 intracellular protein transport; GO:0006888 ER to Golgi vesicle-mediated transport; GO:0006906 vesicle fusion; GO:0006914 autophagy; GO:0006996 organelle organization; GO:0007033 vacuole organization; GO:0008104 protein localization; GO:0008152 metabolic process; GO:0009056 catabolic process; GO:0009987 cellular process; GO:0015031 protein transport; GO:0015833 pe…	GO:0000322 storage vacuole; GO:0000323 lytic vacuole; GO:0000324 fungal-type vacuole; GO:0000329 fungal-type vacuole membrane; GO:0005622 intracellular; GO:0005623 cell; GO:0005737 cytoplasm; GO:0005773 vacuole; GO:0005774 vacuolar membrane; GO:0005829 cytosol; GO:0016020 membrane; GO:0019898 extrinsic component of membrane; GO:0031090 organelle membrane; GO:0031201 SNARE complex; GO:0032991 macr…	GO:0000149 SNARE binding; GO:0001671 ATPase activator activity; GO:0005483 soluble NSF attachment protein activity; GO:0005488 binding; GO:0005515 protein binding; GO:0008047 enzyme activator activity; GO:0019905 syntaxin binding; GO:0030234 enzyme regulator activity; GO:0060589 nucleoside-triphosphatase regulator activity; GO:0060590 ATPase regulator activity; GO:0098772 molecular function regul…	K15296	NAPA, SNAPA, SEC17; alpha-soluble NSF attachment protein	map04138 Autophagy - yeast; map04721 Synaptic vesicle cycle			U	KOG1586	Protein required for fusion of vesicles in vesicular transport, alpha-SNAP
MGG_01128	.	pentafunctional AROM polypeptide (1591 aa)	cytoplasm	GO:0006082 organic acid metabolic process; GO:0006793 phosphorus metabolic process; GO:0006796 phosphate-containing compound metabolic process; GO:0008152 metabolic process; GO:0009058 biosynthetic process; GO:0009423 chorismate biosynthetic process; GO:0009987 cellular process; GO:0016053 organic acid biosynthetic process; GO:0016310 phosphorylation; GO:0019752 carboxylic acid metabolic process;…	GO:0005622 intracellular; GO:0005623 cell; GO:0005737 cytoplasm; GO:0044424 intracellular part; GO:0044464 cell part;	GO:0003824 catalytic activity; GO:0003855 3-dehydroquinate dehydratase activity; GO:0003856 3-dehydroquinate synthase activity; GO:0003866 3-phosphoshikimate 1-carboxyvinyltransferase activity; GO:0004764 shikimate 3-dehydrogenase (NADP+) activity; GO:0004765 shikimate kinase activity; GO:0016301 kinase activity; GO:0016491 oxidoreductase activity; GO:0016614 oxidoreductase activity, acting on CH…	K13830	ARO1; pentafunctional AROM polypeptide [EC:4.2.3.4 4.2.1.10 1.1.1.25 2.7.1.71 2.5.1.19]	map00400 Phenylalanine, tyrosine and tryptophan biosynthesis; map01100 Metabolic pathways; map01110 Biosynthesis of secondary metabolites; map01130 Biosynthesis of antibiotics; map01230 Biosynthesis of amino acids	PF01761; PF01202; PF01487; PF08501	3-dehydroquinate synthase; Shikimate kinase; Type I 3-dehydroquinase; Shikimate dehydrogenase substrate binding domain	E	KOG0692	Pentafunctional AROM protein
MGG_01134	.	cell wall glucanase (440 aa)	extracellular	GO:0005975 carbohydrate metabolic process; GO:0005976 polysaccharide metabolic process; GO:0006022 aminoglycan metabolic process; GO:0006030 chitin metabolic process; GO:0006037 cell wall chitin metabolic process; GO:0006040 amino sugar metabolic process; GO:0006807 nitrogen compound metabolic process; GO:0008152 metabolic process; GO:0009405 pathogenesis; GO:0009987 cellular process; GO:0010383 …	GO:0000144 cellular bud neck septin ring; GO:0000399 cellular bud neck septin structure; GO:0005576 extracellular region; GO:0005618 cell wall; GO:0005622 intracellular; GO:0005623 cell; GO:0005737 cytoplasm; GO:0005856 cytoskeleton; GO:0005886 plasma membrane; GO:0005933 cellular bud; GO:0005935 cellular bud neck; GO:0005938 cell cortex; GO:0005940 septin ring; GO:0009277 fungal-type cell wall; …	GO:0003824 catalytic activity; GO:0016740 transferase activity; GO:0016757 transferase activity, transferring glycosyl groups;				PF00722	Glycosyl hydrolases family 16
MGG_01135	.	cytochrome c oxidase polypeptide IV (187 aa)	mitochondria	GO:0006091 generation of precursor metabolites and energy; GO:0006119 oxidative phosphorylation; GO:0006123 mitochondrial electron transport, cytochrome c to oxygen; GO:0006139 nucleobase-containing compound metabolic process; GO:0006163 purine nucleotide metabolic process; GO:0006164 purine nucleotide biosynthetic process; GO:0006725 cellular aromatic compound metabolic process; GO:0006753 nucle…	GO:0005622 intracellular; GO:0005623 cell; GO:0005737 cytoplasm; GO:0005739 mitochondrion; GO:0005740 mitochondrial envelope; GO:0005743 mitochondrial inner membrane; GO:0005746 mitochondrial respiratory chain; GO:0005751 mitochondrial respiratory chain complex IV; GO:0016020 membrane; GO:0016021 integral component of membrane; GO:0019866 organelle inner membrane; GO:0031090 organelle membrane; G…	GO:0005488 binding; GO:0008270 zinc ion binding; GO:0043167 ion binding; GO:0043169 cation binding; GO:0046872 metal ion binding; GO:0046914 transition metal ion binding;	K02265	COX5B; cytochrome c oxidase subunit 5b	map00190 Oxidative phosphorylation; map01100 Metabolic pathways; map04260 Cardiac muscle contraction; map04714 Thermogenesis; map04932 Non-alcoholic fatty liver disease (NAFLD); map05010 Alzheimer disease; map05012 Parkinson disease; map05016 Huntington disease	PF01215	Cytochrome c oxidase subunit Vb	C	KOG3352	Cytochrome c oxidase, subunit Vb/COX4
MGG_01140	.	"alpha-1,2 mannosyltransferase KTR1 (517 aa)"	plasma membrane	GO:0000032 cell wall mannoprotein biosynthetic process; GO:0006056 mannoprotein metabolic process; GO:0006057 mannoprotein biosynthetic process; GO:0006464 cellular protein modification process; GO:0006486 protein glycosylation; GO:0006487 protein N-linked glycosylation; GO:0006807 nitrogen compound metabolic process; GO:0008152 metabolic process; GO:0009058 biosynthetic process; GO:0009059 macro…	GO:0000139 Golgi membrane; GO:0005622 intracellular; GO:0005623 cell; GO:0005737 cytoplasm; GO:0005783 endoplasmic reticulum; GO:0005794 Golgi apparatus; GO:0012505 endomembrane system; GO:0016020 membrane; GO:0031090 organelle membrane; GO:0031984 organelle subcompartment; GO:0043226 organelle; GO:0043227 membrane-bounded organelle; GO:0043229 intracellular organelle; GO:0043231 intracellular me…	GO:0000026 alpha-1,2-mannosyltransferase activity; GO:0000030 mannosyltransferase activity; GO:0003824 catalytic activity; GO:0016740 transferase activity; GO:0016757 transferase activity, transferring glycosyl groups; GO:0016758 transferase activity, transferring hexosyl groups;	K03854	KTR; mannosyltransferase [EC:2.4.1.-]				G	KOG4472	Glycolipid 2-alpha-mannosyltransferase (alpha-1,2-mannosyltransferase)
MGG_01149	MoHEG16	hypothetical protein (149 aa)	extracellular							PF05730	CFEM domain
MGG_01153	.	proteasome subunit alpha type-6 (255 aa)	cytoplasm	GO:0006508 proteolysis; GO:0006511 ubiquitin-dependent protein catabolic process; GO:0006807 nitrogen compound metabolic process; GO:0007088 regulation of mitotic nuclear division; GO:0007346 regulation of mitotic cell cycle; GO:0008152 metabolic process; GO:0009056 catabolic process; GO:0009057 macromolecule catabolic process; GO:0009896 positive regulation of catabolic process; GO:0009987 cellu…	GO:0000502 proteasome complex; GO:0005622 intracellular; GO:0005623 cell; GO:0005634 nucleus; GO:0005737 cytoplasm; GO:0005739 mitochondrion; GO:0005829 cytosol; GO:0005839 proteasome core complex; GO:0012505 endomembrane system; GO:0016020 membrane; GO:0019773 proteasome core complex, alpha-subunit complex; GO:0031597 cytosolic proteasome complex; GO:0032991 macromolecular complex; GO:0034515 pr…		K02730	PSMA6; 20S proteasome subunit alpha 1 [EC:3.4.25.1]	map03050 Proteasome	PF10584; PF00227	Proteasome subunit A N-terminal signature; Proteasome subunit	O	KOG0182	20S proteasome, regulatory subunit alpha type PSMA6/SCL1
MGG_01158	.	DNA-directed RNA polymerase I subunit RPA1 (1720 aa)	nucleus	GO:0006139 nucleobase-containing compound metabolic process; GO:0006351 transcription, DNA-templated; GO:0006360 transcription from RNA polymerase I promoter; GO:0006725 cellular aromatic compound metabolic process; GO:0006807 nitrogen compound metabolic process; GO:0008152 metabolic process; GO:0009058 biosynthetic process; GO:0009059 macromolecule biosynthetic process; GO:0009303 rRNA transcrip…	GO:0000428 DNA-directed RNA polymerase complex; GO:0005622 intracellular; GO:0005623 cell; GO:0005634 nucleus; GO:0005730 nucleolus; GO:0005736 DNA-directed RNA polymerase I complex; GO:0030880 RNA polymerase complex; GO:0031974 membrane-enclosed lumen; GO:0031981 nuclear lumen; GO:0032991 macromolecular complex; GO:0043226 organelle; GO:0043227 membrane-bounded organelle; GO:0043228 non-membrane…	GO:0003682 chromatin binding; GO:0005488 binding; GO:1990841 promoter-specific chromatin binding;	K02999	RPA1, POLR1A; DNA-directed RNA polymerase I subunit RPA1 [EC:2.7.7.6]	map03020 RNA polymerase	PF04997; PF00623; PF04983; PF05000; PF04998	RNA polymerase Rpb1, domain 1; RNA polymerase Rpb1, domain 2; RNA polymerase Rpb1, domain 3; RNA polymerase Rpb1, domain 4; RNA polymerase Rpb1, domain 5	K	KOG0262	RNA polymerase I, large subunit
MGG_01165	.	isoleucyl-tRNA synthetase (975 aa)	mitochondria	GO:0000959 mitochondrial RNA metabolic process; GO:0006082 organic acid metabolic process; GO:0006139 nucleobase-containing compound metabolic process; GO:0006399 tRNA metabolic process; GO:0006412 translation; GO:0006418 tRNA aminoacylation for protein translation; GO:0006428 isoleucyl-tRNA aminoacylation; GO:0006518 peptide metabolic process; GO:0006520 cellular amino acid metabolic process; GO…	GO:0005622 intracellular; GO:0005623 cell; GO:0005737 cytoplasm; GO:0005739 mitochondrion; GO:0043226 organelle; GO:0043227 membrane-bounded organelle; GO:0043229 intracellular organelle; GO:0043231 intracellular membrane-bounded organelle; GO:0044424 intracellular part; GO:0044444 cytoplasmic part; GO:0044464 cell part;	GO:0000166 nucleotide binding; GO:0003824 catalytic activity; GO:0004812 aminoacyl-tRNA ligase activity; GO:0004822 isoleucine-tRNA ligase activity; GO:0005488 binding; GO:0005524 ATP binding; GO:0008144 drug binding; GO:0016874 ligase activity; GO:0016875 ligase activity, forming carbon-oxygen bonds; GO:0017076 purine nucleotide binding; GO:0030554 adenyl nucleotide binding; GO:0032553 ribonucle…	K01870	IARS, ileS; isoleucyl-tRNA synthetase [EC:6.1.1.5]	map00970 Aminoacyl-tRNA biosynthesis	PF08264	Anticodon-binding domain of tRNA	J	KOG0433	Isoleucyl-tRNA synthetase
MGG_01170	.	iron sulfur cluster assembly protein 2 (178 aa)	cytoplasm	GO:0002097 tRNA wobble base modification; GO:0002098 tRNA wobble uridine modification; GO:0006139 nucleobase-containing compound metabolic process; GO:0006396 RNA processing; GO:0006399 tRNA metabolic process; GO:0006400 tRNA modification; GO:0006725 cellular aromatic compound metabolic process; GO:0006790 sulfur compound metabolic process; GO:0006807 nitrogen compound metabolic process; GO:00068…	GO:0005622 intracellular; GO:0005623 cell; GO:0005737 cytoplasm; GO:0005739 mitochondrion; GO:0005759 mitochondrial matrix; GO:0031974 membrane-enclosed lumen; GO:0043226 organelle; GO:0043227 membrane-bounded organelle; GO:0043229 intracellular organelle; GO:0043231 intracellular membrane-bounded organelle; GO:0043233 organelle lumen; GO:0044422 organelle part; GO:0044424 intracellular part; GO:…	GO:0003824 catalytic activity; GO:0005488 binding; GO:0005506 iron ion binding; GO:0008198 ferrous iron binding; GO:0016740 transferase activity; GO:0016782 transferase activity, transferring sulfur-containing groups; GO:0036455 iron-sulfur transferase activity; GO:0043167 ion binding; GO:0043169 cation binding; GO:0046872 metal ion binding; GO:0046914 transition metal ion binding; GO:0048037 cof…	K22068	ISCU; iron-sulfur cluster assembly enzyme ISCU, mitochondrial				C	KOG3361	Iron binding protein involved in Fe-S cluster formation
MGG_01176	XDH1	D-xylulose reductase A (362 aa)	cytoplasm	GO:0005975 carbohydrate metabolic process; GO:0005996 monosaccharide metabolic process; GO:0005997 xylulose metabolic process; GO:0005999 xylulose biosynthetic process; GO:0008152 metabolic process; GO:0009058 biosynthetic process; GO:0016051 carbohydrate biosynthetic process; GO:0019318 hexose metabolic process; GO:0019321 pentose metabolic process; GO:0019322 pentose biosynthetic process; GO:00…		GO:0003824 catalytic activity; GO:0003939 L-iditol 2-dehydrogenase activity; GO:0016491 oxidoreductase activity; GO:0016614 oxidoreductase activity, acting on CH-OH group of donors; GO:0016616 oxidoreductase activity, acting on the CH-OH group of donors, NAD or NADP as acceptor; GO:0031320 hexitol dehydrogenase activity; GO:0046526 D-xylulose reductase activity;	K05351	E1.1.1.9; D-xylulose reductase [EC:1.1.1.9]	map00040 Pentose and glucuronate interconversions; map01100 Metabolic pathways	PF08240	Alcohol dehydrogenase GroES-like domain	Q	KOG0024	Sorbitol dehydrogenase
MGG_01178	.	beta-mannosidase (859 aa)	cytoplasm				K01192	E3.2.1.25, MANBA, manB; beta-mannosidase [EC:3.2.1.25]	map00511 Other glycan degradation; map04142 Lysosome	PF00703	Glycosyl hydrolases family 2	G	KOG2230	Predicted beta-mannosidase
MGG_01185	MoRab5B	GTP-binding protein ypt5 (222 aa)	mitochondria	GO:0006605 protein targeting; GO:0006623 protein targeting to vacuole; GO:0006810 transport; GO:0006886 intracellular protein transport; GO:0006892 post-Golgi vesicle-mediated transport; GO:0006895 Golgi to endosome transport; GO:0006897 endocytosis; GO:0006906 vesicle fusion; GO:0006996 organelle organization; GO:0007032 endosome organization; GO:0007034 vacuolar transport; GO:0007154 cell commu…	GO:0000322 storage vacuole; GO:0000323 lytic vacuole; GO:0000324 fungal-type vacuole; GO:0000329 fungal-type vacuole membrane; GO:0005622 intracellular; GO:0005623 cell; GO:0005737 cytoplasm; GO:0005768 endosome; GO:0005769 early endosome; GO:0005770 late endosome; GO:0005773 vacuole; GO:0005774 vacuolar membrane; GO:0010008 endosome membrane; GO:0012505 endomembrane system; GO:0016020 membrane; …	GO:0000166 nucleotide binding; GO:0001882 nucleoside binding; GO:0001883 purine nucleoside binding; GO:0003824 catalytic activity; GO:0003924 GTPase activity; GO:0005488 binding; GO:0005525 GTP binding; GO:0016462 pyrophosphatase activity; GO:0016787 hydrolase activity; GO:0016817 hydrolase activity, acting on acid anhydrides; GO:0016818 hydrolase activity, acting on acid anhydrides, in phosphoru…	K07889	RAB5C; Ras-related protein Rab-5C	map04014 Ras signaling pathway; map04144 Endocytosis; map04145 Phagosome; map04962 Vasopressin-regulated water reabsorption; map05146 Amoebiasis; map05152 Tuberculosis	PF00071	Ras family	U	KOG0092	GTPase Rab5/YPT51 and related small G protein superfamily GTPases
MGG_01186	.	hypothetical protein (228 aa)	cytoskeleton
MGG_01202	MoDLD1	D-lactate dehydrogenase (602 aa)	mitochondria	GO:0006082 organic acid metabolic process; GO:0006089 lactate metabolic process; GO:0008152 metabolic process; GO:0009056 catabolic process; GO:0009987 cellular process; GO:0016054 organic acid catabolic process; GO:0019752 carboxylic acid metabolic process; GO:0032787 monocarboxylic acid metabolic process; GO:0043436 oxoacid metabolic process; GO:0044237 cellular metabolic process; GO:0044248 ce…	GO:0005622 intracellular; GO:0005623 cell; GO:0005737 cytoplasm; GO:0005739 mitochondrion; GO:0005740 mitochondrial envelope; GO:0005743 mitochondrial inner membrane; GO:0005759 mitochondrial matrix; GO:0016020 membrane; GO:0019866 organelle inner membrane; GO:0031090 organelle membrane; GO:0031966 mitochondrial membrane; GO:0031967 organelle envelope; GO:0031974 membrane-enclosed lumen; GO:00319…	GO:0003824 catalytic activity; GO:0004457 lactate dehydrogenase activity; GO:0004458 D-lactate dehydrogenase (cytochrome) activity; GO:0016491 oxidoreductase activity; GO:0016614 oxidoreductase activity, acting on CH-OH group of donors; GO:0016898 oxidoreductase activity, acting on the CH-OH group of donors, cytochrome as acceptor;	K00102	LDHD, dld; D-lactate dehydrogenase (cytochrome) [EC:1.1.2.4]	map00620 Pyruvate metabolism; map01100 Metabolic pathways	PF01565; PF02913	FAD binding domain ; FAD linked oxidases, C-terminal domain	C	KOG1231	Proteins containing the FAD binding domain
MGG_01205	.	tRNA-dihydrouridine synthase 3 (740 aa)	cytoplasm	GO:0002943 tRNA dihydrouridine synthesis; GO:0006139 nucleobase-containing compound metabolic process; GO:0006396 RNA processing; GO:0006399 tRNA metabolic process; GO:0006400 tRNA modification; GO:0006725 cellular aromatic compound metabolic process; GO:0006807 nitrogen compound metabolic process; GO:0008033 tRNA processing; GO:0008152 metabolic process; GO:0009451 RNA modification; GO:0009987 c…	GO:0005622 intracellular; GO:0005623 cell; GO:0005634 nucleus; GO:0005737 cytoplasm; GO:0031974 membrane-enclosed lumen; GO:0031981 nuclear lumen; GO:0034399 nuclear periphery; GO:0043226 organelle; GO:0043227 membrane-bounded organelle; GO:0043229 intracellular organelle; GO:0043231 intracellular membrane-bounded organelle; GO:0043233 organelle lumen; GO:0044422 organelle part; GO:0044424 intrac…	GO:0003676 nucleic acid binding; GO:0003723 RNA binding; GO:0003729 mRNA binding; GO:0003824 catalytic activity; GO:0005488 binding; GO:0016491 oxidoreductase activity; GO:0016627 oxidoreductase activity, acting on the CH-CH group of donors; GO:0017150 tRNA dihydrouridine synthase activity; GO:0097159 organic cyclic compound binding; GO:1901363 heterocyclic compound binding;	K05544	DUS3; tRNA-dihydrouridine synthase 3 [EC:1.3.1.89]				J	KOG2333	Uncharacterized conserved protein
MGG_01222	.	hypothetical protein (75 aa)	nucleus
MGG_01230	MoSSADH	succinate-semialdehyde dehydrogenase (537 aa)	mitochondria	GO:0001505 regulation of neurotransmitter levels; GO:0006082 organic acid metabolic process; GO:0006105 succinate metabolic process; GO:0006520 cellular amino acid metabolic process; GO:0006536 glutamate metabolic process; GO:0006538 glutamate catabolic process; GO:0006540 glutamate decarboxylation to succinate; GO:0006807 nitrogen compound metabolic process; GO:0006950 response to stress; GO:000…	GO:0005622 intracellular; GO:0005623 cell; GO:0005737 cytoplasm; GO:0005739 mitochondrion; GO:0043226 organelle; GO:0043227 membrane-bounded organelle; GO:0043229 intracellular organelle; GO:0043231 intracellular membrane-bounded organelle; GO:0044424 intracellular part; GO:0044444 cytoplasmic part; GO:0044464 cell part;	GO:0000166 nucleotide binding; GO:0003824 catalytic activity; GO:0004777 succinate-semialdehyde dehydrogenase (NAD+) activity; GO:0005488 binding; GO:0009013 succinate-semialdehyde dehydrogenase [NAD(P)+] activity; GO:0016491 oxidoreductase activity; GO:0016620 oxidoreductase activity, acting on the aldehyde or oxo group of donors, NAD or NADP as acceptor; GO:0016903 oxidoreductase activity, acti…	K00135	gabD; succinate-semialdehyde dehydrogenase / glutarate-semialdehyde dehydrogenase [EC:1.2.1.16 1.2.1.79 1.2.1.20]	map00250 Alanine, aspartate and glutamate metabolism; map00310 Lysine degradation; map00350 Tyrosine metabolism; map00650 Butanoate metabolism; map00760 Nicotinate and nicotinamide metabolism; map01100 Metabolic pathways; map01120 Microbial metabolism in diverse environments			C	KOG2451	Aldehyde dehydrogenase
MGG_01245	.	endoplasmic reticulum-Golgi intermediate compartment protein 3 (440 aa)	plasma membrane	GO:0006810 transport; GO:0006886 intracellular protein transport; GO:0006888 ER to Golgi vesicle-mediated transport; GO:0008104 protein localization; GO:0015031 protein transport; GO:0015833 peptide transport; GO:0016192 vesicle-mediated transport; GO:0033036 macromolecule localization; GO:0034613 cellular protein localization; GO:0042886 amide transport; GO:0045184 establishment of protein local…	GO:0000139 Golgi membrane; GO:0005622 intracellular; GO:0005623 cell; GO:0005737 cytoplasm; GO:0005783 endoplasmic reticulum; GO:0005789 endoplasmic reticulum membrane; GO:0005794 Golgi apparatus; GO:0005798 Golgi-associated vesicle; GO:0012505 endomembrane system; GO:0016020 membrane; GO:0016021 integral component of membrane; GO:0030134 ER to Golgi transport vesicle; GO:0030135 coated vesicle; …		K20367	ERGIC3, ERV46; endoplasmic reticulum-Golgi intermediate compartment protein 3		PF13850	Endoplasmic Reticulum-Golgi Intermediate Compartment (ERGIC)	U	KOG2667	COPII vesicle protein
MGG_01248	.	ran GTPase-activating protein 1 (422 aa)	cytoplasm	GO:0000054 ribosomal subunit export from nucleus; GO:0006325 chromatin organization; GO:0006342 chromatin silencing; GO:0006348 chromatin silencing at telomere; GO:0006355 regulation of transcription, DNA-templated; GO:0006403 RNA localization; GO:0006404 RNA import into nucleus; GO:0006405 RNA export from nucleus; GO:0006407 rRNA export from nucleus; GO:0006409 tRNA export from nucleus; GO:00066…	GO:0005622 intracellular; GO:0005623 cell; GO:0005634 nucleus; GO:0005635 nuclear envelope; GO:0005737 cytoplasm; GO:0005829 cytosol; GO:0012505 endomembrane system; GO:0016020 membrane; GO:0016021 integral component of membrane; GO:0031090 organelle membrane; GO:0031224 intrinsic component of membrane; GO:0031965 nuclear membrane; GO:0031967 organelle envelope; GO:0031975 envelope; GO:0043226 or…	GO:0005096 GTPase activator activity; GO:0008047 enzyme activator activity; GO:0030234 enzyme regulator activity; GO:0030695 GTPase regulator activity; GO:0060589 nucleoside-triphosphatase regulator activity; GO:0098772 molecular function regulator;	K14319	RANGAP1; Ran GTPase-activating protein 1	map03013 RNA transport			ATY	KOG1909	Ran GTPase-activating protein
MGG_01261	TRE1	trehalase (699 aa)	extracellular				K01194	TREH, treA, treF; alpha,alpha-trehalase [EC:3.2.1.28]	map00500 Starch and sucrose metabolism; map01100 Metabolic pathways	PF01204	Trehalase	G	KOG0602	Neutral trehalase
MGG_01264	.	glycosyl hydrolase (695 aa)	plasma membrane	GO:0005975 carbohydrate metabolic process; GO:0005976 polysaccharide metabolic process; GO:0008152 metabolic process; GO:0009056 catabolic process; GO:0009987 cellular process; GO:0016052 carbohydrate catabolic process; GO:0043170 macromolecule metabolic process; GO:0044237 cellular metabolic process; GO:0044238 primary metabolic process; GO:0044260 cellular macromolecule metabolic process; GO:00…		GO:0003824 catalytic activity; GO:0004553 hydrolase activity, hydrolyzing O-glycosyl compounds; GO:0016787 hydrolase activity; GO:0016798 hydrolase activity, acting on glycosyl bonds;				PF00723	Glycosyl hydrolases family 15
MGG_01268	.	nuclear localization sequence binding protein (487 aa)	nucleus	GO:0000028 ribosomal small subunit assembly; GO:0006139 nucleobase-containing compound metabolic process; GO:0006364 rRNA processing; GO:0006396 RNA processing; GO:0006725 cellular aromatic compound metabolic process; GO:0006807 nitrogen compound metabolic process; GO:0006996 organelle organization; GO:0008152 metabolic process; GO:0009987 cellular process; GO:0010467 gene expression; GO:0016043 …	GO:0005622 intracellular; GO:0005623 cell; GO:0005634 nucleus; GO:0005635 nuclear envelope; GO:0005730 nucleolus; GO:0005737 cytoplasm; GO:0005739 mitochondrion; GO:0012505 endomembrane system; GO:0031967 organelle envelope; GO:0031974 membrane-enclosed lumen; GO:0031975 envelope; GO:0031981 nuclear lumen; GO:0043226 organelle; GO:0043227 membrane-bounded organelle; GO:0043228 non-membrane-bounde…	GO:0003676 nucleic acid binding; GO:0003677 DNA binding; GO:0003697 single-stranded DNA binding; GO:0003723 RNA binding; GO:0003729 mRNA binding; GO:0005048 signal sequence binding; GO:0005488 binding; GO:0008139 nuclear localization sequence binding; GO:0033218 amide binding; GO:0042162 telomeric DNA binding; GO:0042277 peptide binding; GO:0043047 single-stranded telomeric DNA binding; GO:004356…	K11294	NCL, NSR1; nucleolin	map05130 Pathogenic Escherichia coli infection	PF00076	RNA recognition motif. (a.k.a. RRM, RBD, or RNP domain)	A	KOG4210	Nuclear localization sequence binding protein
MGG_01270	.	"2,4-dihydroxyhept-2-ene-1,7-dioic acid aldolase (271 aa)"	mitochondria				K02510	hpaI, hpcH; 4-hydroxy-2-oxoheptanedioate aldolase [EC:4.1.2.52]	map00350 Tyrosine metabolism; map01100 Metabolic pathways; map01120 Microbial metabolism in diverse environments
MGG_01271	.	hypothetical protein (107 aa)	mitochondria							PF05768	Glutaredoxin-like domain (DUF836)
MGG_01272	.	CORD and CS domain-containing protein (326 aa)	cytoplasm							PF04969	CS domain	S	KOG1667	Zn2+-binding protein Melusin/RAR1, contains CHORD domain
MGG_01274	.	RNA-binding protein (413 aa)	nucleus	GO:0000375 RNA splicing, via transesterification reactions; GO:0000377 RNA splicing, via transesterification reactions with bulged adenosine as nucleophile; GO:0000398 mRNA splicing, via spliceosome; GO:0006139 nucleobase-containing compound metabolic process; GO:0006396 RNA processing; GO:0006397 mRNA processing; GO:0006725 cellular aromatic compound metabolic process; GO:0006807 nitrogen compou…		GO:0003676 nucleic acid binding; GO:0003723 RNA binding; GO:0005488 binding; GO:0097159 organic cyclic compound binding; GO:1901363 heterocyclic compound binding;				PF00076	RNA recognition motif. (a.k.a. RRM, RBD, or RNP domain)	A	KOG0226	RNA-binding proteins
MGG_01277	.	sucrase/ferredoxin domain-containing protein (442 aa)	cytoplasm		GO:0005622 intracellular; GO:0005623 cell; GO:0005634 nucleus; GO:0005737 cytoplasm; GO:0043226 organelle; GO:0043227 membrane-bounded organelle; GO:0043229 intracellular organelle; GO:0043231 intracellular membrane-bounded organelle; GO:0044424 intracellular part; GO:0044464 cell part;		K13507	GAT; glycerol-3-phosphate O-acyltransferase / dihydroxyacetone phosphate acyltransferase [EC:2.3.1.15 2.3.1.42]	map00561 Glycerolipid metabolism; map00564 Glycerophospholipid metabolism; map01100 Metabolic pathways; map01110 Biosynthesis of secondary metabolites
MGG_01284	TRR1	thioredoxin reductase (329 aa)	mitochondria	GO:0000302 response to reactive oxygen species; GO:0000303 response to superoxide; GO:0000305 response to oxygen radical; GO:0006801 superoxide metabolic process; GO:0006950 response to stress; GO:0006979 response to oxidative stress; GO:0008152 metabolic process; GO:0009636 response to toxic substance; GO:0009987 cellular process; GO:0010035 response to inorganic substance; GO:0019430 removal of…	GO:0005622 intracellular; GO:0005623 cell; GO:0005737 cytoplasm; GO:0005739 mitochondrion; GO:0005740 mitochondrial envelope; GO:0005758 mitochondrial intermembrane space; GO:0005829 cytosol; GO:0031967 organelle envelope; GO:0031970 organelle envelope lumen; GO:0031974 membrane-enclosed lumen; GO:0031975 envelope; GO:0043226 organelle; GO:0043227 membrane-bounded organelle; GO:0043229 intracellu…	GO:0003824 catalytic activity; GO:0004791 thioredoxin-disulfide reductase activity; GO:0005488 binding; GO:0005506 iron ion binding; GO:0008198 ferrous iron binding; GO:0015036 disulfide oxidoreductase activity; GO:0016209 antioxidant activity; GO:0016491 oxidoreductase activity; GO:0016651 oxidoreductase activity, acting on NAD(P)H; GO:0016667 oxidoreductase activity, acting on a sulfur group of…	K00384	trxB, TRR; thioredoxin reductase (NADPH) [EC:1.8.1.9]	map00450 Selenocompound metabolism	PF07992	Pyridine nucleotide-disulphide oxidoreductase	O	KOG0404	Thioredoxin reductase
MGG_01287	.	farnesyltransferase subunit beta (515 aa)	mitochondria	GO:0006464 cellular protein modification process; GO:0006807 nitrogen compound metabolic process; GO:0008104 protein localization; GO:0008152 metabolic process; GO:0009987 cellular process; GO:0018342 protein prenylation; GO:0018343 protein farnesylation; GO:0019538 protein metabolic process; GO:0033036 macromolecule localization; GO:0034613 cellular protein localization; GO:0036211 protein modif…	GO:0005622 intracellular; GO:0005623 cell; GO:0005737 cytoplasm; GO:0005965 protein farnesyltransferase complex; GO:0032991 macromolecular complex; GO:0044424 intracellular part; GO:0044444 cytoplasmic part; GO:0044464 cell part; GO:1902494 catalytic complex; GO:1990234 transferase complex;	GO:0003824 catalytic activity; GO:0004659 prenyltransferase activity; GO:0004660 protein farnesyltransferase activity; GO:0005488 binding; GO:0008270 zinc ion binding; GO:0008318 protein prenyltransferase activity; GO:0016740 transferase activity; GO:0016765 transferase activity, transferring alkyl or aryl (other than methyl) groups; GO:0043167 ion binding; GO:0043169 cation binding; GO:0046872 m…	K05954	FNTB; protein farnesyltransferase subunit beta [EC:2.5.1.58]	map00900 Terpenoid backbone biosynthesis; map01130 Biosynthesis of antibiotics			H	KOG0365	Beta subunit of farnesyltransferase
MGG_01292	.	nucleolar protein NOP2 (679 aa)	nucleus	GO:0000154 rRNA modification; GO:0000463 maturation of LSU-rRNA from tricistronic rRNA transcript (SSU-rRNA, 5.8S rRNA, LSU-rRNA); GO:0000470 maturation of LSU-rRNA; GO:0001510 RNA methylation; GO:0006139 nucleobase-containing compound metabolic process; GO:0006364 rRNA processing; GO:0006396 RNA processing; GO:0006725 cellular aromatic compound metabolic process; GO:0006807 nitrogen compound met…	GO:0005622 intracellular; GO:0005623 cell; GO:0005634 nucleus; GO:0005730 nucleolus; GO:0030684 preribosome; GO:0030687 preribosome, large subunit precursor; GO:0031974 membrane-enclosed lumen; GO:0031981 nuclear lumen; GO:0032991 macromolecular complex; GO:0043226 organelle; GO:0043227 membrane-bounded organelle; GO:0043228 non-membrane-bounded organelle; GO:0043229 intracellular organelle; GO:0…	GO:0003824 catalytic activity; GO:0008168 methyltransferase activity; GO:0008169 C-methyltransferase activity; GO:0008173 RNA methyltransferase activity; GO:0008649 rRNA methyltransferase activity; GO:0008757 S-adenosylmethionine-dependent methyltransferase activity; GO:0009383 rRNA (cytosine-C5-)-methyltransferase activity; GO:0016434 rRNA (cytosine) methyltransferase activity; GO:0016740 transf…	K14835	NOP2; 25S rRNA (cytosine2870-C5)-methyltransferase [EC:2.1.1.310]				A	KOG1122	tRNA and rRNA cytosine-C5-methylase (nucleolar protein NOL1/NOP2)
MGG_01294	.	hypothetical protein (1070 aa)	nucleus							PF08699	Domain of unknown function (DUF1785)	J	KOG1041	Translation initiation factor 2C (eIF-2C) and related proteins
MGG_01296	.	hypothetical protein (595 aa)	mitochondria							PF01564	Spermine/spermidine synthase
MGG_01303	.	3-keto-steroid reductase (499 aa)	extracellular	GO:0006066 alcohol metabolic process; GO:0006629 lipid metabolic process; GO:0006694 steroid biosynthetic process; GO:0006696 ergosterol biosynthetic process; GO:0008152 metabolic process; GO:0008202 steroid metabolic process; GO:0008204 ergosterol metabolic process; GO:0008610 lipid biosynthetic process; GO:0009058 biosynthetic process; GO:0009987 cellular process; GO:0016125 sterol metabolic pr…	GO:0005622 intracellular; GO:0005623 cell; GO:0005737 cytoplasm; GO:0005739 mitochondrion; GO:0005740 mitochondrial envelope; GO:0005741 mitochondrial outer membrane; GO:0005783 endoplasmic reticulum; GO:0005789 endoplasmic reticulum membrane; GO:0005811 lipid particle; GO:0012505 endomembrane system; GO:0016020 membrane; GO:0019867 outer membrane; GO:0031090 organelle membrane; GO:0031966 mitoch…	GO:0000253 3-keto sterol reductase activity; GO:0003824 catalytic activity; GO:0016491 oxidoreductase activity; GO:0016614 oxidoreductase activity, acting on CH-OH group of donors; GO:0016616 oxidoreductase activity, acting on the CH-OH group of donors, NAD or NADP as acceptor;	K09827	ERG27; 3-keto steroid reductase [EC:1.1.1.270]	map00100 Steroid biosynthesis; map01100 Metabolic pathways; map01130 Biosynthesis of antibiotics			I	KOG1478	3-keto sterol reductase
MGG_01305	.	hypothetical protein (144 aa)	cytoplasm,nucleus	GO:0006091 generation of precursor metabolites and energy; GO:0006119 oxidative phosphorylation; GO:0006122 mitochondrial electron transport, ubiquinol to cytochrome c; GO:0006139 nucleobase-containing compound metabolic process; GO:0006163 purine nucleotide metabolic process; GO:0006725 cellular aromatic compound metabolic process; GO:0006753 nucleoside phosphate metabolic process; GO:0006793 ph…	GO:0005622 intracellular; GO:0005623 cell; GO:0005634 nucleus; GO:0005737 cytoplasm; GO:0005739 mitochondrion; GO:0005740 mitochondrial envelope; GO:0005743 mitochondrial inner membrane; GO:0005746 mitochondrial respiratory chain; GO:0005750 mitochondrial respiratory chain complex III; GO:0005758 mitochondrial intermembrane space; GO:0016020 membrane; GO:0016021 integral component of membrane; GO…		K00416	QCR6, UQCRH; ubiquinol-cytochrome c reductase subunit 6	map00190 Oxidative phosphorylation; map01100 Metabolic pathways; map04260 Cardiac muscle contraction; map04714 Thermogenesis; map04932 Non-alcoholic fatty liver disease (NAFLD); map05010 Alzheimer disease; map05012 Parkinson disease; map05016 Huntington disease			C	KOG4763	Ubiquinol-cytochrome c reductase hinge protein
MGG_01309	.	histidine biosynthesis trifunctional protein (866 aa)	cytoplasm	GO:0000105 histidine biosynthetic process; GO:0006082 organic acid metabolic process; GO:0006520 cellular amino acid metabolic process; GO:0006547 histidine metabolic process; GO:0006725 cellular aromatic compound metabolic process; GO:0006807 nitrogen compound metabolic process; GO:0008152 metabolic process; GO:0008652 cellular amino acid biosynthetic process; GO:0009058 biosynthetic process; GO…	GO:0005622 intracellular; GO:0005623 cell; GO:0005737 cytoplasm; GO:0005829 cytosol; GO:0044424 intracellular part; GO:0044444 cytoplasmic part; GO:0044464 cell part;	GO:0003824 catalytic activity; GO:0004399 histidinol dehydrogenase activity; GO:0004635 phosphoribosyl-AMP cyclohydrolase activity; GO:0004636 phosphoribosyl-ATP diphosphatase activity; GO:0005488 binding; GO:0016462 pyrophosphatase activity; GO:0016491 oxidoreductase activity; GO:0016614 oxidoreductase activity, acting on CH-OH group of donors; GO:0016616 oxidoreductase activity, acting on the C…	K14152	HIS4; phosphoribosyl-ATP pyrophosphohydrolase / phosphoribosyl-AMP cyclohydrolase / histidinol dehydrogenase [EC:3.6.1.31 3.5.4.19 1.1.1.23]	map00340 Histidine metabolism; map01100 Metabolic pathways; map01110 Biosynthesis of secondary metabolites; map01230 Biosynthesis of amino acids			E	KOG4311	Histidinol dehydrogenase
MGG_01312	.	hypothetical protein (172 aa)	nucleus				K18171	CMC1; COX assembly mitochondrial protein 1
MGG_01323	.	hypothetical protein (568 aa)	plasma membrane
MGG_01324	.	urease (836 aa)	mitochondria	GO:0006807 nitrogen compound metabolic process; GO:0008152 metabolic process; GO:0009056 catabolic process; GO:0009987 cellular process; GO:0019627 urea metabolic process; GO:0034641 cellular nitrogen compound metabolic process; GO:0043419 urea catabolic process; GO:0043603 cellular amide metabolic process; GO:0043605 cellular amide catabolic process; GO:0044237 cellular metabolic process; GO:004…		GO:0003824 catalytic activity; GO:0009039 urease activity; GO:0016787 hydrolase activity; GO:0016810 hydrolase activity, acting on carbon-nitrogen (but not peptide) bonds; GO:0016811 hydrolase activity, acting on carbon-nitrogen (but not peptide) bonds, in linear amides;	K01427	URE; urease [EC:3.5.1.5]	map00220 Arginine biosynthesis; map00230 Purine metabolism; map00791 Atrazine degradation; map01100 Metabolic pathways; map01120 Microbial metabolism in diverse environments	PF00547; PF00699; PF00449; PF01979	Urease, gamma subunit; Urease beta subunit; Urease alpha-subunit, N-terminal domain; Amidohydrolase family
MGG_01326	.	NIMA-interacting protein TinC (760 aa)	extracellular
MGG_01335	.	"carboxy-cis,cis-muconate cyclase (373 aa)"	cytoskeleton			GO:0003824 catalytic activity; GO:0016787 hydrolase activity; GO:0016788 hydrolase activity, acting on ester bonds; GO:0017057 6-phosphogluconolactonase activity; GO:0052689 carboxylic ester hydrolase activity;	K14334	CMLE; carboxy-cis,cis-muconate cyclase [EC:5.5.1.5]	map00362 Benzoate degradation
MGG_01336	.	bacteriodes thetaiotaomicron symbiotic chitinase (559 aa)	extracellular				K01183	E3.2.1.14; chitinase [EC:3.2.1.14]	map00520 Amino sugar and nucleotide sugar metabolism; map01100 Metabolic pathways	PF00187; PF00704	Chitin recognition protein; Glycosyl hydrolases family 18	G	KOG2806	Chitinase
MGG_01345	.	glutamate-cysteine ligase modifier subunit (360 aa)	mitochondria	GO:0006518 peptide metabolic process; GO:0006575 cellular modified amino acid metabolic process; GO:0006749 glutathione metabolic process; GO:0006750 glutathione biosynthetic process; GO:0006790 sulfur compound metabolic process; GO:0006807 nitrogen compound metabolic process; GO:0008152 metabolic process; GO:0009058 biosynthetic process; GO:0009636 response to toxic substance; GO:0009987 cellula…	GO:0005622 intracellular; GO:0005623 cell; GO:0005737 cytoplasm; GO:0017109 glutamate-cysteine ligase complex; GO:0032991 macromolecular complex; GO:0044424 intracellular part; GO:0044444 cytoplasmic part; GO:0044464 cell part; GO:1902494 catalytic complex;	GO:0005488 binding; GO:0005515 protein binding; GO:0019899 enzyme binding; GO:0030234 enzyme regulator activity; GO:0035226 glutamate-cysteine ligase catalytic subunit binding; GO:0098772 molecular function regulator; GO:1990609 glutamate-cysteine ligase regulator activity;	K11205	GCLM; glutamate--cysteine ligase regulatory subunit	map00270 Cysteine and methionine metabolism; map00480 Glutathione metabolism; map01100 Metabolic pathways; map04216 Ferroptosis	PF00248	Aldo/keto reductase family	E	KOG3023	Glutamate-cysteine ligase regulatory subunit
MGG_01351	.	protein phosphatase 2C Ptc2 (452 aa)	cytoplasm	GO:0000075 cell cycle checkpoint; GO:0000077 DNA damage checkpoint; GO:0000079 regulation of cyclin-dependent protein serine/threonine kinase activity; GO:0000173 inactivation of MAPK activity involved in osmosensory signaling pathway; GO:0000188 inactivation of MAPK activity; GO:0001932 regulation of protein phosphorylation; GO:0001933 negative regulation of protein phosphorylation; GO:0006464 c…	GO:0005622 intracellular; GO:0005623 cell; GO:0005634 nucleus; GO:0005737 cytoplasm; GO:0043226 organelle; GO:0043227 membrane-bounded organelle; GO:0043229 intracellular organelle; GO:0043231 intracellular membrane-bounded organelle; GO:0044424 intracellular part; GO:0044464 cell part;	GO:0003824 catalytic activity; GO:0004721 phosphoprotein phosphatase activity; GO:0004722 protein serine/threonine phosphatase activity; GO:0016787 hydrolase activity; GO:0016788 hydrolase activity, acting on ester bonds; GO:0016791 phosphatase activity; GO:0033549 MAP kinase phosphatase activity; GO:0042578 phosphoric ester hydrolase activity; GO:1990439 MAP kinase threonine phosphatase activity;	K14803	PTC2_3; protein phosphatase PTC2/3 [EC:3.1.3.16]				T	KOG0698	Serine/threonine protein phosphatase
MGG_01359	.	saccharopine dehydrogenase (366 aa)	cytoplasm	GO:0006082 organic acid metabolic process; GO:0006091 generation of precursor metabolites and energy; GO:0006520 cellular amino acid metabolic process; GO:0006553 lysine metabolic process; GO:0006807 nitrogen compound metabolic process; GO:0008152 metabolic process; GO:0008652 cellular amino acid biosynthetic process; GO:0009058 biosynthetic process; GO:0009066 aspartate family amino acid metabol…	GO:0005622 intracellular; GO:0005623 cell; GO:0005737 cytoplasm; GO:0044424 intracellular part; GO:0044464 cell part;	GO:0003676 nucleic acid binding; GO:0003723 RNA binding; GO:0003729 mRNA binding; GO:0003824 catalytic activity; GO:0004753 saccharopine dehydrogenase activity; GO:0004754 saccharopine dehydrogenase (NAD+, L-lysine-forming) activity; GO:0005488 binding; GO:0016491 oxidoreductase activity; GO:0016645 oxidoreductase activity, acting on the CH-NH group of donors; GO:0016646 oxidoreductase activity, …	K00290	LYS1; saccharopine dehydrogenase (NAD+, L-lysine forming) [EC:1.5.1.7]	map00300 Lysine biosynthesis; map00310 Lysine degradation; map01100 Metabolic pathways; map01110 Biosynthesis of secondary metabolites; map01130 Biosynthesis of antibiotics; map01230 Biosynthesis of amino acids	PF05222	Alanine dehydrogenase/PNT, N-terminal domain	E	KOG0172	Lysine-ketoglutarate reductase/saccharopine dehydrogenase
MGG_01362	.	CMGC/CDK/CDC2 protein kinase (321 aa)	cytoplasm	GO:0000003 reproduction; GO:0000018 regulation of DNA recombination; GO:0000070 mitotic sister chromatid segregation; GO:0000082 G1/S transition of mitotic cell cycle; GO:0000086 G2/M transition of mitotic cell cycle; GO:0000226 microtubule cytoskeleton organization; GO:0000278 mitotic cell cycle; GO:0000280 nuclear division; GO:0000706 meiotic DNA double-strand break processing; GO:0000729 DNA d…	GO:0000228 nuclear chromosome; GO:0000307 cyclin-dependent protein kinase holoenzyme complex; GO:0000775 chromosome, centromeric region; GO:0000781 chromosome, telomeric region; GO:0000784 nuclear chromosome, telomeric region; GO:0000785 chromatin; GO:0000790 nuclear chromatin; GO:0000792 heterochromatin; GO:0005622 intracellular; GO:0005623 cell; GO:0005634 nucleus; GO:0005694 chromosome; GO:000…	GO:0000993 RNA polymerase II core binding; GO:0001098 basal transcription machinery binding; GO:0001099 basal RNA polymerase II transcription machinery binding; GO:0003824 catalytic activity; GO:0004672 protein kinase activity; GO:0004674 protein serine/threonine kinase activity; GO:0004693 cyclin-dependent protein serine/threonine kinase activity; GO:0005488 binding; GO:0005515 protein binding; …	K04563	CDC28, CDC2; cyclin-dependent kinase [EC:2.7.11.22]	map04011 MAPK signaling pathway - yeast; map04111 Cell cycle - yeast; map04113 Meiosis - yeast	PF00069	Protein kinase domain	T	KOG0594	Protein kinase PCTAIRE and related kinases
MGG_01369	.	alpha/beta hydrolase fold-3 domain-containing protein (348 aa)	cytoplasm							PF07859	alpha/beta hydrolase fold	V	KOG1515	Arylacetamide deacetylase
MGG_01378	.	hypothetical protein (1626 aa)	nucleus
MGG_01380	.	26S protease regulatory subunit 8 (431 aa)	nucleus				K03066	PSMC5, RPT6; 26S proteasome regulatory subunit T6	map03050 Proteasome; map05169 Epstein-Barr virus infection	PF00004	ATPase family associated with various cellular activities (AAA)	O	KOG0728	26S proteasome regulatory complex, ATPase RPT6
MGG_01381	.	calcium permease (1159 aa)	plasma membrane	GO:0006810 transport; GO:0006811 ion transport; GO:0006812 cation transport; GO:0006813 potassium ion transport; GO:0006814 sodium ion transport; GO:0006816 calcium ion transport; GO:0009987 cellular process; GO:0015672 monovalent inorganic cation transport; GO:0030001 metal ion transport; GO:0034220 ion transmembrane transport; GO:0035725 sodium ion transmembrane transport; GO:0051179 localizati…	GO:0000322 storage vacuole; GO:0000323 lytic vacuole; GO:0000324 fungal-type vacuole; GO:0000329 fungal-type vacuole membrane; GO:0005622 intracellular; GO:0005623 cell; GO:0005737 cytoplasm; GO:0005773 vacuole; GO:0005774 vacuolar membrane; GO:0005783 endoplasmic reticulum; GO:0005789 endoplasmic reticulum membrane; GO:0012505 endomembrane system; GO:0016020 membrane; GO:0016021 integral compone…	GO:0005215 transporter activity; GO:0005451 monovalent cation:proton antiporter activity; GO:0008324 cation transmembrane transporter activity; GO:0015075 ion transmembrane transporter activity; GO:0015077 monovalent inorganic cation transmembrane transporter activity; GO:0015078 hydrogen ion transmembrane transporter activity; GO:0015079 potassium ion transmembrane transporter activity; GO:00150…	K07300	chaA, CAX; Ca2+:H+ antiporter		PF03733	Domain of unknown function (DUF307)	P	KOG1397	Ca2+/H+ antiporter VCX1 and related proteins
MGG_01386	.	FAD dependent oxidoreductase superfamily protein (473 aa)	mitochondria							PF01266	FAD dependent oxidoreductase
MGG_01387	.	endonuclease/exonuclease/phosphatase (444 aa)	extracellular
MGG_01389	.	alpha-N-arabinofuranosidase C (508 aa)	cytoplasm				K01209	abfA; alpha-L-arabinofuranosidase [EC:3.2.1.55]	map00520 Amino sugar and nucleotide sugar metabolism; map01100 Metabolic pathways	PF06964	Alpha-L-arabinofuranosidase C-terminus
MGG_01404	.	NAD(P)H-dependent D-xylose reductase (329 aa)	cytoplasm				K17743	XR; D-xylose reductase [EC:1.1.1.307]	map00040 Pentose and glucuronate interconversions; map01100 Metabolic pathways	PF00248	Aldo/keto reductase family	S	KOG1577	Aldo/keto reductase family proteins
MGG_01407	.	PQ loop repeat protein (361 aa)	plasma membrane
MGG_01409	.	ubiquitin-activating enzyme E1 1 (1038 aa)	cytoplasm	GO:0006464 cellular protein modification process; GO:0006508 proteolysis; GO:0006511 ubiquitin-dependent protein catabolic process; GO:0006807 nitrogen compound metabolic process; GO:0006950 response to stress; GO:0006974 cellular response to DNA damage stimulus; GO:0008152 metabolic process; GO:0009056 catabolic process; GO:0009057 macromolecule catabolic process; GO:0009987 cellular process; GO…	GO:0005622 intracellular; GO:0005623 cell; GO:0005634 nucleus; GO:0005737 cytoplasm; GO:0043226 organelle; GO:0043227 membrane-bounded organelle; GO:0043229 intracellular organelle; GO:0043231 intracellular membrane-bounded organelle; GO:0044424 intracellular part; GO:0044464 cell part;	GO:0000166 nucleotide binding; GO:0000287 magnesium ion binding; GO:0003824 catalytic activity; GO:0004839 ubiquitin activating enzyme activity; GO:0005488 binding; GO:0005524 ATP binding; GO:0008144 drug binding; GO:0008641 small protein activating enzyme activity; GO:0016874 ligase activity; GO:0016877 ligase activity, forming carbon-sulfur bonds; GO:0017076 purine nucleotide binding; GO:003055…	K03178	UBE1, UBA1; ubiquitin-activating enzyme E1 [EC:6.2.1.45]	map04120 Ubiquitin mediated proteolysis; map05012 Parkinson disease	PF00899; PF10585; PF09358	ThiF family; Ubiquitin-activating enzyme active site ; Ubiquitin-activating enzyme e1 C-terminal domain	O	KOG2012	Ubiquitin activating enzyme UBA1
MGG_01410	.	glutathione S-transferase Gst3 (406 aa)	mitochondria	GO:0006518 peptide metabolic process; GO:0006575 cellular modified amino acid metabolic process; GO:0006749 glutathione metabolic process; GO:0006790 sulfur compound metabolic process; GO:0006807 nitrogen compound metabolic process; GO:0008152 metabolic process; GO:0009987 cellular process; GO:0034641 cellular nitrogen compound metabolic process; GO:0043603 cellular amide metabolic process; GO:00…	GO:0005622 intracellular; GO:0005623 cell; GO:0005737 cytoplasm; GO:0005777 peroxisome; GO:0042579 microbody; GO:0043226 organelle; GO:0043227 membrane-bounded organelle; GO:0043229 intracellular organelle; GO:0043231 intracellular membrane-bounded organelle; GO:0044424 intracellular part; GO:0044444 cytoplasmic part; GO:0044464 cell part;	GO:0003824 catalytic activity; GO:0004364 glutathione transferase activity; GO:0016740 transferase activity; GO:0016765 transferase activity, transferring alkyl or aryl (other than methyl) groups;	K07393	ECM4, yqjG; glutathionyl-hydroquinone reductase [EC:1.8.5.7]		PF13409; PF13410	Glutathione S-transferase, N-terminal domain; Glutathione S-transferase, C-terminal domain	O	KOG2903	Predicted glutathione S-transferase
MGG_01418	.	glycosyl hydrolase (442 aa)	extracellular
MGG_01423	.	hypothetical protein (261 aa)	mitochondria
MGG_01426	.	pre-mRNA-splicing factor CEF1 (774 aa)	nucleus	GO:0000350 generation of catalytic spliceosome for second transesterification step; GO:0000375 RNA splicing, via transesterification reactions; GO:0000377 RNA splicing, via transesterification reactions with bulged adenosine as nucleophile; GO:0000393 spliceosomal conformational changes to generate catalytic conformation; GO:0000398 mRNA splicing, via spliceosome; GO:0006139 nucleobase-containing…	GO:0000974 Prp19 complex; GO:0005622 intracellular; GO:0005623 cell; GO:0005634 nucleus; GO:0005681 spliceosomal complex; GO:0005684 U2-type spliceosomal complex; GO:0005737 cytoplasm; GO:0005829 cytosol; GO:0032991 macromolecular complex; GO:0043226 organelle; GO:0043227 membrane-bounded organelle; GO:0043229 intracellular organelle; GO:0043231 intracellular membrane-bounded organelle; GO:004442…	GO:0000981 RNA polymerase II transcription factor activity, sequence-specific DNA binding; GO:0000988 transcription factor activity, protein binding; GO:0000989 transcription factor activity, transcription factor binding; GO:0001067 regulatory region nucleic acid binding; GO:0001076 transcription factor activity, RNA polymerase II transcription factor binding; GO:0001134 transcription factor acti…	K12860	CDC5L, CDC5, CEF1; pre-mRNA-splicing factor CDC5/CEF1	map03040 Spliceosome	PF13921	Myb-like DNA-binding domain	A	KOG0050	mRNA splicing protein CDC5 (Myb superfamily)
MGG_01429	.	hypothetical protein (327 aa)	nucleus	GO:0000003 reproduction; GO:0000280 nuclear division; GO:0000724 double-strand break repair via homologous recombination; GO:0000725 recombinational repair; GO:0006139 nucleobase-containing compound metabolic process; GO:0006259 DNA metabolic process; GO:0006281 DNA repair; GO:0006301 postreplication repair; GO:0006302 double-strand break repair; GO:0006310 DNA recombination; GO:0006464 cellular …	GO:0000793 condensed chromosome; GO:0005622 intracellular; GO:0005623 cell; GO:0005634 nucleus; GO:0005694 chromosome; GO:0030915 Smc5-Smc6 complex; GO:0032991 macromolecular complex; GO:0043226 organelle; GO:0043227 membrane-bounded organelle; GO:0043228 non-membrane-bounded organelle; GO:0043229 intracellular organelle; GO:0043231 intracellular membrane-bounded organelle; GO:0043232 intracellul…	GO:0003824 catalytic activity; GO:0004842 ubiquitin-protein transferase activity; GO:0016740 transferase activity; GO:0019787 ubiquitin-like protein transferase activity; GO:0061630 ubiquitin protein ligase activity; GO:0061659 ubiquitin-like protein ligase activity;	K22817	NSMCE1, NSE1; non-structural maintenance of chromosomes element 1 [EC:2.3.2.27]		PF08746	RING-like domain	B	KOG4718	Non-SMC (structural maintenance of chromosomes) element 1 protein (NSE1)
MGG_01438	.	cyclohexadienyl dehydratase (262 aa)	cytoplasm				K01713	pheC; cyclohexadienyl dehydratase [EC:4.2.1.51 4.2.1.91]	map00400 Phenylalanine, tyrosine and tryptophan biosynthesis; map01100 Metabolic pathways; map01110 Biosynthesis of secondary metabolites; map01130 Biosynthesis of antibiotics; map01230 Biosynthesis of amino acids	PF00497	Bacterial extracellular solute-binding proteins, family 3
MGG_01443	.	hypothetical protein (439 aa)	cytoskeleton				K11684	BDF1; bromodomain-containing factor 1		PF00651; PF00439	BTB/POZ domain; Bromodomain	K	KOG1474	Transcription initiation factor TFIID, subunit BDF1 and related bromodomain proteins
MGG_01447	.	hypothetical protein (592 aa)	cytoskeleton
MGG_01449	.	karyopherin (972 aa)	cytoplasm	GO:0006403 RNA localization; GO:0006404 RNA import into nucleus; GO:0006606 protein import into nucleus; GO:0006810 transport; GO:0006886 intracellular protein transport; GO:0006913 nucleocytoplasmic transport; GO:0008104 protein localization; GO:0015031 protein transport; GO:0015833 peptide transport; GO:0015931 nucleobase-containing compound transport; GO:0017038 protein import; GO:0033036 macr…	GO:0005622 intracellular; GO:0005623 cell; GO:0005634 nucleus; GO:0005635 nuclear envelope; GO:0005737 cytoplasm; GO:0012505 endomembrane system; GO:0016020 membrane; GO:0016021 integral component of membrane; GO:0031090 organelle membrane; GO:0031224 intrinsic component of membrane; GO:0031965 nuclear membrane; GO:0031967 organelle envelope; GO:0031974 membrane-enclosed lumen; GO:0031975 envelop…	GO:0005048 signal sequence binding; GO:0005215 transporter activity; GO:0005488 binding; GO:0008139 nuclear localization sequence binding; GO:0008565 protein transporter activity; GO:0033218 amide binding; GO:0042277 peptide binding; GO:0061608 nuclear import signal receptor activity;	K15436	TRPO3, MTR10; transportin-3				U	KOG2081	Nuclear transport regulator
MGG_01463	.	phosphate metabolism protein 7 (894 aa)	plasma membrane	GO:0006810 transport; GO:0006892 post-Golgi vesicle-mediated transport; GO:0006893 Golgi to plasma membrane transport; GO:0016192 vesicle-mediated transport; GO:0048193 Golgi vesicle transport; GO:0051179 localization; GO:0051234 establishment of localization; GO:0098876 vesicle-mediated transport to the plasma membrane;	GO:0000322 storage vacuole; GO:0000323 lytic vacuole; GO:0000324 fungal-type vacuole; GO:0000329 fungal-type vacuole membrane; GO:0005622 intracellular; GO:0005623 cell; GO:0005737 cytoplasm; GO:0005773 vacuole; GO:0005774 vacuolar membrane; GO:0005783 endoplasmic reticulum; GO:0012505 endomembrane system; GO:0016020 membrane; GO:0016021 integral component of membrane; GO:0031090 organelle membra…		K21989	TMEM63; calcium permeable stress-gated cation channel				S	KOG1134	Uncharacterized conserved protein
MGG_01466	.	hypothetical protein (329 aa)	plasma membrane	GO:0006605 protein targeting; GO:0006612 protein targeting to membrane; GO:0006810 transport; GO:0006886 intracellular protein transport; GO:0006950 response to stress; GO:0008104 protein localization; GO:0009266 response to temperature stimulus; GO:0009408 response to heat; GO:0009628 response to abiotic stimulus; GO:0015031 protein transport; GO:0015833 peptide transport; GO:0033036 macromolecu…	GO:0005622 intracellular; GO:0005623 cell; GO:0005737 cytoplasm; GO:0005783 endoplasmic reticulum; GO:0005789 endoplasmic reticulum membrane; GO:0012505 endomembrane system; GO:0016020 membrane; GO:0031984 organelle subcompartment; GO:0042175 nuclear outer membrane-endoplasmic reticulum membrane network; GO:0043226 organelle; GO:0043227 membrane-bounded organelle; GO:0043229 intracellular organel…	GO:0005215 transporter activity; GO:0008565 protein transporter activity;	K11244	WSC; cell wall integrity and stress response component	map04011 MAPK signaling pathway - yeast; map04139 Mitophagy - yeast	PF01822	WSC domain	GO	KOG4157	beta-1,6-N-acetylglucosaminyltransferase, contains WSC domain
MGG_01468	.	THO complex subunit 2 (2529 aa)	plasma membrane	GO:0006139 nucleobase-containing compound metabolic process; GO:0006259 DNA metabolic process; GO:0006281 DNA repair; GO:0006283 transcription-coupled nucleotide-excision repair; GO:0006289 nucleotide-excision repair; GO:0006310 DNA recombination; GO:0006351 transcription, DNA-templated; GO:0006354 DNA-templated transcription, elongation; GO:0006355 regulation of transcription, DNA-templated; GO:…	GO:0000346 transcription export complex; GO:0000347 THO complex; GO:0000445 THO complex part of transcription export complex; GO:0000446 nucleoplasmic THO complex; GO:0000781 chromosome, telomeric region; GO:0005622 intracellular; GO:0005623 cell; GO:0005634 nucleus; GO:0005654 nucleoplasm; GO:0005694 chromosome; GO:0008023 transcription elongation factor complex; GO:0031974 membrane-enclosed lum…	GO:0003676 nucleic acid binding; GO:0003677 DNA binding; GO:0003723 RNA binding; GO:0003729 mRNA binding; GO:0005488 binding; GO:0097159 organic cyclic compound binding; GO:1901363 heterocyclic compound binding;	K12879	THOC2; THO complex subunit 2	map03013 RNA transport; map03040 Spliceosome			K	KOG1874	KEKE-like motif-containing transcription regulator (Rlr1)/suppressor of sin4
MGG_01471	.	import inner membrane translocase subunit tim-21 (233 aa)	mitochondria	GO:0006605 protein targeting; GO:0006626 protein targeting to mitochondrion; GO:0006810 transport; GO:0006839 mitochondrial transport; GO:0006886 intracellular protein transport; GO:0006996 organelle organization; GO:0007005 mitochondrion organization; GO:0008104 protein localization; GO:0008535 respiratory chain complex IV assembly; GO:0009987 cellular process; GO:0010257 NADH dehydrogenase comp…	GO:0005622 intracellular; GO:0005623 cell; GO:0005737 cytoplasm; GO:0005739 mitochondrion; GO:0005740 mitochondrial envelope; GO:0005743 mitochondrial inner membrane; GO:0005744 mitochondrial inner membrane presequence translocase complex; GO:0005886 plasma membrane; GO:0016020 membrane; GO:0019866 organelle inner membrane; GO:0031090 organelle membrane; GO:0031966 mitochondrial membrane; GO:0031…		K17796	TIM21; mitochondrial import inner membrane translocase subunit TIM21		PF08294	TIM21	U	KOG4836	Uncharacterized conserved protein
MGG_01472	MoGlo3	arf GTPase-activating protein (491 aa)	mitochondria	GO:0006810 transport; GO:0006886 intracellular protein transport; GO:0006888 ER to Golgi vesicle-mediated transport; GO:0006890 retrograde vesicle-mediated transport, Golgi to ER; GO:0006900 membrane budding; GO:0006901 vesicle coating; GO:0006903 vesicle targeting; GO:0006996 organelle organization; GO:0008104 protein localization; GO:0009987 cellular process; GO:0015031 protein transport; GO:00…	GO:0005622 intracellular; GO:0005623 cell; GO:0005737 cytoplasm; GO:0005793 endoplasmic reticulum-Golgi intermediate compartment; GO:0005794 Golgi apparatus; GO:0005798 Golgi-associated vesicle; GO:0012505 endomembrane system; GO:0012506 vesicle membrane; GO:0016020 membrane; GO:0030117 membrane coat; GO:0030120 vesicle coat; GO:0030126 COPI vesicle coat; GO:0030135 coated vesicle; GO:0030137 COP…	GO:0005096 GTPase activator activity; GO:0008047 enzyme activator activity; GO:0030234 enzyme regulator activity; GO:0030695 GTPase regulator activity; GO:0060589 nucleoside-triphosphatase regulator activity; GO:0098772 molecular function regulator;	K12493	ARFGAP2_3; ADP-ribosylation factor GTPase-activating protein 2/3	map04144 Endocytosis	PF01412	Putative GTPase activating protein for Arf	T	KOG0706	Predicted GTPase-activating protein
MGG_01473	NMO5	oxidoreductase 2-nitropropane dioxygenase family protein (388 aa)	cytoplasm							PF03060	Nitronate monooxygenase
MGG_01519	.	hypothetical protein (428 aa)	nucleus	GO:0000966 RNA 5'-end processing; GO:0001682 tRNA 5'-leader removal; GO:0006139 nucleobase-containing compound metabolic process; GO:0006351 transcription, DNA-templated; GO:0006353 DNA-templated transcription, termination; GO:0006383 transcription from RNA polymerase III promoter; GO:0006386 termination of RNA polymerase III transcription; GO:0006396 RNA processing; GO:0006399 tRNA metabolic pro…	GO:0005622 intracellular; GO:0005623 cell; GO:0005634 nucleus; GO:0005654 nucleoplasm; GO:0005730 nucleolus; GO:0005737 cytoplasm; GO:0031974 membrane-enclosed lumen; GO:0031981 nuclear lumen; GO:0043226 organelle; GO:0043227 membrane-bounded organelle; GO:0043228 non-membrane-bounded organelle; GO:0043229 intracellular organelle; GO:0043231 intracellular membrane-bounded organelle; GO:0043232 in…	GO:0000049 tRNA binding; GO:0003676 nucleic acid binding; GO:0003723 RNA binding; GO:0003725 double-stranded RNA binding; GO:0003727 single-stranded RNA binding; GO:0005488 binding; GO:0033592 RNA strand annealing activity; GO:0097159 organic cyclic compound binding; GO:0097617 annealing activity; GO:1901363 heterocyclic compound binding;	K11090	LA, SSB; lupus La protein	map05322 Systemic lupus erythematosus	PF05383; PF00076	La domain; RNA recognition motif. (a.k.a. RRM, RBD, or RNP domain)	A	KOG0118	FOG: RRM domain
MGG_01535	.	pyridoxamine 5'-phosphate oxidase (302 aa)	mitochondria	GO:0006081 cellular aldehyde metabolic process; GO:0006725 cellular aromatic compound metabolic process; GO:0006732 coenzyme metabolic process; GO:0006766 vitamin metabolic process; GO:0006767 water-soluble vitamin metabolic process; GO:0006793 phosphorus metabolic process; GO:0006796 phosphate-containing compound metabolic process; GO:0006807 nitrogen compound metabolic process; GO:0008152 metab…	GO:0005622 intracellular; GO:0005623 cell; GO:0005737 cytoplasm; GO:0005739 mitochondrion; GO:0005740 mitochondrial envelope; GO:0005758 mitochondrial intermembrane space; GO:0031967 organelle envelope; GO:0031970 organelle envelope lumen; GO:0031974 membrane-enclosed lumen; GO:0031975 envelope; GO:0043226 organelle; GO:0043227 membrane-bounded organelle; GO:0043229 intracellular organelle; GO:00…	GO:0000166 nucleotide binding; GO:0003824 catalytic activity; GO:0004733 pyridoxamine-phosphate oxidase activity; GO:0005488 binding; GO:0010181 FMN binding; GO:0016491 oxidoreductase activity; GO:0016638 oxidoreductase activity, acting on the CH-NH2 group of donors; GO:0016641 oxidoreductase activity, acting on the CH-NH2 group of donors, oxygen as acceptor; GO:0032553 ribonucleotide binding; GO…	K00275	pdxH, PNPO; pyridoxamine 5'-phosphate oxidase [EC:1.4.3.5]	map00750 Vitamin B6 metabolism; map01100 Metabolic pathways; map01120 Microbial metabolism in diverse environments	PF01243; PF10590	Pyridoxamine 5'-phosphate oxidase; Pyridoxine 5'-phosphate oxidase C-terminal dimerisation region	H	KOG2586	Pyridoxamine-phosphate oxidase
MGG_01537	.	pyrABCN (2242 aa)	mitochondria	GO:0000050 urea cycle; GO:0006082 organic acid metabolic process; GO:0006139 nucleobase-containing compound metabolic process; GO:0006142 regulation of pyrimidine nucleobase metabolic process; GO:0006206 pyrimidine nucleobase metabolic process; GO:0006207 'de novo' pyrimidine nucleobase biosynthetic process; GO:0006520 cellular amino acid metabolic process; GO:0006525 arginine metabolic process; …	GO:0005622 intracellular; GO:0005623 cell; GO:0005737 cytoplasm; GO:0005739 mitochondrion; GO:0016020 membrane; GO:0016021 integral component of membrane; GO:0031224 intrinsic component of membrane; GO:0043226 organelle; GO:0043227 membrane-bounded organelle; GO:0043229 intracellular organelle; GO:0043231 intracellular membrane-bounded organelle; GO:0044424 intracellular part; GO:0044425 membrane…	GO:0003824 catalytic activity; GO:0003922 GMP synthase (glutamine-hydrolyzing) activity; GO:0004070 aspartate carbamoyltransferase activity; GO:0004087 carbamoyl-phosphate synthase (ammonia) activity; GO:0004088 carbamoyl-phosphate synthase (glutamine-hydrolyzing) activity; GO:0004151 dihydroorotase activity; GO:0016740 transferase activity; GO:0016741 transferase activity, transferring one-carbo…	K11541	URA2; carbamoyl-phosphate synthase / aspartate carbamoyltransferase [EC:6.3.5.5 2.1.3.2]	map00240 Pyrimidine metabolism; map00250 Alanine, aspartate and glutamate metabolism; map01100 Metabolic pathways	PF00988; PF00117; PF02786; PF02787; PF02142; PF02729; PF00185	Carbamoyl-phosphate synthase small chain, CPSase domain; Glutamine amidotransferase class-I; Carbamoyl-phosphate synthase L chain, ATP binding domain; Carbamoyl-phosphate synthetase large chain, oligomerisation domain; MGS-like domain; Aspartate/ornithine carbamoyltransferase, carbamoyl-P binding domain; Aspartate/ornithine carbamoyltransferase, Asp/Orn binding domain	F	KOG0370	Multifunctional pyrimidine synthesis protein CAD (includes carbamoyl-phophate synthetase, aspartate transcarbamylase, and glutamine amidotransferase)
MGG_01550	NCS1	calcium-binding protein NCS-1 (191 aa)	nucleus	GO:0007154 cell communication; GO:0007165 signal transduction; GO:0009893 positive regulation of metabolic process; GO:0009966 regulation of signal transduction; GO:0009987 cellular process; GO:0010522 regulation of calcium ion transport into cytosol; GO:0010523 negative regulation of calcium ion transport into cytosol; GO:0010562 positive regulation of phosphorus metabolic process; GO:0010646 re…	GO:0000139 Golgi membrane; GO:0005622 intracellular; GO:0005623 cell; GO:0005737 cytoplasm; GO:0005794 Golgi apparatus; GO:0005829 cytosol; GO:0005886 plasma membrane; GO:0012505 endomembrane system; GO:0016020 membrane; GO:0031090 organelle membrane; GO:0031984 organelle subcompartment; GO:0043226 organelle; GO:0043227 membrane-bounded organelle; GO:0043229 intracellular organelle; GO:0043231 in…	GO:0005488 binding; GO:0005509 calcium ion binding; GO:0008047 enzyme activator activity; GO:0019207 kinase regulator activity; GO:0019209 kinase activator activity; GO:0030234 enzyme regulator activity; GO:0043167 ion binding; GO:0043169 cation binding; GO:0046872 metal ion binding; GO:0098744 1-phosphatidylinositol 4-kinase activator activity; GO:0098772 molecular function regulator;	K19932	NCS1; neuronal calcium sensor 1		PF13499	EF-hand domain pair	T	KOG0044	Ca2+ sensor (EF-Hand superfamily)
MGG_01551	.	long-chain-fatty-acid-CoA ligase 1 (696 aa)	cytoplasm	GO:0001676 long-chain fatty acid metabolic process; GO:0006082 organic acid metabolic process; GO:0006139 nucleobase-containing compound metabolic process; GO:0006163 purine nucleotide metabolic process; GO:0006629 lipid metabolic process; GO:0006631 fatty acid metabolic process; GO:0006637 acyl-CoA metabolic process; GO:0006725 cellular aromatic compound metabolic process; GO:0006732 coenzyme me…	GO:0005622 intracellular; GO:0005623 cell; GO:0005737 cytoplasm; GO:0005739 mitochondrion; GO:0005740 mitochondrial envelope; GO:0005741 mitochondrial outer membrane; GO:0005783 endoplasmic reticulum; GO:0005811 lipid particle; GO:0005886 plasma membrane; GO:0010494 cytoplasmic stress granule; GO:0012505 endomembrane system; GO:0016020 membrane; GO:0019867 outer membrane; GO:0031090 organelle mem…	GO:0003824 catalytic activity; GO:0004467 long-chain fatty acid-CoA ligase activity; GO:0015645 fatty acid ligase activity; GO:0016405 CoA-ligase activity; GO:0016874 ligase activity; GO:0016877 ligase activity, forming carbon-sulfur bonds; GO:0016878 acid-thiol ligase activity; GO:0031956 medium-chain fatty acid-CoA ligase activity; GO:0031957 very long-chain fatty acid-CoA ligase activity; GO:0…	K01897	ACSL, fadD; long-chain acyl-CoA synthetase [EC:6.2.1.3]	map00061 Fatty acid biosynthesis; map00071 Fatty acid degradation; map01100 Metabolic pathways; map01212 Fatty acid metabolism; map02024 Quorum sensing; map03320 PPAR signaling pathway; map04146 Peroxisome; map04216 Ferroptosis; map04714 Thermogenesis; map04920 Adipocytokine signaling pathway			I	KOG1180	Acyl-CoA synthetase
MGG_01553	MoLeu1	3-isopropylmalate dehydratase (779 aa)	cytoplasm	GO:0006082 organic acid metabolic process; GO:0006520 cellular amino acid metabolic process; GO:0006551 leucine metabolic process; GO:0006807 nitrogen compound metabolic process; GO:0008152 metabolic process; GO:0008652 cellular amino acid biosynthetic process; GO:0009058 biosynthetic process; GO:0009081 branched-chain amino acid metabolic process; GO:0009082 branched-chain amino acid biosyntheti…	GO:0005622 intracellular; GO:0005623 cell; GO:0005737 cytoplasm; GO:0005829 cytosol; GO:0010494 cytoplasmic stress granule; GO:0032991 macromolecular complex; GO:0035770 ribonucleoprotein granule; GO:0036464 cytoplasmic ribonucleoprotein granule; GO:0043226 organelle; GO:0043228 non-membrane-bounded organelle; GO:0043229 intracellular organelle; GO:0043232 intracellular non-membrane-bounded organ…	GO:0003824 catalytic activity; GO:0003861 3-isopropylmalate dehydratase activity; GO:0016829 lyase activity; GO:0016835 carbon-oxygen lyase activity; GO:0016836 hydro-lyase activity;	K01702	LEU1; 3-isopropylmalate dehydratase [EC:4.2.1.33]	map00290 Valine, leucine and isoleucine biosynthesis; map01100 Metabolic pathways; map01110 Biosynthesis of secondary metabolites; map01210 2-Oxocarboxylic acid metabolism; map01230 Biosynthesis of amino acids	PF00694	Aconitase C-terminal domain	E	KOG0454	3-isopropylmalate dehydratase (aconitase superfamily)
MGG_01557	.	phosphatidylglycerol/phosphatidylinositol transfer protein (179 aa)	cytoplasm	GO:0006810 transport; GO:0006869 lipid transport; GO:0010876 lipid localization; GO:0015850 organic hydroxy compound transport; GO:0015918 sterol transport; GO:0032365 intracellular lipid transport; GO:0032366 intracellular sterol transport; GO:0033036 macromolecule localization; GO:0046907 intracellular transport; GO:0051179 localization; GO:0051234 establishment of localization; GO:0051641 cell…	GO:0000322 storage vacuole; GO:0000323 lytic vacuole; GO:0000324 fungal-type vacuole; GO:0000328 fungal-type vacuole lumen; GO:0005576 extracellular region; GO:0005622 intracellular; GO:0005623 cell; GO:0005737 cytoplasm; GO:0005773 vacuole; GO:0005775 vacuolar lumen; GO:0031974 membrane-enclosed lumen; GO:0043226 organelle; GO:0043227 membrane-bounded organelle; GO:0043229 intracellular organell…					PF02221	ML domain	U	KOG4680	Uncharacterized conserved protein, contains ML domain
MGG_01563	.	ABC transporter (1080 aa)	plasma membrane	GO:0006810 transport; GO:0051179 localization; GO:0051234 establishment of localization; GO:0055085 transmembrane transport;	GO:0000322 storage vacuole; GO:0000323 lytic vacuole; GO:0000324 fungal-type vacuole; GO:0000329 fungal-type vacuole membrane; GO:0005622 intracellular; GO:0005623 cell; GO:0005737 cytoplasm; GO:0005773 vacuole; GO:0005774 vacuolar membrane; GO:0005783 endoplasmic reticulum; GO:0005886 plasma membrane; GO:0012505 endomembrane system; GO:0016020 membrane; GO:0016021 integral component of membrane;…	GO:0003824 catalytic activity; GO:0005215 transporter activity; GO:0015399 primary active transmembrane transporter activity; GO:0015405 P-P-bond-hydrolysis-driven transmembrane transporter activity; GO:0016462 pyrophosphatase activity; GO:0016787 hydrolase activity; GO:0016817 hydrolase activity, acting on acid anhydrides; GO:0016818 hydrolase activity, acting on acid anhydrides, in phosphorus-c…	K05681	ABCG2, CD338; ATP-binding cassette, subfamily G (WHITE), member 2	map01523 Antifolate resistance; map02010 ABC transporters; map04976 Bile secretion	PF00005	ABC transporter	Q	KOG0061	Transporter, ABC superfamily (Breast cancer resistance protein)
MGG_01569	MoYcp4	minor allergen Alt a 7 (205 aa)	cytoplasm				K03809	wrbA; NAD(P)H dehydrogenase (quinone) [EC:1.6.5.2]	map00130 Ubiquinone and other terpenoid-quinone biosynthesis; map01100 Metabolic pathways; map01110 Biosynthesis of secondary metabolites	PF03358	NADPH-dependent FMN reductase	S	KOG3135	1,4-benzoquinone reductase-like; Trp repressor binding protein-like/protoplast-secreted protein
MGG_01572	.	DNA-directed RNA polymerase I subunit RPA2 (1241 aa)	nucleus	GO:0006139 nucleobase-containing compound metabolic process; GO:0006351 transcription, DNA-templated; GO:0006360 transcription from RNA polymerase I promoter; GO:0006725 cellular aromatic compound metabolic process; GO:0006807 nitrogen compound metabolic process; GO:0008152 metabolic process; GO:0009058 biosynthetic process; GO:0009059 macromolecule biosynthetic process; GO:0009303 rRNA transcrip…	GO:0000428 DNA-directed RNA polymerase complex; GO:0005622 intracellular; GO:0005623 cell; GO:0005634 nucleus; GO:0005730 nucleolus; GO:0005736 DNA-directed RNA polymerase I complex; GO:0030880 RNA polymerase complex; GO:0031974 membrane-enclosed lumen; GO:0031981 nuclear lumen; GO:0032991 macromolecular complex; GO:0043226 organelle; GO:0043227 membrane-bounded organelle; GO:0043228 non-membrane…	GO:0003824 catalytic activity; GO:0003899 DNA-directed 5'-3' RNA polymerase activity; GO:0016740 transferase activity; GO:0016772 transferase activity, transferring phosphorus-containing groups; GO:0016779 nucleotidyltransferase activity; GO:0034062 5'-3' RNA polymerase activity; GO:0097747 RNA polymerase activity;	K03002	RPA2, POLR1B; DNA-directed RNA polymerase I subunit RPA2 [EC:2.7.7.6]	map03020 RNA polymerase	PF04561; PF04565; PF06883; PF00562; PF04560	RNA polymerase Rpb2, domain 2; RNA polymerase Rpb2, domain 3; RNA polymerase I, Rpa2 specific domain ; RNA polymerase Rpb2, domain 6; RNA polymerase Rpb2, domain 7	K	KOG0216	RNA polymerase I, second largest subunit
MGG_01575	.	hypothetical protein (166 aa)	extracellular
MGG_01581	.	26S protease regulatory subunit 7 (440 aa)	cytoplasm	GO:0006355 regulation of transcription, DNA-templated; GO:0006357 regulation of transcription from RNA polymerase II promoter; GO:0006508 proteolysis; GO:0006511 ubiquitin-dependent protein catabolic process; GO:0006807 nitrogen compound metabolic process; GO:0006950 response to stress; GO:0007088 regulation of mitotic nuclear division; GO:0007346 regulation of mitotic cell cycle; GO:0008152 meta…	GO:0000502 proteasome complex; GO:0005622 intracellular; GO:0005623 cell; GO:0005634 nucleus; GO:0005737 cytoplasm; GO:0005829 cytosol; GO:0005838 proteasome regulatory particle; GO:0008540 proteasome regulatory particle, base subcomplex; GO:0022624 proteasome accessory complex; GO:0031595 nuclear proteasome complex; GO:0031597 cytosolic proteasome complex; GO:0031974 membrane-enclosed lumen; GO:…	GO:0000166 nucleotide binding; GO:0003824 catalytic activity; GO:0004175 endopeptidase activity; GO:0005488 binding; GO:0005515 protein binding; GO:0005524 ATP binding; GO:0008134 transcription factor binding; GO:0008144 drug binding; GO:0008233 peptidase activity; GO:0016462 pyrophosphatase activity; GO:0016787 hydrolase activity; GO:0016817 hydrolase activity, acting on acid anhydrides; GO:0016…	K03061	PSMC2, RPT1; 26S proteasome regulatory subunit T1	map03050 Proteasome; map05169 Epstein-Barr virus infection	PF00004	ATPase family associated with various cellular activities (AAA)	O	KOG0729	26S proteasome regulatory complex, ATPase RPT1
MGG_01582	.	T-complex protein 1 subunit delta (534 aa)	mitochondria	GO:0006457 protein folding; GO:0006458 'de novo' protein folding; GO:0009987 cellular process; GO:0061077 chaperone-mediated protein folding;	GO:0005622 intracellular; GO:0005623 cell; GO:0005737 cytoplasm; GO:0005829 cytosol; GO:0005832 chaperonin-containing T-complex; GO:0005856 cytoskeleton; GO:0032991 macromolecular complex; GO:0043226 organelle; GO:0043228 non-membrane-bounded organelle; GO:0043229 intracellular organelle; GO:0043232 intracellular non-membrane-bounded organelle; GO:0044424 intracellular part; GO:0044444 cytoplasmi…	GO:0000166 nucleotide binding; GO:0005488 binding; GO:0005515 protein binding; GO:0005524 ATP binding; GO:0008144 drug binding; GO:0017076 purine nucleotide binding; GO:0030554 adenyl nucleotide binding; GO:0032553 ribonucleotide binding; GO:0032555 purine ribonucleotide binding; GO:0032559 adenyl ribonucleotide binding; GO:0035639 purine ribonucleoside triphosphate binding; GO:0036094 small mole…	K09496	CCT4; T-complex protein 1 subunit delta				O	KOG0358	Chaperonin complex component, TCP-1 delta subunit (CCT4)
MGG_01588	.	14-3-3 family protein (273 aa)	cytoplasm	GO:0000003 reproduction; GO:0000075 cell cycle checkpoint; GO:0000076 DNA replication checkpoint; GO:0000077 DNA damage checkpoint; GO:0000122 negative regulation of transcription from RNA polymerase II promoter; GO:0000271 polysaccharide biosynthetic process; GO:0000278 mitotic cell cycle; GO:0000910 cytokinesis; GO:0001100 negative regulation of exit from mitosis; GO:0001402 signal transduction…	GO:0005618 cell wall; GO:0005622 intracellular; GO:0005623 cell; GO:0005634 nucleus; GO:0005737 cytoplasm; GO:0005819 spindle; GO:0005826 actomyosin contractile ring; GO:0005856 cytoskeleton; GO:0005886 plasma membrane; GO:0005938 cell cortex; GO:0009277 fungal-type cell wall; GO:0009986 cell surface; GO:0010494 cytoplasmic stress granule; GO:0015629 actin cytoskeleton; GO:0015630 microtubule cyt…	GO:0001085 RNA polymerase II transcription factor binding; GO:0001102 RNA polymerase II activating transcription factor binding; GO:0003676 nucleic acid binding; GO:0003677 DNA binding; GO:0003688 DNA replication origin binding; GO:0003690 double-stranded DNA binding; GO:0004857 enzyme inhibitor activity; GO:0004860 protein kinase inhibitor activity; GO:0004864 protein phosphatase inhibitor activ…	K06630	YWHAE; 14-3-3 protein epsilon	map04011 MAPK signaling pathway - yeast; map04110 Cell cycle; map04114 Oocyte meiosis; map04151 PI3K-Akt signaling pathway; map04390 Hippo signaling pathway; map04391 Hippo signaling pathway - fly; map04621 NOD-like receptor signaling pathway; map04722 Neurotrophin signaling pathway; map05160 Hepatitis C; map05203 Viral carcinogenesis	PF00244	14-3-3 protein	O	KOG0841	Multifunctional chaperone (14-3-3 family)
MGG_01592	.	eukaryotic translation initiation factor 2 subunit gamma (514 aa)	cytoplasm	GO:0001731 formation of translation preinitiation complex; GO:0002181 cytoplasmic translation; GO:0002183 cytoplasmic translational initiation; GO:0006412 translation; GO:0006413 translational initiation; GO:0006417 regulation of translation; GO:0006450 regulation of translational fidelity; GO:0006518 peptide metabolic process; GO:0006807 nitrogen compound metabolic process; GO:0008152 metabolic …	GO:0005622 intracellular; GO:0005623 cell; GO:0005737 cytoplasm; GO:0005829 cytosol; GO:0005850 eukaryotic translation initiation factor 2 complex; GO:0016282 eukaryotic 43S preinitiation complex; GO:0032991 macromolecular complex; GO:0033290 eukaryotic 48S preinitiation complex; GO:0043614 multi-eIF complex; GO:0044424 intracellular part; GO:0044444 cytoplasmic part; GO:0044464 cell part; GO:007…	GO:0003676 nucleic acid binding; GO:0003723 RNA binding; GO:0003743 translation initiation factor activity; GO:0005488 binding; GO:0005515 protein binding; GO:0008135 translation factor activity, RNA binding; GO:0031369 translation initiation factor binding; GO:0097159 organic cyclic compound binding; GO:1901363 heterocyclic compound binding;	K03242	EIF2S3; translation initiation factor 2 subunit 3	map03013 RNA transport	PF00009; PF03144; PF09173	Elongation factor Tu GTP binding domain; Elongation factor Tu domain 2; Initiation factor eIF2 gamma, C terminal	J	KOG0466	Translation initiation factor 2, gamma subunit (eIF-2gamma; GTPase)
MGG_01593	.	hypothetical protein (499 aa)	plasma membrane
MGG_01594	.	uridylate kinase (330 aa)	mitochondria	GO:0006139 nucleobase-containing compound metabolic process; GO:0006206 pyrimidine nucleobase metabolic process; GO:0006207 'de novo' pyrimidine nucleobase biosynthetic process; GO:0006725 cellular aromatic compound metabolic process; GO:0006753 nucleoside phosphate metabolic process; GO:0006793 phosphorus metabolic process; GO:0006796 phosphate-containing compound metabolic process; GO:0006807 n…	GO:0005622 intracellular; GO:0005623 cell; GO:0005634 nucleus; GO:0005737 cytoplasm; GO:0043226 organelle; GO:0043227 membrane-bounded organelle; GO:0043229 intracellular organelle; GO:0043231 intracellular membrane-bounded organelle; GO:0044424 intracellular part; GO:0044464 cell part;	GO:0003824 catalytic activity; GO:0004017 adenylate kinase activity; GO:0009041 uridylate kinase activity; GO:0016301 kinase activity; GO:0016740 transferase activity; GO:0016772 transferase activity, transferring phosphorus-containing groups; GO:0016776 phosphotransferase activity, phosphate group as acceptor; GO:0019205 nucleobase-containing compound kinase activity; GO:0050145 nucleoside phosp…	K13800	CMPK1, UMPK; UMP-CMP kinase [EC:2.7.4.14]	map00240 Pyrimidine metabolism; map00983 Drug metabolism - other enzymes; map01100 Metabolic pathways	PF00406	Adenylate kinase	F	KOG3079	Uridylate kinase/adenylate kinase
MGG_01596	.	CAMK/RAD53 protein kinase (690 aa)	nucleus	GO:0000075 cell cycle checkpoint; GO:0000077 DNA damage checkpoint; GO:0006139 nucleobase-containing compound metabolic process; GO:0006259 DNA metabolic process; GO:0006260 DNA replication; GO:0006261 DNA-dependent DNA replication; GO:0006275 regulation of DNA replication; GO:0006464 cellular protein modification process; GO:0006468 protein phosphorylation; GO:0006725 cellular aromatic compound …	GO:0005622 intracellular; GO:0005623 cell; GO:0005634 nucleus; GO:0043226 organelle; GO:0043227 membrane-bounded organelle; GO:0043229 intracellular organelle; GO:0043231 intracellular membrane-bounded organelle; GO:0044424 intracellular part; GO:0044464 cell part;	GO:0003824 catalytic activity; GO:0004672 protein kinase activity; GO:0004674 protein serine/threonine kinase activity; GO:0004683 calmodulin-dependent protein kinase activity; GO:0005488 binding; GO:0005515 protein binding; GO:0005516 calmodulin binding; GO:0016301 kinase activity; GO:0016740 transferase activity; GO:0016772 transferase activity, transferring phosphorus-containing groups; GO:001…	K06641	CHEK2; serine/threonine-protein kinase CHEK2 [EC:2.7.11.1]	map04110 Cell cycle; map04111 Cell cycle - yeast; map04115 p53 signaling pathway; map04218 Cellular senescence; map05166 Human T-cell leukemia virus 1 infection	PF00069	Protein kinase domain	D	KOG0615	Serine/threonine protein kinase Chk2 and related proteins
MGG_01605	.	FAD binding domain-containing protein (653 aa)	cytoplasm,nucleus									CH	KOG3855	Monooxygenase involved in coenzyme Q (ubiquinone) biosynthesis
MGG_01606	.	methylmalonate-semialdehyde dehydrogenase (579 aa)	mitochondria				K00140	mmsA, iolA, ALDH6A1; malonate-semialdehyde dehydrogenase (acetylating) / methylmalonate-semialdehyde dehydrogenase [EC:1.2.1.18 1.2.1.27]	map00280 Valine, leucine and isoleucine degradation; map00410 beta-Alanine metabolism; map00562 Inositol phosphate metabolism; map00640 Propanoate metabolism; map01100 Metabolic pathways; map01200 Carbon metabolism			C	KOG2449	Methylmalonate semialdehyde dehydrogenase
MGG_01607	.	calnexin (578 aa)	cytoplasm	GO:0006457 protein folding; GO:0006508 proteolysis; GO:0006511 ubiquitin-dependent protein catabolic process; GO:0006807 nitrogen compound metabolic process; GO:0006915 apoptotic process; GO:0006950 response to stress; GO:0007154 cell communication; GO:0008152 metabolic process; GO:0008219 cell death; GO:0009056 catabolic process; GO:0009057 macromolecule catabolic process; GO:0009266 response to…	GO:0000322 storage vacuole; GO:0000323 lytic vacuole; GO:0000324 fungal-type vacuole; GO:0005622 intracellular; GO:0005623 cell; GO:0005737 cytoplasm; GO:0005773 vacuole; GO:0005783 endoplasmic reticulum; GO:0005789 endoplasmic reticulum membrane; GO:0012505 endomembrane system; GO:0016020 membrane; GO:0016021 integral component of membrane; GO:0030176 integral component of endoplasmic reticulum …	GO:0005488 binding; GO:0005509 calcium ion binding; GO:0005515 protein binding; GO:0043167 ion binding; GO:0043169 cation binding; GO:0046872 metal ion binding; GO:0051082 unfolded protein binding;	K08054	CANX; calnexin	map04141 Protein processing in endoplasmic reticulum; map04145 Phagosome; map04612 Antigen processing and presentation; map04918 Thyroid hormone synthesis; map05166 Human T-cell leukemia virus 1 infection			O	KOG0675	Calnexin
MGG_01609	.	hypothetical protein (183 aa)	extracellular
MGG_01620	MoVelB	developmental regulator VelB (442 aa)	nucleus	GO:0000003 reproduction; GO:0003006 developmental process involved in reproduction; GO:0005975 carbohydrate metabolic process; GO:0005984 disaccharide metabolic process; GO:0005991 trehalose metabolic process; GO:0005992 trehalose biosynthetic process; GO:0006725 cellular aromatic compound metabolic process; GO:0007049 cell cycle; GO:0008152 metabolic process; GO:0009058 biosynthetic process; GO:…	GO:0005622 intracellular; GO:0005623 cell; GO:0005634 nucleus; GO:0005737 cytoplasm; GO:0043226 organelle; GO:0043227 membrane-bounded organelle; GO:0043229 intracellular organelle; GO:0043231 intracellular membrane-bounded organelle; GO:0044424 intracellular part; GO:0044464 cell part;
MGG_01622	.	uroporphyrinogen decarboxylase (368 aa)	cytoplasm	GO:0006725 cellular aromatic compound metabolic process; GO:0006778 porphyrin-containing compound metabolic process; GO:0006779 porphyrin-containing compound biosynthetic process; GO:0006783 heme biosynthetic process; GO:0006807 nitrogen compound metabolic process; GO:0008152 metabolic process; GO:0009058 biosynthetic process; GO:0009987 cellular process; GO:0018130 heterocycle biosynthetic proce…	GO:0005622 intracellular; GO:0005623 cell; GO:0005634 nucleus; GO:0005737 cytoplasm; GO:0005829 cytosol; GO:0043226 organelle; GO:0043227 membrane-bounded organelle; GO:0043229 intracellular organelle; GO:0043231 intracellular membrane-bounded organelle; GO:0044424 intracellular part; GO:0044444 cytoplasmic part; GO:0044464 cell part;	GO:0003824 catalytic activity; GO:0004853 uroporphyrinogen decarboxylase activity; GO:0016829 lyase activity; GO:0016830 carbon-carbon lyase activity; GO:0016831 carboxy-lyase activity;	K01599	hemE, UROD; uroporphyrinogen decarboxylase [EC:4.1.1.37]	map00860 Porphyrin and chlorophyll metabolism; map01100 Metabolic pathways; map01110 Biosynthesis of secondary metabolites	PF01208	Uroporphyrinogen decarboxylase (URO-D)	H	KOG2872	Uroporphyrinogen decarboxylase
MGG_01629	.	hypothetical protein (309 aa)	mitochondria							PF02152	Dihydroneopterin aldolase
MGG_01631	.	UTP-glucose-1-phosphate uridylyltransferase (530 aa)	cytoplasm	GO:0000271 polysaccharide biosynthetic process; GO:0005975 carbohydrate metabolic process; GO:0005976 polysaccharide metabolic process; GO:0005977 glycogen metabolic process; GO:0005978 glycogen biosynthetic process; GO:0005984 disaccharide metabolic process; GO:0005991 trehalose metabolic process; GO:0005992 trehalose biosynthetic process; GO:0006011 UDP-glucose metabolic process; GO:0006073 cel…	GO:0005618 cell wall; GO:0005622 intracellular; GO:0005623 cell; GO:0005737 cytoplasm; GO:0005886 plasma membrane; GO:0009277 fungal-type cell wall; GO:0009986 cell surface; GO:0010494 cytoplasmic stress granule; GO:0016020 membrane; GO:0030312 external encapsulating structure; GO:0030445 yeast-form cell wall; GO:0032991 macromolecular complex; GO:0035770 ribonucleoprotein granule; GO:0036464 cyt…	GO:0003824 catalytic activity; GO:0003983 UTP:glucose-1-phosphate uridylyltransferase activity; GO:0016740 transferase activity; GO:0016772 transferase activity, transferring phosphorus-containing groups; GO:0016779 nucleotidyltransferase activity; GO:0051748 UTP-monosaccharide-1-phosphate uridylyltransferase activity; GO:0070569 uridylyltransferase activity;	K00963	UGP2, galU, galF; UTP--glucose-1-phosphate uridylyltransferase [EC:2.7.7.9]	map00040 Pentose and glucuronate interconversions; map00052 Galactose metabolism; map00500 Starch and sucrose metabolism; map00520 Amino sugar and nucleotide sugar metabolism; map01100 Metabolic pathways; map01130 Biosynthesis of antibiotics			H	KOG2638	UDP-glucose pyrophosphorylase
MGG_01637	.	phosphomannomutase (265 aa)	cytoplasm	GO:0005975 carbohydrate metabolic process; GO:0005996 monosaccharide metabolic process; GO:0006013 mannose metabolic process; GO:0006464 cellular protein modification process; GO:0006486 protein glycosylation; GO:0006487 protein N-linked glycosylation; GO:0006605 protein targeting; GO:0006807 nitrogen compound metabolic process; GO:0006810 transport; GO:0006886 intracellular protein transport; GO…	GO:0005576 extracellular region; GO:0005622 intracellular; GO:0005623 cell; GO:0005737 cytoplasm; GO:0005829 cytosol; GO:0010494 cytoplasmic stress granule; GO:0031012 extracellular matrix; GO:0032991 macromolecular complex; GO:0035770 ribonucleoprotein granule; GO:0036464 cytoplasmic ribonucleoprotein granule; GO:0043226 organelle; GO:0043228 non-membrane-bounded organelle; GO:0043229 intracellu…	GO:0003824 catalytic activity; GO:0004615 phosphomannomutase activity; GO:0016853 isomerase activity; GO:0016866 intramolecular transferase activity; GO:0016868 intramolecular transferase activity, phosphotransferases;	K17497	PMM; phosphomannomutase [EC:5.4.2.8]	map00051 Fructose and mannose metabolism; map00520 Amino sugar and nucleotide sugar metabolism; map01100 Metabolic pathways; map01110 Biosynthesis of secondary metabolites; map01130 Biosynthesis of antibiotics			I	KOG3189	Phosphomannomutase
MGG_01648	.	tRNA dihydrouridine synthase (442 aa)	mitochondria	GO:0002943 tRNA dihydrouridine synthesis; GO:0006139 nucleobase-containing compound metabolic process; GO:0006396 RNA processing; GO:0006399 tRNA metabolic process; GO:0006400 tRNA modification; GO:0006725 cellular aromatic compound metabolic process; GO:0006807 nitrogen compound metabolic process; GO:0008033 tRNA processing; GO:0008152 metabolic process; GO:0009451 RNA modification; GO:0009987 c…	GO:0005622 intracellular; GO:0005623 cell; GO:0005634 nucleus; GO:0005737 cytoplasm; GO:0043226 organelle; GO:0043227 membrane-bounded organelle; GO:0043229 intracellular organelle; GO:0043231 intracellular membrane-bounded organelle; GO:0044424 intracellular part; GO:0044464 cell part;	GO:0003824 catalytic activity; GO:0016491 oxidoreductase activity; GO:0016627 oxidoreductase activity, acting on the CH-CH group of donors; GO:0017150 tRNA dihydrouridine synthase activity;	K05543	DUS2; tRNA-dihydrouridine synthase 2 [EC:1.3.1.91]				J	KOG2334	tRNA-dihydrouridine synthase
MGG_01655	.	copper radical oxidase (1004 aa)	extracellular							PF01822; PF09118	WSC domain; Domain of unknown function (DUF1929)	GO	KOG4157	beta-1,6-N-acetylglucosaminyltransferase, contains WSC domain
MGG_01661	MoKMT3	histone-lysine N-methyltransferase (947 aa)	nucleus	GO:0000003 reproduction; GO:0000018 regulation of DNA recombination; GO:0003006 developmental process involved in reproduction; GO:0006139 nucleobase-containing compound metabolic process; GO:0006275 regulation of DNA replication; GO:0006325 chromatin organization; GO:0006351 transcription, DNA-templated; GO:0006353 DNA-templated transcription, termination; GO:0006354 DNA-templated transcription,…	GO:0000228 nuclear chromosome; GO:0000428 DNA-directed RNA polymerase complex; GO:0000785 chromatin; GO:0000790 nuclear chromatin; GO:0005622 intracellular; GO:0005623 cell; GO:0005634 nucleus; GO:0005654 nucleoplasm; GO:0005694 chromosome; GO:0005737 cytoplasm; GO:0005829 cytosol; GO:0016591 DNA-directed RNA polymerase II, holoenzyme; GO:0030880 RNA polymerase complex; GO:0031974 membrane-enclos…	GO:0003824 catalytic activity; GO:0008168 methyltransferase activity; GO:0008170 N-methyltransferase activity; GO:0008276 protein methyltransferase activity; GO:0008757 S-adenosylmethionine-dependent methyltransferase activity; GO:0016278 lysine N-methyltransferase activity; GO:0016279 protein-lysine N-methyltransferase activity; GO:0016740 transferase activity; GO:0016741 transferase activity, t…	K23700	SET2; [histone H3]-lysine36 N-trimethyltransferase [EC:2.1.1.359]	map00310 Lysine degradation; map01100 Metabolic pathways	PF08236	SRI (Set2 Rpb1 interacting) domain	U	KOG4442	Clathrin coat binding protein/Huntingtin interacting protein HIP1, involved in regulation of endocytosis
MGG_01663	Bhlh4	helix-loop-helix DNA binding protein (311 aa)	nucleus	GO:0000096 sulfur amino acid metabolic process; GO:0000097 sulfur amino acid biosynthetic process; GO:0000103 sulfate assimilation; GO:0000122 negative regulation of transcription from RNA polymerase II promoter; GO:0000429 carbon catabolite regulation of transcription from RNA polymerase II promoter; GO:0000430 regulation of transcription from RNA polymerase II promoter by glucose; GO:0000432 po…	GO:0000228 nuclear chromosome; GO:0000775 chromosome, centromeric region; GO:0000776 kinetochore; GO:0000785 chromatin; GO:0000790 nuclear chromatin; GO:0005622 intracellular; GO:0005623 cell; GO:0005634 nucleus; GO:0005654 nucleoplasm; GO:0005667 transcription factor complex; GO:0005694 chromosome; GO:0005737 cytoplasm; GO:0005739 mitochondrion; GO:0031974 membrane-enclosed lumen; GO:0031981 nuc…	GO:0000976 transcription regulatory region sequence-specific DNA binding; GO:0000977 RNA polymerase II regulatory region sequence-specific DNA binding; GO:0000978 RNA polymerase II core promoter proximal region sequence-specific DNA binding; GO:0000981 RNA polymerase II transcription factor activity, sequence-specific DNA binding; GO:0000982 transcription factor activity, RNA polymerase II core p…	K22484	CBF1; transcriptional regulator CBF1		PF00010	Helix-loop-helix DNA-binding domain	K	KOG1318	Helix loop helix transcription factor EB
MGG_01666	.	CCR4-NOT transcription complex subunit 7 (522 aa)	cytoplasm,nucleus	GO:0000288 nuclear-transcribed mRNA catabolic process, deadenylation-dependent decay; GO:0000289 nuclear-transcribed mRNA poly(A) tail shortening; GO:0000291 nuclear-transcribed mRNA catabolic process, exonucleolytic; GO:0000956 nuclear-transcribed mRNA catabolic process; GO:0006139 nucleobase-containing compound metabolic process; GO:0006351 transcription, DNA-templated; GO:0006354 DNA-templated…	GO:0000932 P-body; GO:0005622 intracellular; GO:0005623 cell; GO:0005737 cytoplasm; GO:0005937 mating projection; GO:0030014 CCR4-NOT complex; GO:0030015 CCR4-NOT core complex; GO:0030427 site of polarized growth; GO:0032991 macromolecular complex; GO:0035770 ribonucleoprotein granule; GO:0036464 cytoplasmic ribonucleoprotein granule; GO:0042995 cell projection; GO:0043226 organelle; GO:0043228 n…	GO:0000175 3'-5'-exoribonuclease activity; GO:0003676 nucleic acid binding; GO:0003723 RNA binding; GO:0003729 mRNA binding; GO:0003824 catalytic activity; GO:0004518 nuclease activity; GO:0004527 exonuclease activity; GO:0004532 exoribonuclease activity; GO:0004535 poly(A)-specific ribonuclease activity; GO:0004540 ribonuclease activity; GO:0005488 binding; GO:0008408 3'-5' exonuclease activity;…	K12581	CNOT7_8, CAF1, POP2; CCR4-NOT transcription complex subunit 7/8	map03018 RNA degradation			A	KOG0304	mRNA deadenylase subunit
MGG_01674	.	multidrug resistance-associated protein 1 (1547 aa)	plasma membrane	GO:0006518 peptide metabolic process; GO:0006575 cellular modified amino acid metabolic process; GO:0006749 glutathione metabolic process; GO:0006790 sulfur compound metabolic process; GO:0006807 nitrogen compound metabolic process; GO:0006810 transport; GO:0006811 ion transport; GO:0006820 anion transport; GO:0006835 dicarboxylic acid transport; GO:0006857 oligopeptide transport; GO:0006950 resp…	GO:0000322 storage vacuole; GO:0000323 lytic vacuole; GO:0000324 fungal-type vacuole; GO:0000329 fungal-type vacuole membrane; GO:0005622 intracellular; GO:0005623 cell; GO:0005737 cytoplasm; GO:0005773 vacuole; GO:0005774 vacuolar membrane; GO:0016020 membrane; GO:0016021 integral component of membrane; GO:0031090 organelle membrane; GO:0031224 intrinsic component of membrane; GO:0043226 organel…	GO:0003824 catalytic activity; GO:0005215 transporter activity; GO:0005310 dicarboxylic acid transmembrane transporter activity; GO:0005342 organic acid transmembrane transporter activity; GO:0008509 anion transmembrane transporter activity; GO:0008514 organic anion transmembrane transporter activity; GO:0015075 ion transmembrane transporter activity; GO:0015127 bilirubin transmembrane transporte…	K05665	ABCC1; ATP-binding cassette, subfamily C (CFTR/MRP), member 1 [EC:7.6.2.3]	map01523 Antifolate resistance; map02010 ABC transporters; map04071 Sphingolipid signaling pathway; map04977 Vitamin digestion and absorption; map05206 MicroRNAs in cancer	PF00005	ABC transporter	Q	KOG0054	Multidrug resistance-associated protein/mitoxantrone resistance protein, ABC superfamily
MGG_01683	.	ubiquitin carboxyl-terminal hydrolase (253 aa)	cytoplasm	GO:0006464 cellular protein modification process; GO:0006508 proteolysis; GO:0006807 nitrogen compound metabolic process; GO:0008152 metabolic process; GO:0009987 cellular process; GO:0010992 ubiquitin homeostasis; GO:0016579 protein deubiquitination; GO:0019538 protein metabolic process; GO:0019725 cellular homeostasis; GO:0036211 protein modification process; GO:0042592 homeostatic process; GO:…	GO:0005622 intracellular; GO:0005623 cell; GO:0005737 cytoplasm; GO:0044424 intracellular part; GO:0044464 cell part;	GO:0003824 catalytic activity; GO:0004843 thiol-dependent ubiquitin-specific protease activity; GO:0008233 peptidase activity; GO:0008234 cysteine-type peptidase activity; GO:0016787 hydrolase activity; GO:0019783 ubiquitin-like protein-specific protease activity; GO:0036459 thiol-dependent ubiquitinyl hydrolase activity; GO:0070011 peptidase activity, acting on L-amino acid peptides; GO:0101005 …	K05609	UCHL3, YUH1; ubiquitin carboxyl-terminal hydrolase L3 [EC:3.4.19.12]		PF01088	Ubiquitin carboxyl-terminal hydrolase, family 1	O	KOG1415	Ubiquitin C-terminal hydrolase UCHL1
MGG_01687	.	3-hydroxyisobutyrate dehydrogenase (341 aa)	mitochondria				K23146	HPD1; 3-hydroxypropionate dehydrogenase [EC:1.1.1.59]	map00410 beta-Alanine metabolism; map00640 Propanoate metabolism; map01100 Metabolic pathways; map01200 Carbon metabolism	PF03446	NAD binding domain of 6-phosphogluconate dehydrogenase	E	KOG0409	Predicted dehydrogenase
MGG_01689	.	rho GDP dissociation inhibitor (200 aa)	nucleus	GO:0006996 organelle organization; GO:0007010 cytoskeleton organization; GO:0007015 actin filament organization; GO:0007154 cell communication; GO:0007165 signal transduction; GO:0007264 small GTPase mediated signal transduction; GO:0009987 cellular process; GO:0016043 cellular component organization; GO:0023052 signaling; GO:0030029 actin filament-based process; GO:0030036 actin cytoskeleton org…	GO:0005622 intracellular; GO:0005623 cell; GO:0005737 cytoplasm; GO:0005829 cytosol; GO:0005886 plasma membrane; GO:0005933 cellular bud; GO:0005934 cellular bud tip; GO:0005935 cellular bud neck; GO:0016020 membrane; GO:0030427 site of polarized growth; GO:0044424 intracellular part; GO:0044444 cytoplasmic part; GO:0044464 cell part; GO:0071944 cell periphery;	GO:0005092 GDP-dissociation inhibitor activity; GO:0005094 Rho GDP-dissociation inhibitor activity; GO:0030234 enzyme regulator activity; GO:0030695 GTPase regulator activity; GO:0060589 nucleoside-triphosphatase regulator activity; GO:0098772 molecular function regulator;	K12462	ARHGDI, RHOGDI; Rho GDP-dissociation inhibitor	map04722 Neurotrophin signaling pathway; map04962 Vasopressin-regulated water reabsorption	PF02115	RHO protein GDP dissociation inhibitor	T	KOG3205	Rho GDP-dissociation inhibitor
MGG_01710	.	chorismate mutase (267 aa)	nucleus	GO:0000162 tryptophan biosynthetic process; GO:0006082 organic acid metabolic process; GO:0006520 cellular amino acid metabolic process; GO:0006558 L-phenylalanine metabolic process; GO:0006568 tryptophan metabolic process; GO:0006570 tyrosine metabolic process; GO:0006571 tyrosine biosynthetic process; GO:0006576 cellular biogenic amine metabolic process; GO:0006586 indolalkylamine metabolic pro…	GO:0005622 intracellular; GO:0005623 cell; GO:0005634 nucleus; GO:0005737 cytoplasm; GO:0043226 organelle; GO:0043227 membrane-bounded organelle; GO:0043229 intracellular organelle; GO:0043231 intracellular membrane-bounded organelle; GO:0044424 intracellular part; GO:0044464 cell part;	GO:0003824 catalytic activity; GO:0004106 chorismate mutase activity; GO:0016853 isomerase activity; GO:0016866 intramolecular transferase activity;	K01850	E5.4.99.5; chorismate mutase [EC:5.4.99.5]	map00400 Phenylalanine, tyrosine and tryptophan biosynthesis; map01100 Metabolic pathways; map01110 Biosynthesis of secondary metabolites; map01130 Biosynthesis of antibiotics; map01230 Biosynthesis of amino acids			E	KOG0795	Chorismate mutase
MGG_01720	.	transcription regulatory protein SWI3 (705 aa)	cytoplasm	GO:0000429 carbon catabolite regulation of transcription from RNA polymerase II promoter; GO:0000436 carbon catabolite activation of transcription from RNA polymerase II promoter; GO:0005975 carbohydrate metabolic process; GO:0005984 disaccharide metabolic process; GO:0005985 sucrose metabolic process; GO:0005987 sucrose catabolic process; GO:0006066 alcohol metabolic process; GO:0006325 chromati…	GO:0000228 nuclear chromosome; GO:0000785 chromatin; GO:0000790 nuclear chromatin; GO:0005622 intracellular; GO:0005623 cell; GO:0005634 nucleus; GO:0005694 chromosome; GO:0005737 cytoplasm; GO:0005829 cytosol; GO:0016514 SWI/SNF complex; GO:0016586 RSC complex; GO:0031974 membrane-enclosed lumen; GO:0031981 nuclear lumen; GO:0032991 macromolecular complex; GO:0043226 organelle; GO:0043227 membra…	GO:0003676 nucleic acid binding; GO:0003677 DNA binding; GO:0005488 binding; GO:0005515 protein binding; GO:0042393 histone binding; GO:0097159 organic cyclic compound binding; GO:1901363 heterocyclic compound binding;	K11649	SMARCC; SWI/SNF related-matrix-associated actin-dependent regulator of chromatin subfamily C	map04714 Thermogenesis; map05225 Hepatocellular carcinoma	PF04433; PF00249	SWIRM domain; Myb-like DNA-binding domain	B	KOG1279	Chromatin remodeling factor subunit and related transcription factors
MGG_01722	MoCAP1	adenylyl cyclase-associated protein (534 aa)	mitochondria	GO:0000902 cell morphogenesis; GO:0006996 organelle organization; GO:0007010 cytoskeleton organization; GO:0007015 actin filament organization; GO:0007154 cell communication; GO:0007163 establishment or maintenance of cell polarity; GO:0007165 signal transduction; GO:0007264 small GTPase mediated signal transduction; GO:0007265 Ras protein signal transduction; GO:0008064 regulation of actin polym…	GO:0000935 barrier septum; GO:0005622 intracellular; GO:0005623 cell; GO:0005737 cytoplasm; GO:0005856 cytoskeleton; GO:0005937 mating projection; GO:0005938 cell cortex; GO:0015629 actin cytoskeleton; GO:0030427 site of polarized growth; GO:0030428 cell septum; GO:0030479 actin cortical patch; GO:0030863 cortical cytoskeleton; GO:0030864 cortical actin cytoskeleton; GO:0032153 cell division site…	GO:0003779 actin binding; GO:0005488 binding; GO:0005515 protein binding; GO:0008092 cytoskeletal protein binding; GO:0008179 adenylate cyclase binding; GO:0019899 enzyme binding;	K17261	CAP1_2, SRV2; adenylyl cyclase-associated protein				TZ	KOG2675	Adenylate cyclase-associated protein (CAP/Srv2p)
MGG_01723	MoLLD1	cytochrome b2 (495 aa)	cytoplasm				K00101	lldD; L-lactate dehydrogenase (cytochrome) [EC:1.1.2.3]	map00620 Pyruvate metabolism; map01100 Metabolic pathways	PF00173; PF01070	Cytochrome b5-like Heme/Steroid binding domain; FMN-dependent dehydrogenase	C	KOG0538	Glycolate oxidase
MGG_01725	.	deoxyhypusine hydroxylase (336 aa)	cytoplasm	GO:0000226 microtubule cytoskeleton organization; GO:0006417 regulation of translation; GO:0006464 cellular protein modification process; GO:0006807 nitrogen compound metabolic process; GO:0006996 organelle organization; GO:0007010 cytoskeleton organization; GO:0007017 microtubule-based process; GO:0008152 metabolic process; GO:0008612 peptidyl-lysine modification to peptidyl-hypusine; GO:0009058…	GO:0005622 intracellular; GO:0005623 cell; GO:0005634 nucleus; GO:0005737 cytoplasm; GO:0043226 organelle; GO:0043227 membrane-bounded organelle; GO:0043229 intracellular organelle; GO:0043231 intracellular membrane-bounded organelle; GO:0044424 intracellular part; GO:0044464 cell part;	GO:0003824 catalytic activity; GO:0004497 monooxygenase activity; GO:0016491 oxidoreductase activity; GO:0016705 oxidoreductase activity, acting on paired donors, with incorporation or reduction of molecular oxygen; GO:0019135 deoxyhypusine monooxygenase activity;	K06072	DOHH; deoxyhypusine monooxygenase [EC:1.14.99.29]				C	KOG0567	HEAT repeat-containing protein
MGG_01728	MET13	methylenetetrahydrofolate reductase 1 (632 aa)	cytoplasm	GO:0000096 sulfur amino acid metabolic process; GO:0000097 sulfur amino acid biosynthetic process; GO:0006082 organic acid metabolic process; GO:0006520 cellular amino acid metabolic process; GO:0006555 methionine metabolic process; GO:0006730 one-carbon metabolic process; GO:0006790 sulfur compound metabolic process; GO:0006807 nitrogen compound metabolic process; GO:0008152 metabolic process; G…	GO:0005622 intracellular; GO:0005623 cell; GO:0005737 cytoplasm; GO:0005739 mitochondrion; GO:0005829 cytosol; GO:0043226 organelle; GO:0043227 membrane-bounded organelle; GO:0043229 intracellular organelle; GO:0043231 intracellular membrane-bounded organelle; GO:0044424 intracellular part; GO:0044444 cytoplasmic part; GO:0044464 cell part;	GO:0003824 catalytic activity; GO:0004489 methylenetetrahydrofolate reductase (NAD(P)H) activity; GO:0016491 oxidoreductase activity; GO:0016645 oxidoreductase activity, acting on the CH-NH group of donors; GO:0016646 oxidoreductase activity, acting on the CH-NH group of donors, NAD or NADP as acceptor;	K00297	metF, MTHFR; methylenetetrahydrofolate reductase (NADPH) [EC:1.5.1.20]	map00670 One carbon pool by folate; map00720 Carbon fixation pathways in prokaryotes; map01100 Metabolic pathways; map01120 Microbial metabolism in diverse environments; map01200 Carbon metabolism; map01523 Antifolate resistance	PF02219	Methylenetetrahydrofolate reductase	E	KOG0564	5,10-methylenetetrahydrofolate reductase
MGG_01729	.	hypothetical protein (304 aa)	plasma membrane
MGG_01732	.	3-carboxymuconate cyclase (397 aa)	extracellular
MGG_01734	FZC4	C6 zinc finger domain-containing protein (699 aa)	nucleus							PF00172	Fungal Zn(2)-Cys(6) binuclear cluster domain
MGG_01742	.	elongation factor 2 (845 aa)	cytoplasm	GO:0002181 cytoplasmic translation; GO:0002182 cytoplasmic translational elongation; GO:0006412 translation; GO:0006414 translational elongation; GO:0006417 regulation of translation; GO:0006448 regulation of translational elongation; GO:0006518 peptide metabolic process; GO:0006807 nitrogen compound metabolic process; GO:0008152 metabolic process; GO:0009058 biosynthetic process; GO:0009059 macr…	GO:0005618 cell wall; GO:0005622 intracellular; GO:0005623 cell; GO:0005737 cytoplasm; GO:0005829 cytosol; GO:0005840 ribosome; GO:0005886 plasma membrane; GO:0009277 fungal-type cell wall; GO:0009986 cell surface; GO:0016020 membrane; GO:0030312 external encapsulating structure; GO:0030445 yeast-form cell wall; GO:0032991 macromolecular complex; GO:0043226 organelle; GO:0043228 non-membrane-boun…	GO:0000166 nucleotide binding; GO:0001882 nucleoside binding; GO:0001883 purine nucleoside binding; GO:0003676 nucleic acid binding; GO:0003723 RNA binding; GO:0003746 translation elongation factor activity; GO:0003824 catalytic activity; GO:0003924 GTPase activity; GO:0005488 binding; GO:0005525 GTP binding; GO:0008135 translation factor activity, RNA binding; GO:0008144 drug binding; GO:0016462…	K03234	EEF2; elongation factor 2	map04152 AMPK signaling pathway; map04921 Oxytocin signaling pathway	PF00009; PF03144; PF03764; PF00679	Elongation factor Tu GTP binding domain; Elongation factor Tu domain 2; Elongation factor G, domain IV; Elongation factor G C-terminus	J	KOG0469	Elongation factor 2
MGG_01743	.	carbamoyl-phosphate synthase subunit arginine-specific small (472 aa)	mitochondria	GO:0000050 urea cycle; GO:0006082 organic acid metabolic process; GO:0006520 cellular amino acid metabolic process; GO:0006525 arginine metabolic process; GO:0006526 arginine biosynthetic process; GO:0006807 nitrogen compound metabolic process; GO:0008152 metabolic process; GO:0008652 cellular amino acid biosynthetic process; GO:0009058 biosynthetic process; GO:0009064 glutamine family amino acid…	GO:0005622 intracellular; GO:0005623 cell; GO:0005737 cytoplasm; GO:0005739 mitochondrion; GO:0005759 mitochondrial matrix; GO:0005951 carbamoyl-phosphate synthase complex; GO:0010494 cytoplasmic stress granule; GO:0031974 membrane-enclosed lumen; GO:0032991 macromolecular complex; GO:0035770 ribonucleoprotein granule; GO:0036464 cytoplasmic ribonucleoprotein granule; GO:0043226 organelle; GO:004…	GO:0003824 catalytic activity; GO:0004088 carbamoyl-phosphate synthase (glutamine-hydrolyzing) activity; GO:0016874 ligase activity; GO:0016879 ligase activity, forming carbon-nitrogen bonds; GO:0016884 carbon-nitrogen ligase activity, with glutamine as amido-N-donor;	K01956	carA, CPA1; carbamoyl-phosphate synthase small subunit [EC:6.3.5.5]	map00240 Pyrimidine metabolism; map00250 Alanine, aspartate and glutamate metabolism; map01100 Metabolic pathways	PF00988; PF00117	Carbamoyl-phosphate synthase small chain, CPSase domain; Glutamine amidotransferase class-I	EF	KOG0370	Multifunctional pyrimidine synthesis protein CAD (includes carbamoyl-phophate synthetase, aspartate transcarbamylase, and glutamine amidotransferase)
MGG_01744	ETFB	electron transfer flavoprotein subunit beta (258 aa)	cytoplasm,mitochondria	GO:0006091 generation of precursor metabolites and energy; GO:0008152 metabolic process; GO:0009987 cellular process; GO:0015980 energy derivation by oxidation of organic compounds; GO:0022900 electron transport chain; GO:0022904 respiratory electron transport chain; GO:0044237 cellular metabolic process; GO:0045333 cellular respiration; GO:0055114 oxidation-reduction process;	GO:0005622 intracellular; GO:0005623 cell; GO:0005737 cytoplasm; GO:0005739 mitochondrion; GO:0005829 cytosol; GO:0043226 organelle; GO:0043227 membrane-bounded organelle; GO:0043229 intracellular organelle; GO:0043231 intracellular membrane-bounded organelle; GO:0044424 intracellular part; GO:0044444 cytoplasmic part; GO:0044464 cell part;	GO:0003824 catalytic activity; GO:0009055 electron carrier activity; GO:0016491 oxidoreductase activity;	K03521	fixA, etfB; electron transfer flavoprotein beta subunit		PF01012	Electron transfer flavoprotein domain	C	KOG3180	Electron transfer flavoprotein, beta subunit
MGG_01752	.	hypothetical protein (354 aa)	nucleus
MGG_01759	.	DNA replication licensing factor mcm3 (897 aa)	nucleus	GO:0000278 mitotic cell cycle; GO:0000724 double-strand break repair via homologous recombination; GO:0000725 recombinational repair; GO:0000727 double-strand break repair via break-induced replication; GO:0006139 nucleobase-containing compound metabolic process; GO:0006259 DNA metabolic process; GO:0006260 DNA replication; GO:0006261 DNA-dependent DNA replication; GO:0006267 pre-replicative comp…	GO:0000228 nuclear chromosome; GO:0000785 chromatin; GO:0000790 nuclear chromatin; GO:0005622 intracellular; GO:0005623 cell; GO:0005634 nucleus; GO:0005654 nucleoplasm; GO:0005656 nuclear pre-replicative complex; GO:0005657 replication fork; GO:0005694 chromosome; GO:0005737 cytoplasm; GO:0031261 DNA replication preinitiation complex; GO:0031298 replication fork protection complex; GO:0031974 me…	GO:0003676 nucleic acid binding; GO:0003677 DNA binding; GO:0003682 chromatin binding; GO:0003688 DNA replication origin binding; GO:0003690 double-stranded DNA binding; GO:0005488 binding; GO:0043565 sequence-specific DNA binding; GO:0097159 organic cyclic compound binding; GO:1901363 heterocyclic compound binding; GO:1990837 sequence-specific double-stranded DNA binding;	K02541	MCM3; DNA replication licensing factor MCM3 [EC:3.6.4.12]	map03030 DNA replication; map04110 Cell cycle; map04111 Cell cycle - yeast; map04113 Meiosis - yeast	PF00493	MCM2/3/5 family	L	KOG0479	DNA replication licensing factor, MCM3 component
MGG_01764	.	hypothetical protein (279 aa)	extracellular
MGG_01767	.	hypothetical protein (457 aa)	cytoplasm	GO:0005975 carbohydrate metabolic process; GO:0006793 phosphorus metabolic process; GO:0006796 phosphate-containing compound metabolic process; GO:0008152 metabolic process; GO:0009987 cellular process; GO:0016310 phosphorylation; GO:0044237 cellular metabolic process; GO:0044238 primary metabolic process; GO:0044262 cellular carbohydrate metabolic process; GO:0046835 carbohydrate phosphorylation…	GO:0005622 intracellular; GO:0005623 cell; GO:0005737 cytoplasm; GO:0044424 intracellular part; GO:0044464 cell part;	GO:0003824 catalytic activity; GO:0016301 kinase activity; GO:0016740 transferase activity; GO:0016772 transferase activity, transferring phosphorus-containing groups; GO:0016773 phosphotransferase activity, alcohol group as acceptor; GO:0019200 carbohydrate kinase activity;
MGG_01776	VRF2	hypothetical protein (1052 aa)	nucleus							PF00096; PF04082	Zinc finger, C2H2 type; Fungal specific transcription factor domain	S	KOG1721	FOG: Zn-finger
MGG_01781	.	KH domain-containing protein (980 aa)	nucleus		GO:0005622 intracellular; GO:0005623 cell; GO:0005737 cytoplasm; GO:0044424 intracellular part; GO:0044464 cell part;	GO:0003676 nucleic acid binding; GO:0003723 RNA binding; GO:0003729 mRNA binding; GO:0005488 binding; GO:0097159 organic cyclic compound binding; GO:1901363 heterocyclic compound binding;				PF00013	KH domain	I	KOG2208	Vigilin
MGG_01795	.	AGC/PDK1 protein kinase (839 aa)	nucleus	GO:0000165 MAPK cascade; GO:0000196 MAPK cascade involved in cell wall organization or biogenesis; GO:0001932 regulation of protein phosphorylation; GO:0001934 positive regulation of protein phosphorylation; GO:0006464 cellular protein modification process; GO:0006468 protein phosphorylation; GO:0006793 phosphorus metabolic process; GO:0006796 phosphate-containing compound metabolic process; GO:0…	GO:0005622 intracellular; GO:0005623 cell; GO:0005634 nucleus; GO:0005737 cytoplasm; GO:0005829 cytosol; GO:0005938 cell cortex; GO:0043226 organelle; GO:0043227 membrane-bounded organelle; GO:0043229 intracellular organelle; GO:0043231 intracellular membrane-bounded organelle; GO:0044424 intracellular part; GO:0044444 cytoplasmic part; GO:0044464 cell part; GO:0071944 cell periphery; GO:0099568 …	GO:0000166 nucleotide binding; GO:0003824 catalytic activity; GO:0004672 protein kinase activity; GO:0004674 protein serine/threonine kinase activity; GO:0004676 3-phosphoinositide-dependent protein kinase activity; GO:0005488 binding; GO:0005524 ATP binding; GO:0005543 phospholipid binding; GO:0005547 phosphatidylinositol-3,4,5-trisphosphate binding; GO:0008144 drug binding; GO:0008289 lipid bin…	K06276	PDPK1; 3-phosphoinositide dependent protein kinase-1 [EC:2.7.11.1]	map01524 Platinum drug resistance; map03320 PPAR signaling pathway; map04011 MAPK signaling pathway - yeast; map04068 FoxO signaling pathway; map04071 Sphingolipid signaling pathway; map04140 Autophagy - animal; map04150 mTOR signaling pathway; map04151 PI3K-Akt signaling pathway; map04152 AMPK signaling pathway; map04210 Apoptosis; map04510 Focal adhesion; map04660 T cell receptor signaling path…	PF00069	Protein kinase domain	T	KOG0592	3-phosphoinositide-dependent protein kinase (PDK1)
MGG_01802	MgCHS1	chitin synthase 1 (930 aa)	plasma membrane	GO:0000003 reproduction; GO:0000271 polysaccharide biosynthetic process; GO:0000278 mitotic cell cycle; GO:0000281 mitotic cytokinesis; GO:0000910 cytokinesis; GO:0000917 barrier septum assembly; GO:0000918 barrier septum site selection; GO:0005975 carbohydrate metabolic process; GO:0005976 polysaccharide metabolic process; GO:0006022 aminoglycan metabolic process; GO:0006023 aminoglycan biosynth…	GO:0000934 porous cell septum; GO:0001411 hyphal tip; GO:0005623 cell; GO:0005886 plasma membrane; GO:0016020 membrane; GO:0030427 site of polarized growth; GO:0030428 cell septum; GO:0044464 cell part; GO:0051286 cell tip; GO:0071944 cell periphery;	GO:0003824 catalytic activity; GO:0004100 chitin synthase activity; GO:0008194 UDP-glycosyltransferase activity; GO:0008375 acetylglucosaminyltransferase activity; GO:0016740 transferase activity; GO:0016757 transferase activity, transferring glycosyl groups; GO:0016758 transferase activity, transferring hexosyl groups;	K00698	CHS1; chitin synthase [EC:2.4.1.16]	map00520 Amino sugar and nucleotide sugar metabolism; map01100 Metabolic pathways			M	KOG2571	Chitin synthase/hyaluronan synthase (glycosyltransferases)
MGG_01812	.	amidohydrolase (608 aa)	mitochondria							PF07969	Amidohydrolase family
MGG_01819	GPH1	glycogen phosphorylase (889 aa)	nucleus	GO:0000272 polysaccharide catabolic process; GO:0005975 carbohydrate metabolic process; GO:0005976 polysaccharide metabolic process; GO:0005977 glycogen metabolic process; GO:0005980 glycogen catabolic process; GO:0006073 cellular glucan metabolic process; GO:0006091 generation of precursor metabolites and energy; GO:0006112 energy reserve metabolic process; GO:0008152 metabolic process; GO:00090…	GO:0005622 intracellular; GO:0005623 cell; GO:0005737 cytoplasm; GO:0044424 intracellular part; GO:0044464 cell part;	GO:0003824 catalytic activity; GO:0004645 phosphorylase activity; GO:0005488 binding; GO:0008144 drug binding; GO:0008184 glycogen phosphorylase activity; GO:0016740 transferase activity; GO:0016757 transferase activity, transferring glycosyl groups; GO:0016758 transferase activity, transferring hexosyl groups; GO:0019842 vitamin binding; GO:0030170 pyridoxal phosphate binding; GO:0036094 small m…	K00688	PYG, glgP; glycogen phosphorylase [EC:2.4.1.1]	map00500 Starch and sucrose metabolism; map01100 Metabolic pathways; map01110 Biosynthesis of secondary metabolites; map02026 Biofilm formation - Escherichia coli; map04217 Necroptosis; map04910 Insulin signaling pathway; map04922 Glucagon signaling pathway; map04931 Insulin resistance			G	KOG2099	Glycogen phosphorylase
MGG_01822	MoHog1	CMGC/MAPK/P38 protein kinase (358 aa) Osm1	nucleus	GO:0000003 reproduction; GO:0000165 MAPK cascade; GO:0000187 activation of MAPK activity; GO:0001410 chlamydospore formation; GO:0001775 cell activation; GO:0001817 regulation of cytokine production; GO:0001819 positive regulation of cytokine production; GO:0001932 regulation of protein phosphorylation; GO:0001934 positive regulation of protein phosphorylation; GO:0002237 response to molecule of …	GO:0005576 extracellular region; GO:0005622 intracellular; GO:0005623 cell; GO:0005634 nucleus; GO:0005654 nucleoplasm; GO:0005737 cytoplasm; GO:0005829 cytosol; GO:0012505 endomembrane system; GO:0016604 nuclear body; GO:0016607 nuclear speck; GO:0030141 secretory granule; GO:0031410 cytoplasmic vesicle; GO:0031974 membrane-enclosed lumen; GO:0031981 nuclear lumen; GO:0031982 vesicle; GO:0031983…	GO:0003682 chromatin binding; GO:0003824 catalytic activity; GO:0004672 protein kinase activity; GO:0004674 protein serine/threonine kinase activity; GO:0004707 MAP kinase activity; GO:0004708 MAP kinase kinase activity; GO:0004712 protein serine/threonine/tyrosine kinase activity; GO:0005488 binding; GO:0005515 protein binding; GO:0005516 calmodulin binding; GO:0008134 transcription factor bindi…	K04441	P38; p38 MAP kinase [EC:2.7.11.24]	map01522 Endocrine resistance; map04010 MAPK signaling pathway; map04011 MAPK signaling pathway - yeast; map04013 MAPK signaling pathway - fly; map04015 Rap1 signaling pathway; map04068 FoxO signaling pathway; map04071 Sphingolipid signaling pathway; map04114 Oocyte meiosis; map04139 Mitophagy - yeast; map04212 Longevity regulating pathway - worm; map04218 Cellular senescence; map04261 Adrenergic…	PF00069	Protein kinase domain	H	KOG0660	Mitogen-activated protein kinase
MGG_01823	.	LAlv9 family protein (812 aa)	nucleus	GO:0006810 transport; GO:0006892 post-Golgi vesicle-mediated transport; GO:0016192 vesicle-mediated transport; GO:0048193 Golgi vesicle transport; GO:0051179 localization; GO:0051234 establishment of localization;	GO:0005622 intracellular; GO:0005623 cell; GO:0005737 cytoplasm; GO:0005933 cellular bud; GO:0005934 cellular bud tip; GO:0005935 cellular bud neck; GO:0030427 site of polarized growth; GO:0044424 intracellular part; GO:0044464 cell part;							S	KOG3823	Uncharacterized conserved protein
MGG_01824	.	Pro-apoptotic serine protease NMA111 (1118 aa)	mitochondria	GO:0006508 proteolysis; GO:0006629 lipid metabolic process; GO:0006807 nitrogen compound metabolic process; GO:0006915 apoptotic process; GO:0006950 response to stress; GO:0008152 metabolic process; GO:0008219 cell death; GO:0009056 catabolic process; GO:0009057 macromolecule catabolic process; GO:0009266 response to temperature stimulus; GO:0009408 response to heat; GO:0009628 response to abioti…	GO:0005622 intracellular; GO:0005623 cell; GO:0005634 nucleus; GO:0043226 organelle; GO:0043227 membrane-bounded organelle; GO:0043229 intracellular organelle; GO:0043231 intracellular membrane-bounded organelle; GO:0044424 intracellular part; GO:0044464 cell part;	GO:0003824 catalytic activity; GO:0004175 endopeptidase activity; GO:0004252 serine-type endopeptidase activity; GO:0008233 peptidase activity; GO:0008236 serine-type peptidase activity; GO:0016787 hydrolase activity; GO:0017171 serine hydrolase activity; GO:0070011 peptidase activity, acting on L-amino acid peptides;	K22686	NMA111; pro-apoptotic serine protease NMA111 [EC:3.4.21.-]		PF13365; PF12812	Trypsin-like peptidase domain; PDZ-like domain	O	KOG1421	Predicted signaling-associated protein (contains a PDZ domain)
MGG_01832	.	hypothetical protein (535 aa)	cytoplasm	GO:0006464 cellular protein modification process; GO:0006807 nitrogen compound metabolic process; GO:0008152 metabolic process; GO:0009987 cellular process; GO:0019538 protein metabolic process; GO:0032446 protein modification by small protein conjugation; GO:0036211 protein modification process; GO:0043170 macromolecule metabolic process; GO:0043412 macromolecule modification; GO:0044237 cellula…	GO:0005622 intracellular; GO:0005623 cell; GO:0005737 cytoplasm; GO:0044424 intracellular part; GO:0044464 cell part;	GO:0003824 catalytic activity; GO:0008641 small protein activating enzyme activity; GO:0016874 ligase activity; GO:0016877 ligase activity, forming carbon-sulfur bonds; GO:0019781 NEDD8 activating enzyme activity;	K04532	NAE1, APPBP1; amyloid beta precursor protein binding protein 1	map05010 Alzheimer disease	PF00899	ThiF family	O	KOG2016	NEDD8-activating complex, APP-BP1/UBA5 component
MGG_01872	.	hypothetical protein (171 aa)	extracellular							PF05730	CFEM domain
MGG_01885	.	beta-glucosidase (798 aa)	extracellular	GO:0008152 metabolic process; GO:0019748 secondary metabolic process;			K05349	bglX; beta-glucosidase [EC:3.2.1.21]	map00460 Cyanoamino acid metabolism; map00500 Starch and sucrose metabolism; map00940 Phenylpropanoid biosynthesis; map01100 Metabolic pathways; map01110 Biosynthesis of secondary metabolites	PF00933; PF01915	Glycosyl hydrolase family 3 N terminal domain; Glycosyl hydrolase family 3 C-terminal domain
MGG_01922	.	polysaccharide deacetylase (315 aa)	cytoskeleton
MGG_01932	.	hypothetical protein (268 aa)	plasma membrane
MGG_01941	.	FAD binding domain-containing protein (521 aa)	extracellular							PF01565	FAD binding domain	C	KOG1231	Proteins containing the FAD binding domain
MGG_01970	.	acetylornithine deacetylase (437 aa)	extracellular				K01438	argE; acetylornithine deacetylase [EC:3.5.1.16]	map00220 Arginine biosynthesis; map01100 Metabolic pathways; map01110 Biosynthesis of secondary metabolites; map01130 Biosynthesis of antibiotics; map01210 2-Oxocarboxylic acid metabolism; map01230 Biosynthesis of amino acids	PF07687	Peptidase dimerisation domain	E	KOG2275	Aminoacylase ACY1 and related metalloexopeptidases
MGG_01973	.	hypothetical protein (1009 aa)	nucleus				K17973	NAA25, MDM20; N-terminal acetyltransferase B complex non-catalytic subunit
MGG_01977	.	hypothetical protein (512 aa)	extracellular									G	KOG2246	Galactosyltransferases
MGG_01978	.	eukaryotic translation initiation factor 3 subunit B (747 aa)	cytoplasm,nucleus	GO:0002181 cytoplasmic translation; GO:0002183 cytoplasmic translational initiation; GO:0006412 translation; GO:0006413 translational initiation; GO:0006518 peptide metabolic process; GO:0006807 nitrogen compound metabolic process; GO:0008152 metabolic process; GO:0009058 biosynthetic process; GO:0009059 macromolecule biosynthetic process; GO:0009847 spore germination; GO:0009987 cellular process…	GO:0005618 cell wall; GO:0005622 intracellular; GO:0005623 cell; GO:0005737 cytoplasm; GO:0005852 eukaryotic translation initiation factor 3 complex; GO:0009277 fungal-type cell wall; GO:0010494 cytoplasmic stress granule; GO:0016282 eukaryotic 43S preinitiation complex; GO:0030312 external encapsulating structure; GO:0032991 macromolecular complex; GO:0033290 eukaryotic 48S preinitiation complex…	GO:0003676 nucleic acid binding; GO:0003723 RNA binding; GO:0003743 translation initiation factor activity; GO:0005488 binding; GO:0008135 translation factor activity, RNA binding; GO:0097159 organic cyclic compound binding; GO:1901363 heterocyclic compound binding;	K03253	EIF3B; translation initiation factor 3 subunit B	map03013 RNA transport			J	KOG2314	Translation initiation factor 3, subunit b (eIF-3b)
MGG_01979	.	T-complex protein 1 subunit beta (531 aa)	cytoplasm	GO:0006457 protein folding; GO:0006458 'de novo' protein folding; GO:0009987 cellular process; GO:0061077 chaperone-mediated protein folding;	GO:0005622 intracellular; GO:0005623 cell; GO:0005737 cytoplasm; GO:0005829 cytosol; GO:0005832 chaperonin-containing T-complex; GO:0005856 cytoskeleton; GO:0032991 macromolecular complex; GO:0043226 organelle; GO:0043228 non-membrane-bounded organelle; GO:0043229 intracellular organelle; GO:0043232 intracellular non-membrane-bounded organelle; GO:0044424 intracellular part; GO:0044444 cytoplasmi…	GO:0000166 nucleotide binding; GO:0005488 binding; GO:0005515 protein binding; GO:0005524 ATP binding; GO:0008144 drug binding; GO:0017076 purine nucleotide binding; GO:0030554 adenyl nucleotide binding; GO:0032553 ribonucleotide binding; GO:0032555 purine ribonucleotide binding; GO:0032559 adenyl ribonucleotide binding; GO:0035639 purine ribonucleoside triphosphate binding; GO:0036094 small mole…	K09494	CCT2; T-complex protein 1 subunit beta				O	KOG0363	Chaperonin complex component, TCP-1 beta subunit (CCT2)
MGG_01981	.	hypothetical protein (125 aa)	nucleus	GO:0006996 organelle organization; GO:0007005 mitochondrion organization; GO:0009987 cellular process; GO:0016043 cellular component organization; GO:0022607 cellular component assembly; GO:0033108 mitochondrial respiratory chain complex assembly; GO:0034622 cellular macromolecular complex assembly; GO:0043933 macromolecular complex subunit organization; GO:0044085 cellular component biogenesis; …	GO:0005622 intracellular; GO:0005623 cell; GO:0005737 cytoplasm; GO:0005739 mitochondrion; GO:0043226 organelle; GO:0043227 membrane-bounded organelle; GO:0043229 intracellular organelle; GO:0043231 intracellular membrane-bounded organelle; GO:0044424 intracellular part; GO:0044444 cytoplasmic part; GO:0044464 cell part;		K18185	COX23; cytochrome c oxidase assembly protein subunit 23				O	KOG4618	Uncharacterized conserved protein
MGG_01982	.	hypothetical protein (1026 aa)	plasma membrane									S	KOG2458	Endoplasmic reticulum protein EP58, contains filamin rod domain and KDEL motif
MGG_01985	.	Delta(12) fatty acid desaturase (488 aa)	mitochondria				K10256	FAD2; omega-6 fatty acid desaturase / acyl-lipid omega-6 desaturase (Delta-12 desaturase) [EC:1.14.19.6 1.14.19.22]	map01040 Biosynthesis of unsaturated fatty acids; map01100 Metabolic pathways; map01212 Fatty acid metabolism	PF00487	Fatty acid desaturase
MGG_01987	.	C2H2 finger domain-containing protein (850 aa)	nucleus	GO:0006325 chromatin organization; GO:0006412 translation; GO:0006414 translational elongation; GO:0006417 regulation of translation; GO:0006464 cellular protein modification process; GO:0006518 peptide metabolic process; GO:0006807 nitrogen compound metabolic process; GO:0006996 organelle organization; GO:0008152 metabolic process; GO:0009056 catabolic process; GO:0009057 macromolecule catabolic…	GO:0005622 intracellular; GO:0005623 cell; GO:0005737 cytoplasm; GO:0044424 intracellular part; GO:0044464 cell part;	GO:0003824 catalytic activity; GO:0004842 ubiquitin-protein transferase activity; GO:0005488 binding; GO:0008270 zinc ion binding; GO:0016740 transferase activity; GO:0019787 ubiquitin-like protein transferase activity; GO:0043167 ion binding; GO:0043169 cation binding; GO:0046872 metal ion binding; GO:0046914 transition metal ion binding; GO:0061630 ubiquitin protein ligase activity; GO:0061659 …	K22381	ZNF598; E3 ubiquitin-protein ligase ZNF598 [EC:2.3.2.27]		PF13920	Zinc finger, C3HC4 type (RING finger)	O	KOG2231	Predicted E3 ubiquitin ligase
MGG_01991	.	betaine aldehyde dehydrogenase (533 aa)	cytoplasm									C	KOG2450	Aldehyde dehydrogenase
MGG_01995	.	isocitrate dehydrogenase subunit 1 (387 aa)	mitochondria	GO:0006082 organic acid metabolic process; GO:0006091 generation of precursor metabolites and energy; GO:0006099 tricarboxylic acid cycle; GO:0006101 citrate metabolic process; GO:0006102 isocitrate metabolic process; GO:0006520 cellular amino acid metabolic process; GO:0006536 glutamate metabolic process; GO:0006537 glutamate biosynthetic process; GO:0006807 nitrogen compound metabolic process; …	GO:0005622 intracellular; GO:0005623 cell; GO:0005737 cytoplasm; GO:0005739 mitochondrion; GO:0005759 mitochondrial matrix; GO:0005962 mitochondrial isocitrate dehydrogenase complex (NAD+); GO:0009295 nucleoid; GO:0030062 mitochondrial tricarboxylic acid cycle enzyme complex; GO:0031974 membrane-enclosed lumen; GO:0032991 macromolecular complex; GO:0042645 mitochondrial nucleoid; GO:0043226 organ…	GO:0003824 catalytic activity; GO:0004448 isocitrate dehydrogenase activity; GO:0004449 isocitrate dehydrogenase (NAD+) activity; GO:0016491 oxidoreductase activity; GO:0016614 oxidoreductase activity, acting on CH-OH group of donors; GO:0016616 oxidoreductase activity, acting on the CH-OH group of donors, NAD or NADP as acceptor;	K00030	IDH3; isocitrate dehydrogenase (NAD+) [EC:1.1.1.41]	map00020 Citrate cycle (TCA cycle); map01100 Metabolic pathways; map01110 Biosynthesis of secondary metabolites; map01120 Microbial metabolism in diverse environments; map01130 Biosynthesis of antibiotics; map01200 Carbon metabolism; map01210 2-Oxocarboxylic acid metabolism; map01230 Biosynthesis of amino acids	PF00180	Isocitrate/isopropylmalate dehydrogenase	C	KOG0784	Isocitrate dehydrogenase, gamma subunit
MGG_01996	.	hypothetical protein (1015 aa)	plasma membrane
MGG_02009	.	hypothetical protein (960 aa)	nucleus							PF00931	NB-ARC domain	S	KOG4658	Apoptotic ATPase
MGG_02064	.	hypothetical protein (403 aa)	cytoplasm,nucleus
MGG_02083	.	hypothetical protein (222 aa)	extracellular
MGG_02085	.	FAD-linked sulfhydryl oxidase ALR (218 aa)	extracellular	GO:0006457 protein folding; GO:0008152 metabolic process; GO:0009987 cellular process; GO:0034975 protein folding in endoplasmic reticulum; GO:0042026 protein refolding; GO:0055114 oxidation-reduction process;	GO:0000322 storage vacuole; GO:0000323 lytic vacuole; GO:0000324 fungal-type vacuole; GO:0000329 fungal-type vacuole membrane; GO:0005622 intracellular; GO:0005623 cell; GO:0005737 cytoplasm; GO:0005739 mitochondrion; GO:0005773 vacuole; GO:0005774 vacuolar membrane; GO:0005783 endoplasmic reticulum; GO:0005789 endoplasmic reticulum membrane; GO:0012505 endomembrane system; GO:0016020 membrane; G…	GO:0000166 nucleotide binding; GO:0003756 protein disulfide isomerase activity; GO:0003824 catalytic activity; GO:0005488 binding; GO:0015035 protein disulfide oxidoreductase activity; GO:0015036 disulfide oxidoreductase activity; GO:0016491 oxidoreductase activity; GO:0016667 oxidoreductase activity, acting on a sulfur group of donors; GO:0016670 oxidoreductase activity, acting on a sulfur group…						O	KOG3355	Mitochondrial sulfhydryl oxidase involved in the biogenesis of cytosolic Fe/S proteins
MGG_02086	.	proteasome component PRE3 (229 aa)	cytoplasm	GO:0006508 proteolysis; GO:0006511 ubiquitin-dependent protein catabolic process; GO:0006807 nitrogen compound metabolic process; GO:0007088 regulation of mitotic nuclear division; GO:0007346 regulation of mitotic cell cycle; GO:0008152 metabolic process; GO:0009056 catabolic process; GO:0009057 macromolecule catabolic process; GO:0009896 positive regulation of catabolic process; GO:0009987 cellu…	GO:0000502 proteasome complex; GO:0005622 intracellular; GO:0005623 cell; GO:0005634 nucleus; GO:0005737 cytoplasm; GO:0005783 endoplasmic reticulum; GO:0005789 endoplasmic reticulum membrane; GO:0005829 cytosol; GO:0005839 proteasome core complex; GO:0012505 endomembrane system; GO:0016020 membrane; GO:0019774 proteasome core complex, beta-subunit complex; GO:0031597 cytosolic proteasome complex…	GO:0003824 catalytic activity; GO:0004175 endopeptidase activity; GO:0008233 peptidase activity; GO:0016787 hydrolase activity; GO:0070011 peptidase activity, acting on L-amino acid peptides;	K02738	PSMB6; 20S proteasome subunit beta 1 [EC:3.4.25.1]	map03050 Proteasome	PF00227	Proteasome subunit	O	KOG0174	20S proteasome, regulatory subunit beta type PSMB6/PSMB9/PRE3
MGG_02096	.	glycoside hydrolase (831 aa)	cytoskeleton									G	KOG1066	Glucosidase II catalytic (alpha) subunit and related enzymes, glycosyl hydrolase family 31
MGG_02101	.	hypothetical protein (285 aa)	cytoplasm							PF13489	Methyltransferase domain
MGG_02103	.	maltose O-acetyltransferase (220 aa)	cytoplasm	GO:0006082 organic acid metabolic process; GO:0006520 cellular amino acid metabolic process; GO:0006563 L-serine metabolic process; GO:0006807 nitrogen compound metabolic process; GO:0008152 metabolic process; GO:0009069 serine family amino acid metabolic process; GO:0009987 cellular process; GO:0019752 carboxylic acid metabolic process; GO:0043436 oxoacid metabolic process; GO:0044237 cellular m…	GO:0016020 membrane;	GO:0003824 catalytic activity; GO:0008374 O-acyltransferase activity; GO:0008870 galactoside O-acetyltransferase activity; GO:0009001 serine O-acetyltransferase activity; GO:0016407 acetyltransferase activity; GO:0016412 serine O-acyltransferase activity; GO:0016413 O-acetyltransferase activity; GO:0016740 transferase activity; GO:0016746 transferase activity, transferring acyl groups; GO:0016747…						E	KOG4750	Serine O-acetyltransferase
MGG_02105	.	hypothetical protein (305 aa)	cytoplasm,nucleus
MGG_02156	.	iron transport multicopper oxidase FET5 (600 aa)	extracellular	GO:0006582 melanin metabolic process; GO:0006725 cellular aromatic compound metabolic process; GO:0008152 metabolic process; GO:0009058 biosynthetic process; GO:0009987 cellular process; GO:0018958 phenol-containing compound metabolic process; GO:0019438 aromatic compound biosynthetic process; GO:0019748 secondary metabolic process; GO:0042438 melanin biosynthetic process; GO:0042440 pigment meta…			K19791	FET3_5; iron transport multicopper oxidase		PF07732; PF00394; PF07731	Multicopper oxidase; Multicopper oxidase; Multicopper oxidase	Q	KOG1263	Multicopper oxidases
MGG_02186	.	hypothetical protein (363 aa)	cytoplasm,nucleus
MGG_02226	.	hypothetical protein (850 aa)	nucleus							PF00172; PF04082	Fungal Zn(2)-Cys(6) binuclear cluster domain; Fungal specific transcription factor domain
MGG_02234	.	hypothetical protein (179 aa)	extracellular
MGG_02252	MoBUF1	tetrahydroxynaphthalene reductase (284 aa)	cytoplasm				K17739	THNR; tetrahydroxynaphthalene reductase [EC:1.1.1.252]		PF13561	Enoyl-(Acyl carrier protein) reductase	Q	KOG0725	Reductases with broad range of substrate specificities
MGG_02257	.	hypothetical protein (318 aa)	extracellular
MGG_02261	.	feruloyl esterase B (653 aa)	plasma membrane				K09252	FAEB; feruloyl esterase [EC:3.1.1.73]
MGG_02297	.	hypothetical protein (597 aa)	mitochondria	GO:0006508 proteolysis; GO:0006511 ubiquitin-dependent protein catabolic process; GO:0006516 glycoprotein catabolic process; GO:0006807 nitrogen compound metabolic process; GO:0006810 transport; GO:0006886 intracellular protein transport; GO:0006950 response to stress; GO:0006986 response to unfolded protein; GO:0007154 cell communication; GO:0007165 signal transduction; GO:0008104 protein locali…	GO:0005622 intracellular; GO:0005623 cell; GO:0005737 cytoplasm; GO:0005783 endoplasmic reticulum; GO:0005788 endoplasmic reticulum lumen; GO:0012505 endomembrane system; GO:0016020 membrane; GO:0031974 membrane-enclosed lumen; GO:0032991 macromolecular complex; GO:0034099 luminal surveillance complex; GO:0043226 organelle; GO:0043227 membrane-bounded organelle; GO:0043229 intracellular organelle…	GO:0005488 binding; GO:0030246 carbohydrate binding; GO:0070492 oligosaccharide binding;	K10088	OS9; protein OS-9	map04141 Protein processing in endoplasmic reticulum			S	KOG3394	Protein OS-9
MGG_02309	.	carboxypeptidase S1 (635 aa)	extracellular				K01288	KEX1; carboxypeptidase D [EC:3.4.16.6]		PF00450	Serine carboxypeptidase	O	KOG1282	Serine carboxypeptidases (lysosomal cathepsin A)
MGG_02368	.	galactose oxidase (670 aa)	extracellular				K04618	GAOA; galactose oxidase [EC:1.1.3.9]	map00052 Galactose metabolism; map01100 Metabolic pathways	PF09118	Domain of unknown function (DUF1929)
MGG_02377	FZC6	hypothetical protein (884 aa)	nucleus							PF00172; PF04082	Fungal Zn(2)-Cys(6) binuclear cluster domain; Fungal specific transcription factor domain
MGG_02378	GLD2	glutamate decarboxylase (518 aa)	cytoplasm				K01580	E4.1.1.15, gadB, gadA, GAD; glutamate decarboxylase [EC:4.1.1.15]	map00250 Alanine, aspartate and glutamate metabolism; map00410 beta-Alanine metabolism; map00430 Taurine and hypotaurine metabolism; map00650 Butanoate metabolism; map01100 Metabolic pathways; map01110 Biosynthesis of secondary metabolites; map01120 Microbial metabolism in diverse environments; map02024 Quorum sensing; map04727 GABAergic synapse; map04940 Type I diabetes mellitus	PF00282	Pyridoxal-dependent decarboxylase conserved domain	E	KOG1383	Glutamate decarboxylase/sphingosine phosphate lyase
MGG_02384	.	mannosyltransferase (493 aa)	plasma membrane	GO:0006464 cellular protein modification process; GO:0006486 protein glycosylation; GO:0006487 protein N-linked glycosylation; GO:0006488 dolichol-linked oligosaccharide biosynthetic process; GO:0006490 oligosaccharide-lipid intermediate biosynthetic process; GO:0006629 lipid metabolic process; GO:0006807 nitrogen compound metabolic process; GO:0008152 metabolic process; GO:0009058 biosynthetic p…	GO:0005622 intracellular; GO:0005623 cell; GO:0005737 cytoplasm; GO:0005783 endoplasmic reticulum; GO:0005789 endoplasmic reticulum membrane; GO:0012505 endomembrane system; GO:0016020 membrane; GO:0016021 integral component of membrane; GO:0030176 integral component of endoplasmic reticulum membrane; GO:0031224 intrinsic component of membrane; GO:0031227 intrinsic component of endoplasmic reticu…	GO:0000009 alpha-1,6-mannosyltransferase activity; GO:0000030 mannosyltransferase activity; GO:0000033 alpha-1,3-mannosyltransferase activity; GO:0003824 catalytic activity; GO:0004376 glycolipid mannosyltransferase activity; GO:0004378 GDP-Man:Man1GlcNAc2-PP-Dol alpha-1,3-mannosyltransferase activity; GO:0016740 transferase activity; GO:0016757 transferase activity, transferring glycosyl groups;…	K03843	ALG2; alpha-1,3/alpha-1,6-mannosyltransferase [EC:2.4.1.132 2.4.1.257]	map00510 N-Glycan biosynthesis; map00513 Various types of N-glycan biosynthesis; map01100 Metabolic pathways	PF13439	Glycosyltransferase Family 4	M	KOG0853	Glycosyltransferase
MGG_02386	ATG27	hypothetical protein (355 aa)	extracellular				K21141	ATG27; autophagy-related protein 27	map04138 Autophagy - yeast
MGG_02390	.	hypothetical protein (534 aa)	cytoplasm	GO:0002181 cytoplasmic translation; GO:0002183 cytoplasmic translational initiation; GO:0006412 translation; GO:0006413 translational initiation; GO:0006417 regulation of translation; GO:0006446 regulation of translational initiation; GO:0006518 peptide metabolic process; GO:0006807 nitrogen compound metabolic process; GO:0008152 metabolic process; GO:0009058 biosynthetic process; GO:0009059 macr…	GO:0005622 intracellular; GO:0005623 cell; GO:0005737 cytoplasm; GO:0005829 cytosol; GO:0005851 eukaryotic translation initiation factor 2B complex; GO:0032045 guanyl-nucleotide exchange factor complex; GO:0032991 macromolecular complex; GO:0044424 intracellular part; GO:0044444 cytoplasmic part; GO:0044464 cell part;	GO:0003676 nucleic acid binding; GO:0003723 RNA binding; GO:0003743 translation initiation factor activity; GO:0005085 guanyl-nucleotide exchange factor activity; GO:0005488 binding; GO:0005515 protein binding; GO:0008135 translation factor activity, RNA binding; GO:0019899 enzyme binding; GO:0051020 GTPase binding; GO:0097159 organic cyclic compound binding; GO:0098772 molecular function regulat…	K03241	EIF2B3; translation initiation factor eIF-2B subunit gamma	map03013 RNA transport; map05168 Herpes simplex virus 1 infection			J	KOG1462	Translation initiation factor 2B, gamma subunit (eIF-2Bgamma/GCD1)
MGG_02407	.	hypothetical protein (87 aa)	cytoplasm	GO:0000041 transition metal ion transport; GO:0006810 transport; GO:0006811 ion transport; GO:0006812 cation transport; GO:0006825 copper ion transport; GO:0006873 cellular ion homeostasis; GO:0006875 cellular metal ion homeostasis; GO:0006878 cellular copper ion homeostasis; GO:0006879 cellular iron ion homeostasis; GO:0006950 response to stress; GO:0006979 response to oxidative stress; GO:00099…	GO:0005622 intracellular; GO:0005623 cell; GO:0005737 cytoplasm; GO:0005829 cytosol; GO:0044424 intracellular part; GO:0044444 cytoplasmic part; GO:0044464 cell part;	GO:0005488 binding; GO:0005507 copper ion binding; GO:0016530 metallochaperone activity; GO:0016531 copper chaperone activity; GO:0043167 ion binding; GO:0043169 cation binding; GO:0046872 metal ion binding; GO:0046914 transition metal ion binding;	K07213	ATOX1, ATX1, copZ, golB; copper chaperone	map04978 Mineral absorption	PF00403	Heavy-metal-associated domain	P	KOG1603	Copper chaperone
MGG_02418	.	vesicular-fusion protein SEC18 (836 aa)	cytoplasm,nucleus	GO:0000045 autophagosome assembly; GO:0006810 transport; GO:0006886 intracellular protein transport; GO:0006888 ER to Golgi vesicle-mediated transport; GO:0006891 intra-Golgi vesicle-mediated transport; GO:0006892 post-Golgi vesicle-mediated transport; GO:0006893 Golgi to plasma membrane transport; GO:0006906 vesicle fusion; GO:0006914 autophagy; GO:0006996 organelle organization; GO:0007033 vacu…	GO:0005622 intracellular; GO:0005623 cell; GO:0005737 cytoplasm; GO:0005794 Golgi apparatus; GO:0005829 cytosol; GO:0005937 mating projection; GO:0012505 endomembrane system; GO:0030427 site of polarized growth; GO:0042995 cell projection; GO:0043226 organelle; GO:0043227 membrane-bounded organelle; GO:0043229 intracellular organelle; GO:0043231 intracellular membrane-bounded organelle; GO:004333…	GO:0000149 SNARE binding; GO:0000166 nucleotide binding; GO:0003824 catalytic activity; GO:0005488 binding; GO:0005515 protein binding; GO:0005524 ATP binding; GO:0005543 phospholipid binding; GO:0008144 drug binding; GO:0008289 lipid binding; GO:0016462 pyrophosphatase activity; GO:0016787 hydrolase activity; GO:0016817 hydrolase activity, acting on acid anhydrides; GO:0016818 hydrolase activity…	K06027	NSF, SEC18; vesicle-fusing ATPase [EC:3.6.4.6]	map04138 Autophagy - yeast; map04721 Synaptic vesicle cycle; map04727 GABAergic synapse; map04962 Vasopressin-regulated water reabsorption	PF00004	ATPase family associated with various cellular activities (AAA)	O	KOG0741	AAA+-type ATPase
MGG_02425	.	hypothetical protein (1769 aa)	nucleus				K10395	KIF4_21_27; kinesin family member 4/21/27		PF00225	Kinesin motor domain	Z	KOG0244	Kinesin-like protein
MGG_02432	.	leucyl-tRNA synthetase (1126 aa)	cytoplasm	GO:0002181 cytoplasmic translation; GO:0006082 organic acid metabolic process; GO:0006139 nucleobase-containing compound metabolic process; GO:0006399 tRNA metabolic process; GO:0006412 translation; GO:0006418 tRNA aminoacylation for protein translation; GO:0006429 leucyl-tRNA aminoacylation; GO:0006438 valyl-tRNA aminoacylation; GO:0006518 peptide metabolic process; GO:0006520 cellular amino aci…	GO:0005622 intracellular; GO:0005623 cell; GO:0005737 cytoplasm; GO:0044424 intracellular part; GO:0044464 cell part;	GO:0003824 catalytic activity; GO:0004812 aminoacyl-tRNA ligase activity; GO:0004823 leucine-tRNA ligase activity; GO:0004832 valine-tRNA ligase activity; GO:0016874 ligase activity; GO:0016875 ligase activity, forming carbon-oxygen bonds;	K01869	LARS, leuS; leucyl-tRNA synthetase [EC:6.1.1.4]	map00970 Aminoacyl-tRNA biosynthesis	PF08264	Anticodon-binding domain of tRNA	J	KOG0437	Leucyl-tRNA synthetase
MGG_02440	.	mitochondrial presequence protease (1020 aa)	mitochondria	GO:0006508 proteolysis; GO:0006605 protein targeting; GO:0006626 protein targeting to mitochondrion; GO:0006627 protein processing involved in protein targeting to mitochondrion; GO:0006807 nitrogen compound metabolic process; GO:0006810 transport; GO:0006839 mitochondrial transport; GO:0006886 intracellular protein transport; GO:0006996 organelle organization; GO:0007005 mitochondrion organizati…	GO:0005622 intracellular; GO:0005623 cell; GO:0005737 cytoplasm; GO:0005739 mitochondrion; GO:0005740 mitochondrial envelope; GO:0005758 mitochondrial intermembrane space; GO:0031967 organelle envelope; GO:0031970 organelle envelope lumen; GO:0031974 membrane-enclosed lumen; GO:0031975 envelope; GO:0043226 organelle; GO:0043227 membrane-bounded organelle; GO:0043229 intracellular organelle; GO:00…	GO:0003824 catalytic activity; GO:0004175 endopeptidase activity; GO:0004222 metalloendopeptidase activity; GO:0008233 peptidase activity; GO:0008237 metallopeptidase activity; GO:0016787 hydrolase activity; GO:0070011 peptidase activity, acting on L-amino acid peptides;	K06972	PITRM1, PreP, CYM1; presequence protease [EC:3.4.24.-]		PF05193	Peptidase M16 inactive domain	O	KOG2019	Metalloendoprotease HMP1 (insulinase superfamily)
MGG_02443	.	hypothetical protein (882 aa)	cytoplasm,nucleus				K11578	ZW10, DSL1; protein transport protein DSL1/ZW10				D	KOG2163	Centromere/kinetochore protein zw10 involved in mitotic chromosome segregation
MGG_02450	.	hypothetical protein (472 aa)	plasma membrane
MGG_02456	.	hypothetical protein (1228 aa)	nucleus	GO:0006950 response to stress; GO:0006970 response to osmotic stress; GO:0009628 response to abiotic stimulus; GO:0009651 response to salt stress; GO:0050896 response to stimulus;	GO:0005622 intracellular; GO:0005623 cell; GO:0005737 cytoplasm; GO:0044424 intracellular part; GO:0044464 cell part;
MGG_02463	.	hypothetical protein (131 aa)	nucleus	GO:0006139 nucleobase-containing compound metabolic process; GO:0006351 transcription, DNA-templated; GO:0006353 DNA-templated transcription, termination; GO:0006366 transcription from RNA polymerase II promoter; GO:0006369 termination of RNA polymerase II transcription; GO:0006725 cellular aromatic compound metabolic process; GO:0006807 nitrogen compound metabolic process; GO:0008152 metabolic p…	GO:0000428 DNA-directed RNA polymerase complex; GO:0005622 intracellular; GO:0005623 cell; GO:0005634 nucleus; GO:0005654 nucleoplasm; GO:0005665 DNA-directed RNA polymerase II, core complex; GO:0016591 DNA-directed RNA polymerase II, holoenzyme; GO:0030880 RNA polymerase complex; GO:0031974 membrane-enclosed lumen; GO:0031981 nuclear lumen; GO:0032991 macromolecular complex; GO:0043226 organelle…		K03008	RPB11, POLR2J; DNA-directed RNA polymerase II subunit RPB11	map03020 RNA polymerase; map05016 Huntington disease	PF13656	RNA polymerase Rpb3/Rpb11 dimerisation domain	K	KOG4392	RNA polymerase, subunit L
MGG_02466	.	V-type proton ATPase proteolipid subunit (163 aa)	plasma membrane	GO:0006605 protein targeting; GO:0006623 protein targeting to vacuole; GO:0006810 transport; GO:0006811 ion transport; GO:0006812 cation transport; GO:0006873 cellular ion homeostasis; GO:0006875 cellular metal ion homeostasis; GO:0006878 cellular copper ion homeostasis; GO:0006879 cellular iron ion homeostasis; GO:0006885 regulation of pH; GO:0006886 intracellular protein transport; GO:0006897 e…	GO:0000220 vacuolar proton-transporting V-type ATPase, V0 domain; GO:0005622 intracellular; GO:0005623 cell; GO:0005737 cytoplasm; GO:0005773 vacuole; GO:0005774 vacuolar membrane; GO:0016020 membrane; GO:0016021 integral component of membrane; GO:0016469 proton-transporting two-sector ATPase complex; GO:0031090 organelle membrane; GO:0031224 intrinsic component of membrane; GO:0032991 macromolec…	GO:0003824 catalytic activity; GO:0005215 transporter activity; GO:0008324 cation transmembrane transporter activity; GO:0015075 ion transmembrane transporter activity; GO:0015077 monovalent inorganic cation transmembrane transporter activity; GO:0015078 hydrogen ion transmembrane transporter activity; GO:0015318 inorganic solute uptake transmembrane transporter activity; GO:0015399 primary activ…	K02155	ATPeV0C, ATP6L; V-type H+-transporting ATPase 16kDa proteolipid subunit	map00190 Oxidative phosphorylation; map01100 Metabolic pathways; map04142 Lysosome; map04145 Phagosome; map04721 Synaptic vesicle cycle; map04966 Collecting duct acid secretion; map05110 Vibrio cholerae infection; map05120 Epithelial cell signaling in Helicobacter pylori infection; map05152 Tuberculosis; map05165 Human papillomavirus infection; map05323 Rheumatoid arthritis			P	KOG0232	Vacuolar H+-ATPase V0 sector, subunits c/c'
MGG_02468	.	hypothetical protein (954 aa)	nucleus									I	KOG1890	Phosphoinositide phosphatase SAC1
MGG_02471	TKL1	transketolase (688 aa)	cytoplasm	GO:0006081 cellular aldehyde metabolic process; GO:0006098 pentose-phosphate shunt; GO:0006139 nucleobase-containing compound metabolic process; GO:0006725 cellular aromatic compound metabolic process; GO:0006732 coenzyme metabolic process; GO:0006733 oxidoreduction coenzyme metabolic process; GO:0006739 NADP metabolic process; GO:0006753 nucleoside phosphate metabolic process; GO:0006793 phospho…	GO:0005622 intracellular; GO:0005623 cell; GO:0005634 nucleus; GO:0005737 cytoplasm; GO:0043226 organelle; GO:0043227 membrane-bounded organelle; GO:0043229 intracellular organelle; GO:0043231 intracellular membrane-bounded organelle; GO:0044424 intracellular part; GO:0044464 cell part;	GO:0003824 catalytic activity; GO:0004802 transketolase activity; GO:0016740 transferase activity; GO:0016744 transferase activity, transferring aldehyde or ketonic groups;	K00615	E2.2.1.1, tktA, tktB; transketolase [EC:2.2.1.1]	map00030 Pentose phosphate pathway; map00710 Carbon fixation in photosynthetic organisms; map01051 Biosynthesis of ansamycins; map01100 Metabolic pathways; map01110 Biosynthesis of secondary metabolites; map01120 Microbial metabolism in diverse environments; map01130 Biosynthesis of antibiotics; map01200 Carbon metabolism; map01230 Biosynthesis of amino acids	PF00456; PF02779; PF02780	Transketolase, thiamine diphosphate binding domain; Transketolase, pyrimidine binding domain; Transketolase, C-terminal domain	G	KOG0523	Transketolase
MGG_02476	.	hypothetical protein (2190 aa)	plasma membrane	GO:0000288 nuclear-transcribed mRNA catabolic process, deadenylation-dependent decay; GO:0000289 nuclear-transcribed mRNA poly(A) tail shortening; GO:0000749 response to pheromone involved in conjugation with cellular fusion; GO:0000956 nuclear-transcribed mRNA catabolic process; GO:0006139 nucleobase-containing compound metabolic process; GO:0006351 transcription, DNA-templated; GO:0006354 DNA-t…	GO:0000932 P-body; GO:0005622 intracellular; GO:0005623 cell; GO:0005634 nucleus; GO:0005737 cytoplasm; GO:0030014 CCR4-NOT complex; GO:0030015 CCR4-NOT core complex; GO:0032991 macromolecular complex; GO:0035770 ribonucleoprotein granule; GO:0036464 cytoplasmic ribonucleoprotein granule; GO:0043226 organelle; GO:0043227 membrane-bounded organelle; GO:0043228 non-membrane-bounded organelle; GO:00…	GO:0001671 ATPase activator activity; GO:0005198 structural molecule activity; GO:0005488 binding; GO:0005515 protein binding; GO:0008047 enzyme activator activity; GO:0030234 enzyme regulator activity; GO:0032947 protein complex scaffold; GO:0060589 nucleoside-triphosphatase regulator activity; GO:0060590 ATPase regulator activity; GO:0098772 molecular function regulator;	K12604	CNOT1, NOT1; CCR4-NOT transcription complex subunit 1	map03018 RNA degradation	PF12842	Domain of unknown function (DUF3819)	K	KOG1831	Negative regulator of transcription
MGG_02489	.	branched-chain-amino-acid aminotransferase (405 aa)	mitochondria	GO:0006082 organic acid metabolic process; GO:0006520 cellular amino acid metabolic process; GO:0006549 isoleucine metabolic process; GO:0006551 leucine metabolic process; GO:0006573 valine metabolic process; GO:0006807 nitrogen compound metabolic process; GO:0008152 metabolic process; GO:0008652 cellular amino acid biosynthetic process; GO:0009056 catabolic process; GO:0009058 biosynthetic proce…	GO:0005622 intracellular; GO:0005623 cell; GO:0005634 nucleus; GO:0005737 cytoplasm; GO:0005739 mitochondrion; GO:0005759 mitochondrial matrix; GO:0031974 membrane-enclosed lumen; GO:0043226 organelle; GO:0043227 membrane-bounded organelle; GO:0043229 intracellular organelle; GO:0043231 intracellular membrane-bounded organelle; GO:0043233 organelle lumen; GO:0044422 organelle part; GO:0044424 int…	GO:0003824 catalytic activity; GO:0004084 branched-chain-amino-acid transaminase activity; GO:0005488 binding; GO:0008144 drug binding; GO:0008483 transaminase activity; GO:0016740 transferase activity; GO:0016769 transferase activity, transferring nitrogenous groups; GO:0019842 vitamin binding; GO:0030170 pyridoxal phosphate binding; GO:0036094 small molecule binding; GO:0043167 ion binding; GO:…	K00826	E2.6.1.42, ilvE; branched-chain amino acid aminotransferase [EC:2.6.1.42]	map00270 Cysteine and methionine metabolism; map00280 Valine, leucine and isoleucine degradation; map00290 Valine, leucine and isoleucine biosynthesis; map00770 Pantothenate and CoA biosynthesis; map00966 Glucosinolate biosynthesis; map01100 Metabolic pathways; map01110 Biosynthesis of secondary metabolites; map01130 Biosynthesis of antibiotics; map01210 2-Oxocarboxylic acid metabolism; map01230 …	PF01063	Aminotransferase class IV	E	KOG0975	Branched chain aminotransferase BCAT1, pyridoxal phosphate enzymes type IV superfamily
MGG_02493	.	hypothetical protein (1008 aa)	nucleus	GO:0000122 negative regulation of transcription from RNA polymerase II promoter; GO:0000302 response to reactive oxygen species; GO:0006139 nucleobase-containing compound metabolic process; GO:0006325 chromatin organization; GO:0006333 chromatin assembly or disassembly; GO:0006337 nucleosome disassembly; GO:0006338 chromatin remodeling; GO:0006342 chromatin silencing; GO:0006351 transcription, DN…	GO:0000228 nuclear chromosome; GO:0000785 chromatin; GO:0000790 nuclear chromatin; GO:0005622 intracellular; GO:0005623 cell; GO:0005634 nucleus; GO:0005694 chromosome; GO:0016586 RSC complex; GO:0031974 membrane-enclosed lumen; GO:0031981 nuclear lumen; GO:0032991 macromolecular complex; GO:0043226 organelle; GO:0043227 membrane-bounded organelle; GO:0043228 non-membrane-bounded organelle; GO:00…	GO:0001067 regulatory region nucleic acid binding; GO:0003676 nucleic acid binding; GO:0003677 DNA binding; GO:0005488 binding; GO:0044212 transcription regulatory region DNA binding; GO:0097159 organic cyclic compound binding; GO:1901363 heterocyclic compound binding;	K11763	RSC9; chromatin structure-remodeling complex subunit RSC9		PF01388	ARID/BRIGHT DNA binding domain
MGG_02496	.	methionine-R-sulfoxide reductase B2 (212 aa)	mitochondria	GO:0006807 nitrogen compound metabolic process; GO:0006950 response to stress; GO:0006979 response to oxidative stress; GO:0008152 metabolic process; GO:0009636 response to toxic substance; GO:0009987 cellular process; GO:0019538 protein metabolic process; GO:0030091 protein repair; GO:0033554 cellular response to stress; GO:0034599 cellular response to oxidative stress; GO:0042221 response to ch…	GO:0005622 intracellular; GO:0005623 cell; GO:0005737 cytoplasm; GO:0005739 mitochondrion; GO:0043226 organelle; GO:0043227 membrane-bounded organelle; GO:0043229 intracellular organelle; GO:0043231 intracellular membrane-bounded organelle; GO:0044424 intracellular part; GO:0044444 cytoplasmic part; GO:0044464 cell part;	GO:0003824 catalytic activity; GO:0016491 oxidoreductase activity; GO:0016667 oxidoreductase activity, acting on a sulfur group of donors; GO:0016671 oxidoreductase activity, acting on a sulfur group of donors, disulfide as acceptor; GO:0033743 peptide-methionine (R)-S-oxide reductase activity;	K07305	msrB; peptide-methionine (R)-S-oxide reductase [EC:1.8.4.12]				O	KOG0856	Predicted pilin-like transcription factor
MGG_02504	.	elongation factor Tu GTP binding domain-containing protein (564 aa)	cytoplasm	GO:0000184 nuclear-transcribed mRNA catabolic process, nonsense-mediated decay; GO:0000288 nuclear-transcribed mRNA catabolic process, deadenylation-dependent decay; GO:0000291 nuclear-transcribed mRNA catabolic process, exonucleolytic; GO:0000956 nuclear-transcribed mRNA catabolic process; GO:0002181 cytoplasmic translation; GO:0002184 cytoplasmic translational termination; GO:0006139 nucleobase…	GO:0005622 intracellular; GO:0005623 cell; GO:0005737 cytoplasm; GO:0005829 cytosol; GO:0032991 macromolecular complex; GO:0044424 intracellular part; GO:0044444 cytoplasmic part; GO:0044464 cell part; GO:1990533 Dom34-Hbs1 complex;	GO:0000166 nucleotide binding; GO:0001882 nucleoside binding; GO:0001883 purine nucleoside binding; GO:0003676 nucleic acid binding; GO:0003723 RNA binding; GO:0003747 translation release factor activity; GO:0003824 catalytic activity; GO:0003924 GTPase activity; GO:0005488 binding; GO:0005515 protein binding; GO:0005525 GTP binding; GO:0008079 translation termination factor activity; GO:0008135 …	K14416	HBS1; elongation factor 1 alpha-like protein	map03015 mRNA surveillance pathway; map05134 Legionellosis	PF08938; PF00009; PF03143	Domain of unknown function (DUF1916); Elongation factor Tu GTP binding domain; Elongation factor Tu C-terminal domain	J	KOG0458	Elongation factor 1 alpha
MGG_02505	MoREI1	pre-60S factor REI1 (574 aa)	nucleus	GO:0000003 reproduction; GO:0000278 mitotic cell cycle; GO:0006810 transport; GO:0006913 nucleocytoplasmic transport; GO:0007049 cell cycle; GO:0007114 cell budding; GO:0007117 budding cell bud growth; GO:0009987 cellular process; GO:0019954 asexual reproduction; GO:0022414 reproductive process; GO:0022613 ribonucleoprotein complex biogenesis; GO:0032505 reproduction of a single-celled organism; …	GO:0005622 intracellular; GO:0005623 cell; GO:0005737 cytoplasm; GO:0005829 cytosol; GO:0005840 ribosome; GO:0015934 large ribosomal subunit; GO:0022625 cytosolic large ribosomal subunit; GO:0022626 cytosolic ribosome; GO:0030684 preribosome; GO:0030687 preribosome, large subunit precursor; GO:0032991 macromolecular complex; GO:0043226 organelle; GO:0043228 non-membrane-bounded organelle; GO:0043…	GO:0003676 nucleic acid binding; GO:0003677 DNA binding; GO:0005488 binding; GO:0043565 sequence-specific DNA binding; GO:0097159 organic cyclic compound binding; GO:1901363 heterocyclic compound binding;	K14816	REI1; pre-60S factor REI1		PF12874	Zinc-finger of C2H2 type	S	KOG2785	C2H2-type Zn-finger protein
MGG_02524	MoVps29	vacuolar protein sorting-associated protein 29 (203 aa)	cytoplasm	GO:0006810 transport; GO:0006886 intracellular protein transport; GO:0008104 protein localization; GO:0015031 protein transport; GO:0015833 peptide transport; GO:0016192 vesicle-mediated transport; GO:0016197 endosomal transport; GO:0016482 cytosolic transport; GO:0033036 macromolecule localization; GO:0034613 cellular protein localization; GO:0042147 retrograde transport, endosome to Golgi; GO:0…	GO:0005622 intracellular; GO:0005623 cell; GO:0005737 cytoplasm; GO:0005768 endosome; GO:0012505 endomembrane system; GO:0016020 membrane; GO:0030904 retromer complex; GO:0030906 retromer, cargo-selective complex; GO:0031410 cytoplasmic vesicle; GO:0031982 vesicle; GO:0032991 macromolecular complex; GO:0043226 organelle; GO:0043227 membrane-bounded organelle; GO:0043229 intracellular organelle; G…	GO:0003824 catalytic activity; GO:0005488 binding; GO:0008270 zinc ion binding; GO:0016787 hydrolase activity; GO:0043167 ion binding; GO:0043169 cation binding; GO:0046872 metal ion binding; GO:0046914 transition metal ion binding;	K18467	VPS29; vacuolar protein sorting-associated protein 29	map04144 Endocytosis	PF12850	Calcineurin-like phosphoesterase superfamily domain	U	KOG3325	Membrane coat complex Retromer, subunit VPS29/PEP11
MGG_02525	AGT1	alanine-glyoxylate aminotransferase 1 (438 aa)	mitochondria	GO:0001505 regulation of neurotransmitter levels; GO:0006082 organic acid metabolic process; GO:0006520 cellular amino acid metabolic process; GO:0006544 glycine metabolic process; GO:0006545 glycine biosynthetic process; GO:0006807 nitrogen compound metabolic process; GO:0008152 metabolic process; GO:0008652 cellular amino acid biosynthetic process; GO:0009058 biosynthetic process; GO:0009069 se…	GO:0005622 intracellular; GO:0005623 cell; GO:0005737 cytoplasm; GO:0005739 mitochondrion; GO:0005777 peroxisome; GO:0005829 cytosol; GO:0042579 microbody; GO:0043226 organelle; GO:0043227 membrane-bounded organelle; GO:0043229 intracellular organelle; GO:0043231 intracellular membrane-bounded organelle; GO:0044424 intracellular part; GO:0044444 cytoplasmic part; GO:0044464 cell part;	GO:0003824 catalytic activity; GO:0004760 serine-pyruvate transaminase activity; GO:0008453 alanine-glyoxylate transaminase activity; GO:0008483 transaminase activity; GO:0016740 transferase activity; GO:0016769 transferase activity, transferring nitrogenous groups;	K00830	AGXT; alanine-glyoxylate transaminase / serine-glyoxylate transaminase / serine-pyruvate transaminase [EC:2.6.1.44 2.6.1.45 2.6.1.51]	map00250 Alanine, aspartate and glutamate metabolism; map00260 Glycine, serine and threonine metabolism; map00630 Glyoxylate and dicarboxylate metabolism; map00680 Methane metabolism; map01100 Metabolic pathways; map01110 Biosynthesis of secondary metabolites; map01120 Microbial metabolism in diverse environments; map01130 Biosynthesis of antibiotics; map01200 Carbon metabolism; map04146 Peroxiso…	PF00266	Aminotransferase class-V	E	KOG2862	Alanine-glyoxylate aminotransferase AGT1
MGG_02526	.	exportin-1 (1082 aa)	nucleus	GO:0000054 ribosomal subunit export from nucleus; GO:0000055 ribosomal large subunit export from nucleus; GO:0000056 ribosomal small subunit export from nucleus; GO:0006403 RNA localization; GO:0006405 RNA export from nucleus; GO:0006406 mRNA export from nucleus; GO:0006611 protein export from nucleus; GO:0006810 transport; GO:0006886 intracellular protein transport; GO:0006913 nucleocytoplasmic …	GO:0000775 chromosome, centromeric region; GO:0000776 kinetochore; GO:0005622 intracellular; GO:0005623 cell; GO:0005634 nucleus; GO:0005635 nuclear envelope; GO:0005643 nuclear pore; GO:0005694 chromosome; GO:0005737 cytoplasm; GO:0005815 microtubule organizing center; GO:0005816 spindle pole body; GO:0005856 cytoskeleton; GO:0012505 endomembrane system; GO:0015630 microtubule cytoskeleton; GO:0…	GO:0000166 nucleotide binding; GO:0001882 nucleoside binding; GO:0001883 purine nucleoside binding; GO:0005049 nuclear export signal receptor activity; GO:0005215 transporter activity; GO:0005488 binding; GO:0005525 GTP binding; GO:0008565 protein transporter activity; GO:0017076 purine nucleotide binding; GO:0019001 guanyl nucleotide binding; GO:0032549 ribonucleoside binding; GO:0032550 purine …	K14290	XPO1, CRM1; exportin-1	map03008 Ribosome biogenesis in eukaryotes; map03013 RNA transport; map04013 MAPK signaling pathway - fly; map05164 Influenza A; map05166 Human T-cell leukemia virus 1 infection			UY	KOG2020	Nuclear transport receptor CRM1/MSN5 (importin beta superfamily)
MGG_02532	.	endoglucanase 1 (425 aa)	extracellular	GO:0044046 interaction with host via substance released outside of symbiont; GO:0044403 symbiosis, encompassing mutualism through parasitism; GO:0044419 interspecies interaction between organisms; GO:0051701 interaction with host; GO:0051704 multi-organism process; GO:0052047 interaction with other organism via secreted substance involved in symbiotic interaction; GO:0052048 interaction with host…			K19357	CELB; cellulase [EC:3.2.1.4]	map00500 Starch and sucrose metabolism; map01100 Metabolic pathways	PF00840	Glycosyl hydrolase family 7
MGG_02540	.	isovaleryl-CoA dehydrogenase 2 (471 aa)	mitochondria				K00253	IVD, ivd; isovaleryl-CoA dehydrogenase [EC:1.3.8.4]	map00280 Valine, leucine and isoleucine degradation; map01100 Metabolic pathways	PF02771; PF02770; PF00441	Acyl-CoA dehydrogenase, N-terminal domain; Acyl-CoA dehydrogenase, middle domain; Acyl-CoA dehydrogenase, C-terminal domain	E	KOG0141	Isovaleryl-CoA dehydrogenase
MGG_02541	.	methylcrotonoyl-CoA carboxylase subunit beta (606 aa)	mitochondria				K01969	E6.4.1.4B; 3-methylcrotonyl-CoA carboxylase beta subunit [EC:6.4.1.4]	map00280 Valine, leucine and isoleucine degradation; map01100 Metabolic pathways			EI	KOG0540	3-Methylcrotonyl-CoA carboxylase, non-biotin containing subunit/Acetyl-CoA carboxylase carboxyl transferase, subunit beta
MGG_02545	.	hypothetical protein (127 aa)	mitochondria							PF07110	EthD domain
MGG_02568	.	ubiquitin-conjugating enzyme E2 35 (151 aa)	cytoplasm	GO:0000209 protein polyubiquitination; GO:0006139 nucleobase-containing compound metabolic process; GO:0006259 DNA metabolic process; GO:0006281 DNA repair; GO:0006301 postreplication repair; GO:0006464 cellular protein modification process; GO:0006513 protein monoubiquitination; GO:0006725 cellular aromatic compound metabolic process; GO:0006807 nitrogen compound metabolic process; GO:0006950 re…	GO:0005622 intracellular; GO:0005623 cell; GO:0005634 nucleus; GO:0005737 cytoplasm; GO:0031371 ubiquitin conjugating enzyme complex; GO:0032991 macromolecular complex; GO:0043226 organelle; GO:0043227 membrane-bounded organelle; GO:0043229 intracellular organelle; GO:0043231 intracellular membrane-bounded organelle; GO:0044424 intracellular part; GO:0044464 cell part; GO:1902494 catalytic comple…	GO:0003824 catalytic activity; GO:0004842 ubiquitin-protein transferase activity; GO:0005488 binding; GO:0005515 protein binding; GO:0016740 transferase activity; GO:0019787 ubiquitin-like protein transferase activity; GO:0019899 enzyme binding; GO:0031625 ubiquitin protein ligase binding; GO:0044389 ubiquitin-like protein ligase binding; GO:0061630 ubiquitin protein ligase activity; GO:0061631 u…	K10580	UBE2N, BLU, UBC13; ubiquitin-conjugating enzyme E2 N [EC:2.3.2.23]	map04120 Ubiquitin mediated proteolysis; map04624 Toll and Imd signaling pathway; map05131 Shigellosis	PF00179	Ubiquitin-conjugating enzyme	O	KOG0417	Ubiquitin-protein ligase
MGG_02570	.	dienelactone hydrolase (339 aa)	mitochondria				K01061	E3.1.1.45; carboxymethylenebutenolidase [EC:3.1.1.45]	map00361 Chlorocyclohexane and chlorobenzene degradation; map00364 Fluorobenzoate degradation; map00623 Toluene degradation; map01100 Metabolic pathways; map01120 Microbial metabolism in diverse environments	PF01738	Dienelactone hydrolase family	Q	KOG3043	Predicted hydrolase related to dienelactone hydrolase
MGG_02573	.	"beta-1,3-glucan-binding protein (505 aa)"	plasma membrane							PF00722	Glycosyl hydrolases family 16
MGG_02597	.	YjeF (241 aa)	cytoplasm	GO:0006139 nucleobase-containing compound metabolic process; GO:0006725 cellular aromatic compound metabolic process; GO:0006732 coenzyme metabolic process; GO:0006733 oxidoreduction coenzyme metabolic process; GO:0006734 NADH metabolic process; GO:0006739 NADP metabolic process; GO:0006753 nucleoside phosphate metabolic process; GO:0006793 phosphorus metabolic process; GO:0006796 phosphate-conta…	GO:0005622 intracellular; GO:0005623 cell; GO:0005737 cytoplasm; GO:0005739 mitochondrion; GO:0043226 organelle; GO:0043227 membrane-bounded organelle; GO:0043229 intracellular organelle; GO:0043231 intracellular membrane-bounded organelle; GO:0044424 intracellular part; GO:0044444 cytoplasmic part; GO:0044464 cell part;	GO:0003824 catalytic activity; GO:0016853 isomerase activity; GO:0016854 racemase and epimerase activity; GO:0052856 NADHX epimerase activity; GO:0052857 NADPHX epimerase activity;	K17759	AIBP, nnrE; NAD(P)H-hydrate epimerase [EC:5.1.99.6]		PF03853	YjeF-related protein N-terminus	G	KOG2585	Uncharacterized conserved protein
MGG_02608	.	26S proteasome regulatory subunit RPN5 (508 aa)	nucleus	GO:0000338 protein deneddylation; GO:0006464 cellular protein modification process; GO:0006508 proteolysis; GO:0006511 ubiquitin-dependent protein catabolic process; GO:0006807 nitrogen compound metabolic process; GO:0007088 regulation of mitotic nuclear division; GO:0007346 regulation of mitotic cell cycle; GO:0008152 metabolic process; GO:0009056 catabolic process; GO:0009057 macromolecule cata…	GO:0000502 proteasome complex; GO:0005622 intracellular; GO:0005623 cell; GO:0005634 nucleus; GO:0005737 cytoplasm; GO:0005829 cytosol; GO:0005838 proteasome regulatory particle; GO:0008180 COP9 signalosome; GO:0008541 proteasome regulatory particle, lid subcomplex; GO:0022624 proteasome accessory complex; GO:0031595 nuclear proteasome complex; GO:0031597 cytosolic proteasome complex; GO:0031974 …	GO:0005488 binding; GO:0005515 protein binding;	K03035	PSMD12, RPN5; 26S proteasome regulatory subunit N5	map03050 Proteasome; map05169 Epstein-Barr virus infection	PF01399	PCI domain	O	KOG1498	26S proteasome regulatory complex, subunit RPN5/PSMD12
MGG_02611	MoLys2	L-aminoadipate-semialdehyde dehydrogenase (1189 aa)	cytoplasm	GO:0006082 organic acid metabolic process; GO:0006520 cellular amino acid metabolic process; GO:0006553 lysine metabolic process; GO:0006807 nitrogen compound metabolic process; GO:0008152 metabolic process; GO:0008652 cellular amino acid biosynthetic process; GO:0009058 biosynthetic process; GO:0009066 aspartate family amino acid metabolic process; GO:0009067 aspartate family amino acid biosynth…	GO:0005622 intracellular; GO:0005623 cell; GO:0005737 cytoplasm; GO:0044424 intracellular part; GO:0044464 cell part;	GO:0003824 catalytic activity; GO:0004043 L-aminoadipate-semialdehyde dehydrogenase activity; GO:0016491 oxidoreductase activity; GO:0016620 oxidoreductase activity, acting on the aldehyde or oxo group of donors, NAD or NADP as acceptor; GO:0016903 oxidoreductase activity, acting on the aldehyde or oxo group of donors;	K00143	LYS2; L-2-aminoadipate reductase [EC:1.2.1.95]	map00300 Lysine biosynthesis; map01100 Metabolic pathways; map01110 Biosynthesis of secondary metabolites; map01130 Biosynthesis of antibiotics; map01230 Biosynthesis of amino acids	PF13193; PF00550	Domain of unknown function (DUF4009); Phosphopantetheine attachment site	I	KOG1178	Non-ribosomal peptide synthetase/alpha-aminoadipate reductase and related enzymes
MGG_02619	.	"hydroxyquinol 1,2-dioxygenase (339 aa)"	cytoplasm							PF00775	Dioxygenase
MGG_02620	.	60S ribosomal protein L37 (95 aa)	mitochondria	GO:0000448 cleavage in ITS2 between 5.8S rRNA and LSU-rRNA of tricistronic rRNA transcript (SSU-rRNA, 5.8S rRNA, LSU-rRNA); GO:0000460 maturation of 5.8S rRNA; GO:0000463 maturation of LSU-rRNA from tricistronic rRNA transcript (SSU-rRNA, 5.8S rRNA, LSU-rRNA); GO:0000466 maturation of 5.8S rRNA from tricistronic rRNA transcript (SSU-rRNA, 5.8S rRNA, LSU-rRNA); GO:0000469 cleavage involved in rRNA…	GO:0005622 intracellular; GO:0005623 cell; GO:0005737 cytoplasm; GO:0005829 cytosol; GO:0005840 ribosome; GO:0015934 large ribosomal subunit; GO:0022625 cytosolic large ribosomal subunit; GO:0022626 cytosolic ribosome; GO:0030684 preribosome; GO:0030687 preribosome, large subunit precursor; GO:0032991 macromolecular complex; GO:0043226 organelle; GO:0043228 non-membrane-bounded organelle; GO:0043…	GO:0003676 nucleic acid binding; GO:0003723 RNA binding; GO:0003735 structural constituent of ribosome; GO:0005198 structural molecule activity; GO:0005488 binding; GO:0008270 zinc ion binding; GO:0019843 rRNA binding; GO:0043167 ion binding; GO:0043169 cation binding; GO:0046872 metal ion binding; GO:0046914 transition metal ion binding; GO:0097159 organic cyclic compound binding; GO:1901363 het…	K02922	RP-L37e, RPL37; large subunit ribosomal protein L37e	map03010 Ribosome			J	KOG3475	60S ribosomal protein L37
MGG_02623	.	hypothetical protein (136 aa)	mitochondria	GO:0006996 organelle organization; GO:0007005 mitochondrion organization; GO:0008535 respiratory chain complex IV assembly; GO:0009987 cellular process; GO:0016043 cellular component organization; GO:0017004 cytochrome complex assembly; GO:0022607 cellular component assembly; GO:0033108 mitochondrial respiratory chain complex assembly; GO:0033617 mitochondrial respiratory chain complex IV assembl…	GO:0005622 intracellular; GO:0005623 cell; GO:0005737 cytoplasm; GO:0005739 mitochondrion; GO:0005740 mitochondrial envelope; GO:0005743 mitochondrial inner membrane; GO:0005758 mitochondrial intermembrane space; GO:0016020 membrane; GO:0016021 integral component of membrane; GO:0019866 organelle inner membrane; GO:0031090 organelle membrane; GO:0031224 intrinsic component of membrane; GO:0031300…		K18178	COA5, PET191; cytochrome c oxidase assembly factor 5	map04714 Thermogenesis			O	KOG4114	Cytochrome c oxidase assembly protein PET191
MGG_02624	.	transaldolase (325 aa)	cytoplasm	GO:0001300 chronological cell aging; GO:0005975 carbohydrate metabolic process; GO:0005996 monosaccharide metabolic process; GO:0005997 xylulose metabolic process; GO:0005999 xylulose biosynthetic process; GO:0006081 cellular aldehyde metabolic process; GO:0006098 pentose-phosphate shunt; GO:0006139 nucleobase-containing compound metabolic process; GO:0006725 cellular aromatic compound metabolic …	GO:0005622 intracellular; GO:0005623 cell; GO:0005634 nucleus; GO:0005654 nucleoplasm; GO:0005737 cytoplasm; GO:0005829 cytosol; GO:0031974 membrane-enclosed lumen; GO:0031981 nuclear lumen; GO:0043226 organelle; GO:0043227 membrane-bounded organelle; GO:0043229 intracellular organelle; GO:0043231 intracellular membrane-bounded organelle; GO:0043233 organelle lumen; GO:0044422 organelle part; GO:…	GO:0003824 catalytic activity; GO:0004801 sedoheptulose-7-phosphate:D-glyceraldehyde-3-phosphate glyceronetransferase activity; GO:0016740 transferase activity; GO:0016744 transferase activity, transferring aldehyde or ketonic groups;	K00616	E2.2.1.2, talA, talB; transaldolase [EC:2.2.1.2]	map00030 Pentose phosphate pathway; map01100 Metabolic pathways; map01110 Biosynthesis of secondary metabolites; map01120 Microbial metabolism in diverse environments; map01130 Biosynthesis of antibiotics; map01200 Carbon metabolism; map01230 Biosynthesis of amino acids	PF00923	Transaldolase	H	KOG2772	Transaldolase
MGG_02625	MoSod1	superoxide dismutase (159 aa)	cytoplasm	GO:0000302 response to reactive oxygen species; GO:0000303 response to superoxide; GO:0000305 response to oxygen radical; GO:0006801 superoxide metabolic process; GO:0006873 cellular ion homeostasis; GO:0006875 cellular metal ion homeostasis; GO:0006878 cellular copper ion homeostasis; GO:0006882 cellular zinc ion homeostasis; GO:0006950 response to stress; GO:0006979 response to oxidative stress…	GO:0005576 extracellular region; GO:0005615 extracellular space; GO:0005622 intracellular; GO:0005623 cell; GO:0005737 cytoplasm; GO:0005739 mitochondrion; GO:0005740 mitochondrial envelope; GO:0005758 mitochondrial intermembrane space; GO:0005829 cytosol; GO:0031967 organelle envelope; GO:0031970 organelle envelope lumen; GO:0031974 membrane-enclosed lumen; GO:0031975 envelope; GO:0043226 organe…	GO:0003824 catalytic activity; GO:0004784 superoxide dismutase activity; GO:0005488 binding; GO:0005507 copper ion binding; GO:0008270 zinc ion binding; GO:0016209 antioxidant activity; GO:0016491 oxidoreductase activity; GO:0016721 oxidoreductase activity, acting on superoxide radicals as acceptor; GO:0043167 ion binding; GO:0043169 cation binding; GO:0046872 metal ion binding; GO:0046914 transi…	K04565	SOD1; superoxide dismutase, Cu-Zn family [EC:1.15.1.1]	map04146 Peroxisome; map04213 Longevity regulating pathway - multiple species; map05014 Amyotrophic lateral sclerosis (ALS); map05016 Huntington disease; map05020 Prion diseases	PF00080	Copper/zinc superoxide dismutase (SODC)	P	KOG0441	Cu2+/Zn2+ superoxide dismutase SOD1
MGG_02638	.	hypothetical protein (165 aa)	extracellular
MGG_02651	.	hypothetical protein (160 aa)	mitochondria							PF07876	Stress responsive A/B Barrel Domain
MGG_02653	.	6-phosphofructokinase (782 aa)	cytoplasm	GO:0000426 micropexophagy; GO:0001678 cellular glucose homeostasis; GO:0005975 carbohydrate metabolic process; GO:0005996 monosaccharide metabolic process; GO:0006002 fructose 6-phosphate metabolic process; GO:0006006 glucose metabolic process; GO:0006007 glucose catabolic process; GO:0006082 organic acid metabolic process; GO:0006090 pyruvate metabolic process; GO:0006091 generation of precursor…	GO:0005622 intracellular; GO:0005623 cell; GO:0005737 cytoplasm; GO:0005739 mitochondrion; GO:0005829 cytosol; GO:0005945 6-phosphofructokinase complex; GO:0032991 macromolecular complex; GO:0043226 organelle; GO:0043227 membrane-bounded organelle; GO:0043229 intracellular organelle; GO:0043231 intracellular membrane-bounded organelle; GO:0044424 intracellular part; GO:0044444 cytoplasmic part; G…	GO:0000166 nucleotide binding; GO:0003676 nucleic acid binding; GO:0003723 RNA binding; GO:0003729 mRNA binding; GO:0003824 catalytic activity; GO:0003872 6-phosphofructokinase activity; GO:0005488 binding; GO:0005524 ATP binding; GO:0008144 drug binding; GO:0008443 phosphofructokinase activity; GO:0016301 kinase activity; GO:0016740 transferase activity; GO:0016772 transferase activity, transfer…	K00850	pfkA, PFK; 6-phosphofructokinase 1 [EC:2.7.1.11]	map00010 Glycolysis / Gluconeogenesis; map00030 Pentose phosphate pathway; map00051 Fructose and mannose metabolism; map00052 Galactose metabolism; map00680 Methane metabolism; map01100 Metabolic pathways; map01110 Biosynthesis of secondary metabolites; map01120 Microbial metabolism in diverse environments; map01130 Biosynthesis of antibiotics; map01200 Carbon metabolism; map01230 Biosynthesis of…	PF00365	Phosphofructokinase	G	KOG2440	Pyrophosphate-dependent phosphofructo-1-kinase
MGG_02658	.	hypothetical protein (383 aa)	nucleus							PF13527	Acetyltransferase (GNAT) domain
MGG_02669	.	hypothetical protein (95 aa)	mitochondria	GO:0008152 metabolic process; GO:0055114 oxidation-reduction process;	GO:0005622 intracellular; GO:0005623 cell; GO:0005737 cytoplasm; GO:0005739 mitochondrion; GO:0005740 mitochondrial envelope; GO:0005743 mitochondrial inner membrane; GO:0005746 mitochondrial respiratory chain; GO:0005747 mitochondrial respiratory chain complex I; GO:0016020 membrane; GO:0019866 organelle inner membrane; GO:0030964 NADH dehydrogenase complex; GO:0031090 organelle membrane; GO:003…	GO:0003824 catalytic activity; GO:0003954 NADH dehydrogenase activity; GO:0008137 NADH dehydrogenase (ubiquinone) activity; GO:0016491 oxidoreductase activity; GO:0016651 oxidoreductase activity, acting on NAD(P)H; GO:0016655 oxidoreductase activity, acting on NAD(P)H, quinone or similar compound as acceptor; GO:0050136 NADH dehydrogenase (quinone) activity;	K03946	NDUFA2; NADH dehydrogenase (ubiquinone) 1 alpha subcomplex subunit 2	map00190 Oxidative phosphorylation; map01100 Metabolic pathways; map04714 Thermogenesis; map04723 Retrograde endocannabinoid signaling; map04932 Non-alcoholic fatty liver disease (NAFLD); map05010 Alzheimer disease; map05012 Parkinson disease; map05016 Huntington disease	PF05047	Mitochondrial ribosomal protein L51 / S25 / CI-B8 domain	C	KOG3446	NADH:ubiquinone oxidoreductase NDUFA2/B8 subunit
MGG_02691	.	lipoyl synthase (446 aa)	mitochondria	GO:0006082 organic acid metabolic process; GO:0006464 cellular protein modification process; GO:0006629 lipid metabolic process; GO:0006631 fatty acid metabolic process; GO:0006633 fatty acid biosynthetic process; GO:0006732 coenzyme metabolic process; GO:0006790 sulfur compound metabolic process; GO:0006807 nitrogen compound metabolic process; GO:0008152 metabolic process; GO:0008610 lipid biosy…	GO:0005622 intracellular; GO:0005623 cell; GO:0005737 cytoplasm; GO:0005739 mitochondrion; GO:0043226 organelle; GO:0043227 membrane-bounded organelle; GO:0043229 intracellular organelle; GO:0043231 intracellular membrane-bounded organelle; GO:0044424 intracellular part; GO:0044444 cytoplasmic part; GO:0044464 cell part;	GO:0003824 catalytic activity; GO:0016740 transferase activity; GO:0016782 transferase activity, transferring sulfur-containing groups; GO:0016783 sulfurtransferase activity; GO:0016992 lipoate synthase activity; GO:0070283 radical SAM enzyme activity;	K03644	lipA, LIAS, LIP1, LIP5; lipoyl synthase [EC:2.8.1.8]	map00785 Lipoic acid metabolism; map01100 Metabolic pathways	PF04055	Radical SAM superfamily	H	KOG2672	Lipoate synthase
MGG_02695	.	cysteine proteinase 1 (508 aa)	peroxisome	GO:0000096 sulfur amino acid metabolic process; GO:0000098 sulfur amino acid catabolic process; GO:0000122 negative regulation of transcription from RNA polymerase II promoter; GO:0006082 organic acid metabolic process; GO:0006355 regulation of transcription, DNA-templated; GO:0006357 regulation of transcription from RNA polymerase II promoter; GO:0006508 proteolysis; GO:0006520 cellular amino ac…	GO:0005622 intracellular; GO:0005623 cell; GO:0005737 cytoplasm; GO:0005739 mitochondrion; GO:0043226 organelle; GO:0043227 membrane-bounded organelle; GO:0043229 intracellular organelle; GO:0043231 intracellular membrane-bounded organelle; GO:0044424 intracellular part; GO:0044444 cytoplasmic part; GO:0044464 cell part;	GO:0000976 transcription regulatory region sequence-specific DNA binding; GO:0000977 RNA polymerase II regulatory region sequence-specific DNA binding; GO:0000978 RNA polymerase II core promoter proximal region sequence-specific DNA binding; GO:0000987 core promoter proximal region sequence-specific DNA binding; GO:0001012 RNA polymerase II regulatory region DNA binding; GO:0001067 regulatory reg…	K01372	BLMH, pepC; bleomycin hydrolase [EC:3.4.22.40]				E	KOG4128	Bleomycin hydrolases and aminopeptidases of cysteine protease family
MGG_02696	HEX1	woronin body major protein (418 aa)	nucleus
MGG_02704	.	hypothetical protein (406 aa)	mitochondria
MGG_02710	.	peroxiredoxin type-2 (169 aa)	cytoplasm	GO:0006950 response to stress; GO:0006979 response to oxidative stress; GO:0008152 metabolic process; GO:0009636 response to toxic substance; GO:0009987 cellular process; GO:0010035 response to inorganic substance; GO:0010038 response to metal ion; GO:0019725 cellular homeostasis; GO:0033554 cellular response to stress; GO:0034599 cellular response to oxidative stress; GO:0042221 response to chem…	GO:0005622 intracellular; GO:0005623 cell; GO:0005737 cytoplasm; GO:0005829 cytosol; GO:0005886 plasma membrane; GO:0016020 membrane; GO:0044424 intracellular part; GO:0044444 cytoplasmic part; GO:0044464 cell part; GO:0071944 cell periphery;	GO:0003824 catalytic activity; GO:0004601 peroxidase activity; GO:0008379 thioredoxin peroxidase activity; GO:0016209 antioxidant activity; GO:0016491 oxidoreductase activity; GO:0016684 oxidoreductase activity, acting on peroxide as acceptor; GO:0051920 peroxiredoxin activity;	K14171	AHP1; alkyl hydroperoxide reductase 1 [EC:1.11.1.15]	map04122 Sulfur relay system	PF08534	Redoxin	O	KOG0541	Alkyl hydroperoxide reductase/peroxiredoxin
MGG_02715	.	hypothetical protein (148 aa)	extracellular
MGG_02719	.	acetyl-coenzyme A transporter 1 (579 aa)	plasma membrane	GO:0006810 transport; GO:0006811 ion transport; GO:0006812 cation transport; GO:0006820 anion transport; GO:0006862 nucleotide transport; GO:0015672 monovalent inorganic cation transport; GO:0015711 organic anion transport; GO:0015748 organophosphate ester transport; GO:0015865 purine nucleotide transport; GO:0015868 purine ribonucleotide transport; GO:0015876 acetyl-CoA transport; GO:0015916 fat…	GO:0005623 cell; GO:0005886 plasma membrane; GO:0005887 integral component of plasma membrane; GO:0016020 membrane; GO:0016021 integral component of membrane; GO:0031224 intrinsic component of membrane; GO:0031226 intrinsic component of plasma membrane; GO:0044425 membrane part; GO:0044459 plasma membrane part; GO:0044464 cell part; GO:0071944 cell periphery;	GO:0000295 adenine nucleotide transmembrane transporter activity; GO:0005215 transporter activity; GO:0005346 purine ribonucleotide transmembrane transporter activity; GO:0008324 cation transmembrane transporter activity; GO:0008509 anion transmembrane transporter activity; GO:0008514 organic anion transmembrane transporter activity; GO:0008521 acetyl-CoA transporter activity; GO:0015075 ion tran…						P	KOG3574	Acetyl-CoA transporter
MGG_02726	.	glutamyl-tRNA(Gln) amidotransferase subunit A (607 aa)	mitochondria									H	KOG1211	Amidases
MGG_02727	.	hypothetical protein (217 aa)	cytoskeleton	GO:0000003 reproduction; GO:0000278 mitotic cell cycle; GO:0000281 mitotic cytokinesis; GO:0000282 cellular bud site selection; GO:0000746 conjugation; GO:0000747 conjugation with cellular fusion; GO:0000755 cytogamy; GO:0000910 cytokinesis; GO:0007049 cell cycle; GO:0007114 cell budding; GO:0007120 axial cellular bud site selection; GO:0007121 bipolar cellular bud site selection; GO:0007154 cell…	GO:0005622 intracellular; GO:0005623 cell; GO:0005737 cytoplasm; GO:0005783 endoplasmic reticulum; GO:0005886 plasma membrane; GO:0005933 cellular bud; GO:0005935 cellular bud neck; GO:0012505 endomembrane system; GO:0016020 membrane; GO:0030427 site of polarized growth; GO:0043226 organelle; GO:0043227 membrane-bounded organelle; GO:0043229 intracellular organelle; GO:0043231 intracellular membr…	GO:0003824 catalytic activity; GO:0003924 GTPase activity; GO:0016462 pyrophosphatase activity; GO:0016787 hydrolase activity; GO:0016817 hydrolase activity, acting on acid anhydrides; GO:0016818 hydrolase activity, acting on acid anhydrides, in phosphorus-containing anhydrides; GO:0017111 nucleoside-triphosphatase activity;				PF00071	Ras family	S	KOG0395	Ras-related GTPase
MGG_02731	Rac1	Ras-like protein ced-10 (200 aa)	cytoplasm				K04392	RAC1; Ras-related C3 botulinum toxin substrate 1	map04010 MAPK signaling pathway; map04013 MAPK signaling pathway - fly; map04014 Ras signaling pathway; map04015 Rap1 signaling pathway; map04024 cAMP signaling pathway; map04062 Chemokine signaling pathway; map04071 Sphingolipid signaling pathway; map04145 Phagosome; map04151 PI3K-Akt signaling pathway; map04310 Wnt signaling pathway; map04360 Axon guidance; map04361 Axon regeneration; map04370 …	PF00071	Ras family	U	KOG0393	Ras-related small GTPase, Rho type
MGG_02734	.	hypothetical protein (498 aa)	cytoplasm							PF00789	UBX domain	O	KOG2689	Predicted ubiquitin regulatory protein
MGG_02758	.	hypothetical protein (286 aa)	extracellular							PF13883	Pyridoxamine 5'-phosphate oxidase
MGG_02766	.	succinate-semialdehyde dehydrogenase (611 aa)	plasma membrane	GO:0000003 reproduction; GO:0000280 nuclear division; GO:0006139 nucleobase-containing compound metabolic process; GO:0006259 DNA metabolic process; GO:0006310 DNA recombination; GO:0006725 cellular aromatic compound metabolic process; GO:0006807 nitrogen compound metabolic process; GO:0006996 organelle organization; GO:0007049 cell cycle; GO:0007127 meiosis I; GO:0007131 reciprocal meiotic recom…	GO:0005622 intracellular; GO:0005623 cell; GO:0005737 cytoplasm; GO:0005783 endoplasmic reticulum; GO:0012505 endomembrane system; GO:0016020 membrane; GO:0016021 integral component of membrane; GO:0031224 intrinsic component of membrane; GO:0043226 organelle; GO:0043227 membrane-bounded organelle; GO:0043229 intracellular organelle; GO:0043231 intracellular membrane-bounded organelle; GO:0044424…	GO:0003824 catalytic activity; GO:0004029 aldehyde dehydrogenase (NAD) activity; GO:0016491 oxidoreductase activity; GO:0016620 oxidoreductase activity, acting on the aldehyde or oxo group of donors, NAD or NADP as acceptor; GO:0016903 oxidoreductase activity, acting on the aldehyde or oxo group of donors;						C	KOG2454	Betaine aldehyde dehydrogenase
MGG_02793	.	glycosyl hydrolase family 76 protein (609 aa)	extracellular				K08257	E3.2.1.101; mannan endo-1,6-alpha-mannosidase [EC:3.2.1.101]
MGG_02806	.	ATP-dependent RNA helicase SUB2 (437 aa)	cytoplasm,nucleus	GO:0000375 RNA splicing, via transesterification reactions; GO:0000377 RNA splicing, via transesterification reactions with bulged adenosine as nucleophile; GO:0000398 mRNA splicing, via spliceosome; GO:0006139 nucleobase-containing compound metabolic process; GO:0006259 DNA metabolic process; GO:0006281 DNA repair; GO:0006283 transcription-coupled nucleotide-excision repair; GO:0006289 nucleotid…	GO:0000346 transcription export complex; GO:0000781 chromosome, telomeric region; GO:0005622 intracellular; GO:0005623 cell; GO:0005634 nucleus; GO:0005681 spliceosomal complex; GO:0005694 chromosome; GO:0005730 nucleolus; GO:0005737 cytoplasm; GO:0031974 membrane-enclosed lumen; GO:0031981 nuclear lumen; GO:0032991 macromolecular complex; GO:0043226 organelle; GO:0043227 membrane-bounded organel…	GO:0003724 RNA helicase activity; GO:0003824 catalytic activity; GO:0004004 ATP-dependent RNA helicase activity; GO:0004386 helicase activity; GO:0008026 ATP-dependent helicase activity; GO:0008186 RNA-dependent ATPase activity; GO:0016462 pyrophosphatase activity; GO:0016787 hydrolase activity; GO:0016817 hydrolase activity, acting on acid anhydrides; GO:0016818 hydrolase activity, acting on aci…	K12812	DDX39B, UAP56, SUB2; ATP-dependent RNA helicase UAP56/SUB2 [EC:3.6.4.13]	map03013 RNA transport; map03015 mRNA surveillance pathway; map03040 Spliceosome	PF00270	DEAD/DEAH box helicase	A	KOG0329	ATP-dependent RNA helicase
MGG_02812	.	1-aminocyclopropane-1-carboxylate deaminase (402 aa)	cytoplasm				K01505	E3.5.99.7; 1-aminocyclopropane-1-carboxylate deaminase [EC:3.5.99.7]	map00270 Cysteine and methionine metabolism; map01100 Metabolic pathways
MGG_02817	.	glutamate decarboxylase (573 aa)	cytoplasm	GO:0006082 organic acid metabolic process; GO:0006520 cellular amino acid metabolic process; GO:0006536 glutamate metabolic process; GO:0006538 glutamate catabolic process; GO:0006807 nitrogen compound metabolic process; GO:0006950 response to stress; GO:0006979 response to oxidative stress; GO:0008152 metabolic process; GO:0009056 catabolic process; GO:0009063 cellular amino acid catabolic proce…	GO:0005622 intracellular; GO:0005623 cell; GO:0005737 cytoplasm; GO:0044424 intracellular part; GO:0044464 cell part;	GO:0003824 catalytic activity; GO:0004351 glutamate decarboxylase activity; GO:0016829 lyase activity; GO:0016830 carbon-carbon lyase activity; GO:0016831 carboxy-lyase activity;	K01580	E4.1.1.15, gadB, gadA, GAD; glutamate decarboxylase [EC:4.1.1.15]	map00250 Alanine, aspartate and glutamate metabolism; map00410 beta-Alanine metabolism; map00430 Taurine and hypotaurine metabolism; map00650 Butanoate metabolism; map01100 Metabolic pathways; map01110 Biosynthesis of secondary metabolites; map01120 Microbial metabolism in diverse environments; map02024 Quorum sensing; map04727 GABAergic synapse; map04940 Type I diabetes mellitus	PF00282	Pyridoxal-dependent decarboxylase conserved domain	E	KOG1383	Glutamate decarboxylase/sphingosine phosphate lyase
MGG_02819	.	hypothetical protein (619 aa)	extracellular		GO:0000322 storage vacuole; GO:0000323 lytic vacuole; GO:0000324 fungal-type vacuole; GO:0005622 intracellular; GO:0005623 cell; GO:0005737 cytoplasm; GO:0005773 vacuole; GO:0005829 cytosol; GO:0043226 organelle; GO:0043227 membrane-bounded organelle; GO:0043229 intracellular organelle; GO:0043231 intracellular membrane-bounded organelle; GO:0044424 intracellular part; GO:0044444 cytoplasmic part…					PF00149	Calcineurin-like phosphoesterase	F	KOG4419	5' nucleotidase
MGG_02825	.	short-chain dehydrogenase (236 aa)	cytoplasm,mitochondria	GO:0006066 alcohol metabolic process; GO:0006725 cellular aromatic compound metabolic process; GO:0006729 tetrahydrobiopterin biosynthetic process; GO:0006732 coenzyme metabolic process; GO:0006807 nitrogen compound metabolic process; GO:0008152 metabolic process; GO:0009058 biosynthetic process; GO:0009108 coenzyme biosynthetic process; GO:0009987 cellular process; GO:0017144 drug metabolic proc…	GO:0005622 intracellular; GO:0005623 cell; GO:0005737 cytoplasm; GO:0016020 membrane; GO:0016021 integral component of membrane; GO:0031224 intrinsic component of membrane; GO:0044424 intracellular part; GO:0044425 membrane part; GO:0044464 cell part;	GO:0003824 catalytic activity; GO:0004757 sepiapterin reductase activity; GO:0016491 oxidoreductase activity; GO:0016614 oxidoreductase activity, acting on CH-OH group of donors; GO:0016616 oxidoreductase activity, acting on the CH-OH group of donors, NAD or NADP as acceptor; GO:0016651 oxidoreductase activity, acting on NAD(P)H; GO:0050664 oxidoreductase activity, acting on NAD(P)H, oxygen as ac…				PF00106	short chain dehydrogenase	Q	KOG1204	Predicted dehydrogenase
MGG_02829	.	CK1/CK1/CK1-D protein kinase (357 aa)	cytoplasm	GO:0000003 reproduction; GO:0000045 autophagosome assembly; GO:0000280 nuclear division; GO:0002097 tRNA wobble base modification; GO:0002098 tRNA wobble uridine modification; GO:0006139 nucleobase-containing compound metabolic process; GO:0006259 DNA metabolic process; GO:0006281 DNA repair; GO:0006396 RNA processing; GO:0006399 tRNA metabolic process; GO:0006400 tRNA modification; GO:0006464 ce…	GO:0000407 pre-autophagosomal structure; GO:0000775 chromosome, centromeric region; GO:0000776 kinetochore; GO:0000777 condensed chromosome kinetochore; GO:0000779 condensed chromosome, centromeric region; GO:0000793 condensed chromosome; GO:0005622 intracellular; GO:0005623 cell; GO:0005634 nucleus; GO:0005694 chromosome; GO:0005737 cytoplasm; GO:0005794 Golgi apparatus; GO:0005815 microtubule o…	GO:0003824 catalytic activity; GO:0004672 protein kinase activity; GO:0004674 protein serine/threonine kinase activity; GO:0004713 protein tyrosine kinase activity; GO:0016301 kinase activity; GO:0016740 transferase activity; GO:0016772 transferase activity, transferring phosphorus-containing groups; GO:0016773 phosphotransferase activity, alcohol group as acceptor;	K14758	HRR25; casein kinase I homolog HRR25 [EC:2.7.11.1]	map03008 Ribosome biogenesis in eukaryotes	PF00069	Protein kinase domain	T	KOG1164	Casein kinase (serine/threonine/tyrosine protein kinase)
MGG_02834	.	glucosamine 6-phosphate acetyltransferase (185 aa)	cytoplasm	GO:0006040 amino sugar metabolic process; GO:0006047 UDP-N-acetylglucosamine metabolic process; GO:0006048 UDP-N-acetylglucosamine biosynthetic process; GO:0006139 nucleobase-containing compound metabolic process; GO:0006725 cellular aromatic compound metabolic process; GO:0006793 phosphorus metabolic process; GO:0006807 nitrogen compound metabolic process; GO:0008152 metabolic process; GO:000905…	GO:0005622 intracellular; GO:0005623 cell; GO:0005634 nucleus; GO:0005737 cytoplasm; GO:0043226 organelle; GO:0043227 membrane-bounded organelle; GO:0043229 intracellular organelle; GO:0043231 intracellular membrane-bounded organelle; GO:0044424 intracellular part; GO:0044464 cell part;	GO:0003824 catalytic activity; GO:0004343 glucosamine 6-phosphate N-acetyltransferase activity; GO:0008080 N-acetyltransferase activity; GO:0016407 acetyltransferase activity; GO:0016410 N-acyltransferase activity; GO:0016740 transferase activity; GO:0016746 transferase activity, transferring acyl groups; GO:0016747 transferase activity, transferring acyl groups other than amino-acyl groups;	K00621	GNPNAT1, GNA1; glucosamine-phosphate N-acetyltransferase [EC:2.3.1.4]	map00520 Amino sugar and nucleotide sugar metabolism; map01100 Metabolic pathways			M	KOG3396	Glucosamine-phosphate N-acetyltransferase
MGG_02836	.	2-methylcitrate dehydratase (571 aa)	mitochondria	GO:0006082 organic acid metabolic process; GO:0006629 lipid metabolic process; GO:0006631 fatty acid metabolic process; GO:0008152 metabolic process; GO:0009987 cellular process; GO:0016999 antibiotic metabolic process; GO:0017144 drug metabolic process; GO:0019541 propionate metabolic process; GO:0019679 propionate metabolic process, methylcitrate cycle; GO:0019752 carboxylic acid metabolic proc…	GO:0005622 intracellular; GO:0005623 cell; GO:0005737 cytoplasm; GO:0005739 mitochondrion; GO:0005740 mitochondrial envelope; GO:0005741 mitochondrial outer membrane; GO:0016020 membrane; GO:0019867 outer membrane; GO:0031090 organelle membrane; GO:0031966 mitochondrial membrane; GO:0031967 organelle envelope; GO:0031968 organelle outer membrane; GO:0031975 envelope; GO:0043226 organelle; GO:0043…	GO:0003824 catalytic activity; GO:0016829 lyase activity; GO:0016835 carbon-oxygen lyase activity; GO:0016836 hydro-lyase activity; GO:0047547 2-methylcitrate dehydratase activity;	K01720	prpD; 2-methylcitrate dehydratase [EC:4.2.1.79]	map00640 Propanoate metabolism; map01100 Metabolic pathways
MGG_02843	.	exosome complex exonuclease RRP40 (265 aa)	cytoplasm	GO:0000184 nuclear-transcribed mRNA catabolic process, nonsense-mediated decay; GO:0000288 nuclear-transcribed mRNA catabolic process, deadenylation-dependent decay; GO:0000291 nuclear-transcribed mRNA catabolic process, exonucleolytic; GO:0000459 exonucleolytic trimming involved in rRNA processing; GO:0000460 maturation of 5.8S rRNA; GO:0000466 maturation of 5.8S rRNA from tricistronic rRNA tran…	GO:0000176 nuclear exosome (RNase complex); GO:0000177 cytoplasmic exosome (RNase complex); GO:0000178 exosome (RNase complex); GO:0005622 intracellular; GO:0005623 cell; GO:0005634 nucleus; GO:0005737 cytoplasm; GO:0031974 membrane-enclosed lumen; GO:0031981 nuclear lumen; GO:0032991 macromolecular complex; GO:0043226 organelle; GO:0043227 membrane-bounded organelle; GO:0043229 intracellular org…	GO:0003676 nucleic acid binding; GO:0003723 RNA binding; GO:0005488 binding; GO:0030145 manganese ion binding; GO:0043167 ion binding; GO:0043169 cation binding; GO:0046872 metal ion binding; GO:0046914 transition metal ion binding; GO:0097159 organic cyclic compound binding; GO:1901363 heterocyclic compound binding;	K03681	RRP40, EXOSC3; exosome complex component RRP40	map03018 RNA degradation			J	KOG1004	Exosomal 3'-5' exoribonuclease complex subunit Rrp40
MGG_02849	.	hypothetical protein (468 aa)	extracellular									O	KOG1339	Aspartyl protease
MGG_02851	.	hypothetical protein (434 aa)	extracellular
MGG_02853	.	nuclease PA3 (307 aa)	mitochondria				K05986	E3.1.30.1; nuclease S1 [EC:3.1.30.1]		PF02265	S1/P1 Nuclease
MGG_02856	.	molybdopterin biosynthesis protein moeB (525 aa)	extracellular	GO:0006139 nucleobase-containing compound metabolic process; GO:0006396 RNA processing; GO:0006399 tRNA metabolic process; GO:0006400 tRNA modification; GO:0006725 cellular aromatic compound metabolic process; GO:0006807 nitrogen compound metabolic process; GO:0008033 tRNA processing; GO:0008152 metabolic process; GO:0009451 RNA modification; GO:0009987 cellular process; GO:0010467 gene expressio…	GO:0005622 intracellular; GO:0005623 cell; GO:0005737 cytoplasm; GO:0005739 mitochondrion; GO:0005740 mitochondrial envelope; GO:0005741 mitochondrial outer membrane; GO:0016020 membrane; GO:0019867 outer membrane; GO:0031090 organelle membrane; GO:0031966 mitochondrial membrane; GO:0031967 organelle envelope; GO:0031968 organelle outer membrane; GO:0031975 envelope; GO:0043226 organelle; GO:0043…	GO:0003824 catalytic activity; GO:0008641 small protein activating enzyme activity; GO:0016829 lyase activity; GO:0016835 carbon-oxygen lyase activity; GO:0016836 hydro-lyase activity; GO:0016874 ligase activity; GO:0016877 ligase activity, forming carbon-sulfur bonds; GO:0061503 tRNA threonylcarbamoyladenosine dehydratase;	K22132	tcdA; tRNA threonylcarbamoyladenosine dehydratase		PF00899	ThiF family	O	KOG2018	Predicted dinucleotide-utilizing enzyme involved in molybdopterin and thiamine biosynthesis
MGG_02872	.	40S ribosomal protein S27 (83 aa)	mitochondria	GO:0000028 ribosomal small subunit assembly; GO:0000462 maturation of SSU-rRNA from tricistronic rRNA transcript (SSU-rRNA, 5.8S rRNA, LSU-rRNA); GO:0000469 cleavage involved in rRNA processing; GO:0000478 endonucleolytic cleavage involved in rRNA processing; GO:0000479 endonucleolytic cleavage of tricistronic rRNA transcript (SSU-rRNA, 5.8S rRNA, LSU-rRNA); GO:0002181 cytoplasmic translation; GO…	GO:0005622 intracellular; GO:0005623 cell; GO:0005737 cytoplasm; GO:0005829 cytosol; GO:0005840 ribosome; GO:0015935 small ribosomal subunit; GO:0022626 cytosolic ribosome; GO:0022627 cytosolic small ribosomal subunit; GO:0032991 macromolecular complex; GO:0043226 organelle; GO:0043228 non-membrane-bounded organelle; GO:0043229 intracellular organelle; GO:0043232 intracellular non-membrane-bounde…	GO:0003735 structural constituent of ribosome; GO:0005198 structural molecule activity;	K02978	RP-S27e, RPS27; small subunit ribosomal protein S27e	map03010 Ribosome			J	KOG1779	40s ribosomal protein S27
MGG_02886	.	S-(hydroxymethyl)glutathione dehydrogenase (453 aa)	cytoplasm	GO:0006950 response to stress; GO:0009636 response to toxic substance; GO:0009987 cellular process; GO:0033554 cellular response to stress; GO:0042221 response to chemical; GO:0050896 response to stimulus; GO:0051409 response to nitrosative stress; GO:0051410 detoxification of nitrogen compound; GO:0051716 cellular response to stimulus; GO:0070458 cellular detoxification of nitrogen compound; GO:…						PF13823; PF08240	Alcohol dehydrogenase GroES-associated; Alcohol dehydrogenase GroES-like domain	Q	KOG0024	Sorbitol dehydrogenase
MGG_02887	.	hypothetical protein (575 aa)	nucleus							PF07000	Protein of unknown function (DUF1308)
MGG_02895	.	hypothetical protein (332 aa)	mitochondria							PF13350	Tyrosine phosphatase family
MGG_02918	.	hypothetical protein (115 aa)	extracellular
MGG_02921	.	hypothetical protein (313 aa)	cytoplasm				K18097	GCY1; glycerol 2-dehydrogenase (NADP+) [EC:1.1.1.156]	map00561 Glycerolipid metabolism; map01100 Metabolic pathways	PF00248	Aldo/keto reductase family	S	KOG1577	Aldo/keto reductase family proteins
MGG_02925	.	hypothetical protein (337 aa)	mitochondria
MGG_02927	.	hypothetical protein (1054 aa)	cytoplasm	GO:0006403 RNA localization; GO:0006405 RNA export from nucleus; GO:0006406 mRNA export from nucleus; GO:0006606 protein import into nucleus; GO:0006611 protein export from nucleus; GO:0006810 transport; GO:0006886 intracellular protein transport; GO:0006913 nucleocytoplasmic transport; GO:0008104 protein localization; GO:0008152 metabolic process; GO:0010467 gene expression; GO:0015031 protein t…	GO:0005622 intracellular; GO:0005623 cell; GO:0005634 nucleus; GO:0005635 nuclear envelope; GO:0005643 nuclear pore; GO:0005737 cytoplasm; GO:0005829 cytosol; GO:0012505 endomembrane system; GO:0016020 membrane; GO:0016021 integral component of membrane; GO:0031224 intrinsic component of membrane; GO:0031967 organelle envelope; GO:0031974 membrane-enclosed lumen; GO:0031975 envelope; GO:0031981 n…	GO:0000166 nucleotide binding; GO:0001882 nucleoside binding; GO:0001883 purine nucleoside binding; GO:0005049 nuclear export signal receptor activity; GO:0005215 transporter activity; GO:0005488 binding; GO:0005525 GTP binding; GO:0008565 protein transporter activity; GO:0017076 purine nucleotide binding; GO:0019001 guanyl nucleotide binding; GO:0032549 ribonucleoside binding; GO:0032550 purine …	K20223	IPO7, RANBP7; importin-7	map04013 MAPK signaling pathway - fly			UY	KOG1991	Nuclear transport receptor RANBP7/RANBP8 (importin beta superfamily)
MGG_02928	.	hypothetical protein (634 aa)	nucleus
MGG_02937	MoKMT2H	hypothetical protein (1016 aa)	nucleus				K06101	ASH1L; [histone H3]-lysine4 N-trimethyltransferase ASH1L [EC:2.1.1.354]	map00310 Lysine degradation; map01100 Metabolic pathways			K	KOG1083	Putative transcription factor ASH1/LIN-59
MGG_02939	.	PAB-dependent poly(A)-specific ribonuclease subunit PAN3 (681 aa)	nucleus	GO:0000288 nuclear-transcribed mRNA catabolic process, deadenylation-dependent decay; GO:0000289 nuclear-transcribed mRNA poly(A) tail shortening; GO:0000290 deadenylation-dependent decapping of nuclear-transcribed mRNA; GO:0000956 nuclear-transcribed mRNA catabolic process; GO:0006139 nucleobase-containing compound metabolic process; GO:0006259 DNA metabolic process; GO:0006281 DNA repair; GO:00…	GO:0000932 P-body; GO:0005622 intracellular; GO:0005623 cell; GO:0005737 cytoplasm; GO:0031251 PAN complex; GO:0032991 macromolecular complex; GO:0035770 ribonucleoprotein granule; GO:0036464 cytoplasmic ribonucleoprotein granule; GO:0043226 organelle; GO:0043228 non-membrane-bounded organelle; GO:0043229 intracellular organelle; GO:0043232 intracellular non-membrane-bounded organelle; GO:0044424…	GO:0003676 nucleic acid binding; GO:0003723 RNA binding; GO:0003727 single-stranded RNA binding; GO:0005488 binding; GO:0008143 poly(A) binding; GO:0070717 poly-purine tract binding; GO:0097159 organic cyclic compound binding; GO:1901363 heterocyclic compound binding;	K12572	PAN3; PAB-dependent poly(A)-specific ribonuclease subunit 3	map03018 RNA degradation			A	KOG3741	Poly(A) ribonuclease subunit
MGG_02944	.	HAL protein kinase (851 aa)	nucleus	GO:0006464 cellular protein modification process; GO:0006468 protein phosphorylation; GO:0006508 proteolysis; GO:0006511 ubiquitin-dependent protein catabolic process; GO:0006793 phosphorus metabolic process; GO:0006796 phosphate-containing compound metabolic process; GO:0006807 nitrogen compound metabolic process; GO:0006873 cellular ion homeostasis; GO:0007154 cell communication; GO:0007165 sig…	GO:0005622 intracellular; GO:0005623 cell; GO:0005634 nucleus; GO:0005737 cytoplasm; GO:0032153 cell division site; GO:0043226 organelle; GO:0043227 membrane-bounded organelle; GO:0043229 intracellular organelle; GO:0043231 intracellular membrane-bounded organelle; GO:0044424 intracellular part; GO:0044464 cell part;	GO:0000166 nucleotide binding; GO:0003824 catalytic activity; GO:0004672 protein kinase activity; GO:0004674 protein serine/threonine kinase activity; GO:0004683 calmodulin-dependent protein kinase activity; GO:0005488 binding; GO:0005515 protein binding; GO:0005516 calmodulin binding; GO:0005524 ATP binding; GO:0008144 drug binding; GO:0009931 calcium-dependent protein serine/threonine kinase ac…				PF00069	Protein kinase domain	D	KOG0590	Checkpoint kinase and related serine/threonine protein kinases
MGG_02946	.	pre-mRNA-splicing factor sap114 (537 aa)	nucleus	GO:0000245 spliceosomal complex assembly; GO:0000375 RNA splicing, via transesterification reactions; GO:0000377 RNA splicing, via transesterification reactions with bulged adenosine as nucleophile; GO:0000381 regulation of alternative mRNA splicing, via spliceosome; GO:0000389 mRNA 3'-splice site recognition; GO:0000398 mRNA splicing, via spliceosome; GO:0006139 nucleobase-containing compound me…	GO:0005622 intracellular; GO:0005623 cell; GO:0005634 nucleus; GO:0005681 spliceosomal complex; GO:0005684 U2-type spliceosomal complex; GO:0005686 U2 snRNP; GO:0030532 small nuclear ribonucleoprotein complex; GO:0032991 macromolecular complex; GO:0043226 organelle; GO:0043227 membrane-bounded organelle; GO:0043229 intracellular organelle; GO:0043231 intracellular membrane-bounded organelle; GO:0…	GO:0003676 nucleic acid binding; GO:0003723 RNA binding; GO:0005488 binding; GO:0097159 organic cyclic compound binding; GO:1901363 heterocyclic compound binding;	K12825	SF3A1, SAP114; splicing factor 3A subunit 1	map03040 Spliceosome			A	KOG0007	Splicing factor 3a, subunit 1
MGG_02948	.	sorting nexin-3 (168 aa)	nucleus				K17918	SNX3_12; sorting nexin-3/12	map04144 Endocytosis	PF00787	PX domain	U	KOG2527	Sorting nexin SNX11
MGG_02949	.	cytoskeleton assembly control protein Sla2 (1049 aa)	nucleus	GO:0000003 reproduction; GO:0000147 actin cortical patch assembly; GO:0000278 mitotic cell cycle; GO:0000281 mitotic cytokinesis; GO:0000282 cellular bud site selection; GO:0000910 cytokinesis; GO:0006810 transport; GO:0006887 exocytosis; GO:0006897 endocytosis; GO:0006996 organelle organization; GO:0007010 cytoskeleton organization; GO:0007015 actin filament organization; GO:0007049 cell cycle; …	GO:0000131 incipient cellular bud site; GO:0005622 intracellular; GO:0005623 cell; GO:0005737 cytoplasm; GO:0005856 cytoskeleton; GO:0005933 cellular bud; GO:0005935 cellular bud neck; GO:0005937 mating projection; GO:0005938 cell cortex; GO:0015629 actin cytoskeleton; GO:0030427 site of polarized growth; GO:0030479 actin cortical patch; GO:0030863 cortical cytoskeleton; GO:0030864 cortical actin…	GO:0003779 actin binding; GO:0005488 binding; GO:0005515 protein binding; GO:0005543 phospholipid binding; GO:0005546 phosphatidylinositol-4,5-bisphosphate binding; GO:0008092 cytoskeletal protein binding; GO:0008289 lipid binding; GO:0030674 protein binding, bridging; GO:0035091 phosphatidylinositol binding; GO:0043167 ion binding; GO:0043168 anion binding; GO:0060090 binding, bridging; GO:19019…	K20040	HIP1R, SLA2; huntingtin-interacting protein 1-related protein		PF07651	ANTH domain	Z	KOG0980	Actin-binding protein SLA2/Huntingtin-interacting protein Hip1
MGG_02952	.	40S ribosomal protein S9 (192 aa)	mitochondria	GO:0000462 maturation of SSU-rRNA from tricistronic rRNA transcript (SSU-rRNA, 5.8S rRNA, LSU-rRNA); GO:0002181 cytoplasmic translation; GO:0006139 nucleobase-containing compound metabolic process; GO:0006364 rRNA processing; GO:0006396 RNA processing; GO:0006412 translation; GO:0006417 regulation of translation; GO:0006450 regulation of translational fidelity; GO:0006518 peptide metabolic proces…	GO:0005622 intracellular; GO:0005623 cell; GO:0005737 cytoplasm; GO:0005829 cytosol; GO:0005840 ribosome; GO:0015935 small ribosomal subunit; GO:0022626 cytosolic ribosome; GO:0022627 cytosolic small ribosomal subunit; GO:0030684 preribosome; GO:0030686 90S preribosome; GO:0032040 small-subunit processome; GO:0032991 macromolecular complex; GO:0043226 organelle; GO:0043228 non-membrane-bounded or…	GO:0003676 nucleic acid binding; GO:0003723 RNA binding; GO:0003735 structural constituent of ribosome; GO:0005198 structural molecule activity; GO:0005488 binding; GO:0019843 rRNA binding; GO:0097159 organic cyclic compound binding; GO:1901363 heterocyclic compound binding;	K02997	RP-S9e, RPS9; small subunit ribosomal protein S9e	map03010 Ribosome	PF01479	S4 domain	J	KOG3301	Ribosomal protein S4
MGG_02954	.	dolichyl-phosphate-mannose-protein mannosyltransferase 1 (998 aa)	plasma membrane	GO:0000032 cell wall mannoprotein biosynthetic process; GO:0006056 mannoprotein metabolic process; GO:0006057 mannoprotein biosynthetic process; GO:0006464 cellular protein modification process; GO:0006486 protein glycosylation; GO:0006493 protein O-linked glycosylation; GO:0006508 proteolysis; GO:0006515 misfolded or incompletely synthesized protein catabolic process; GO:0006807 nitrogen compoun…	GO:0005622 intracellular; GO:0005623 cell; GO:0005737 cytoplasm; GO:0005783 endoplasmic reticulum; GO:0005789 endoplasmic reticulum membrane; GO:0005886 plasma membrane; GO:0012505 endomembrane system; GO:0016020 membrane; GO:0016021 integral component of membrane; GO:0031224 intrinsic component of membrane; GO:0031501 mannosyltransferase complex; GO:0031502 dolichyl-phosphate-mannose-protein man…	GO:0000030 mannosyltransferase activity; GO:0003824 catalytic activity; GO:0004169 dolichyl-phosphate-mannose-protein mannosyltransferase activity; GO:0016740 transferase activity; GO:0016757 transferase activity, transferring glycosyl groups; GO:0016758 transferase activity, transferring hexosyl groups;	K00728	POMT, pmt; dolichyl-phosphate-mannose-protein mannosyltransferase [EC:2.4.1.109]	map00514 Other types of O-glycan biosynthesis; map00515 Mannose type O-glycan biosynthesis; map01100 Metabolic pathways	PF02815	MIR domain	O	KOG3359	Dolichyl-phosphate-mannose:protein O-mannosyl transferase
MGG_02962	CNF1	C6 zinc finger domain-containing protein (483 aa)	nucleus							PF00172	Fungal Zn(2)-Cys(6) binuclear cluster domain
MGG_02966	.	hypothetical protein (329 aa)	cytoplasm	GO:0006732 coenzyme metabolic process; GO:0006733 oxidoreduction coenzyme metabolic process; GO:0006743 ubiquinone metabolic process; GO:0006744 ubiquinone biosynthetic process; GO:0008152 metabolic process; GO:0009058 biosynthetic process; GO:0009108 coenzyme biosynthetic process; GO:0009987 cellular process; GO:0032259 methylation; GO:0042180 cellular ketone metabolic process; GO:0042181 ketone…	GO:0005622 intracellular; GO:0005623 cell; GO:0005737 cytoplasm; GO:0005739 mitochondrion; GO:0005740 mitochondrial envelope; GO:0005743 mitochondrial inner membrane; GO:0016020 membrane; GO:0019866 organelle inner membrane; GO:0019898 extrinsic component of membrane; GO:0031090 organelle membrane; GO:0031966 mitochondrial membrane; GO:0031967 organelle envelope; GO:0031975 envelope; GO:0043226 o…	GO:0003824 catalytic activity; GO:0004395 hexaprenyldihydroxybenzoate methyltransferase activity; GO:0008168 methyltransferase activity; GO:0008757 S-adenosylmethionine-dependent methyltransferase activity; GO:0010420 polyprenyldihydroxybenzoate methyltransferase activity; GO:0016740 transferase activity; GO:0016741 transferase activity, transferring one-carbon groups;				PF13489	Methyltransferase domain	H	KOG1270	Methyltransferases
MGG_02970	.	ubiquitin carboxyl-terminal hydrolase 6 (558 aa)	nucleus	GO:0006464 cellular protein modification process; GO:0006508 proteolysis; GO:0006511 ubiquitin-dependent protein catabolic process; GO:0006807 nitrogen compound metabolic process; GO:0008152 metabolic process; GO:0009056 catabolic process; GO:0009057 macromolecule catabolic process; GO:0009892 negative regulation of metabolic process; GO:0009894 regulation of catabolic process; GO:0009895 negativ…	GO:0000502 proteasome complex; GO:0005622 intracellular; GO:0005623 cell; GO:0005838 proteasome regulatory particle; GO:0022624 proteasome accessory complex; GO:0032991 macromolecular complex; GO:0044424 intracellular part; GO:0044464 cell part; GO:1902494 catalytic complex; GO:1905368 peptidase complex; GO:1905369 endopeptidase complex;	GO:0003824 catalytic activity; GO:0004843 thiol-dependent ubiquitin-specific protease activity; GO:0008233 peptidase activity; GO:0008234 cysteine-type peptidase activity; GO:0016787 hydrolase activity; GO:0019783 ubiquitin-like protein-specific protease activity; GO:0036459 thiol-dependent ubiquitinyl hydrolase activity; GO:0070011 peptidase activity, acting on L-amino acid peptides; GO:0101005 …	K11843	USP14, UBP6; ubiquitin carboxyl-terminal hydrolase 14 [EC:3.4.19.12]		PF00240	Ubiquitin family	O	KOG1872	Ubiquitin-specific protease
MGG_02975	.	hypothetical protein (185 aa)	mitochondria
MGG_02987	.	para-nitrobenzyl esterase (536 aa)	extracellular							PF00135	Carboxylesterase family	G	KOG4389	Acetylcholinesterase/Butyrylcholinesterase
MGG_03014	.	hypothetical protein (503 aa)	extracellular	GO:0006508 proteolysis; GO:0006807 nitrogen compound metabolic process; GO:0008152 metabolic process; GO:0009056 catabolic process; GO:0009057 macromolecule catabolic process; GO:0009987 cellular process; GO:0016043 cellular component organization; GO:0019538 protein metabolic process; GO:0030163 protein catabolic process; GO:0031505 fungal-type cell wall organization; GO:0043170 macromolecule me…	GO:0005576 extracellular region; GO:0005618 cell wall; GO:0005622 intracellular; GO:0005623 cell; GO:0005737 cytoplasm; GO:0005783 endoplasmic reticulum; GO:0005789 endoplasmic reticulum membrane; GO:0005886 plasma membrane; GO:0009277 fungal-type cell wall; GO:0009897 external side of plasma membrane; GO:0009986 cell surface; GO:0012505 endomembrane system; GO:0016020 membrane; GO:0030312 extern…	GO:0003824 catalytic activity; GO:0004175 endopeptidase activity; GO:0004190 aspartic-type endopeptidase activity; GO:0008233 peptidase activity; GO:0016787 hydrolase activity; GO:0070001 aspartic-type peptidase activity; GO:0070011 peptidase activity, acting on L-amino acid peptides;						O	KOG1339	Aspartyl protease
MGG_03016	.	3-oxoacyl-[acyl-carrier-protein] reductase (273 aa)	cytoplasm							PF13561	Enoyl-(Acyl carrier protein) reductase	Q	KOG0725	Reductases with broad range of substrate specificities
MGG_03028	.	nicotinate-nucleotide diphosphorylase (302 aa)	cytoplasm	GO:0006082 organic acid metabolic process; GO:0006139 nucleobase-containing compound metabolic process; GO:0006520 cellular amino acid metabolic process; GO:0006568 tryptophan metabolic process; GO:0006576 cellular biogenic amine metabolic process; GO:0006586 indolalkylamine metabolic process; GO:0006725 cellular aromatic compound metabolic process; GO:0006732 coenzyme metabolic process; GO:00067…	GO:0005622 intracellular; GO:0005623 cell; GO:0005634 nucleus; GO:0005737 cytoplasm; GO:0043226 organelle; GO:0043227 membrane-bounded organelle; GO:0043229 intracellular organelle; GO:0043231 intracellular membrane-bounded organelle; GO:0044424 intracellular part; GO:0044464 cell part;	GO:0003824 catalytic activity; GO:0004514 nicotinate-nucleotide diphosphorylase (carboxylating) activity; GO:0016740 transferase activity; GO:0016757 transferase activity, transferring glycosyl groups; GO:0016763 transferase activity, transferring pentosyl groups;	K00767	nadC, QPRT; nicotinate-nucleotide pyrophosphorylase (carboxylating) [EC:2.4.2.19]	map00760 Nicotinate and nicotinamide metabolism; map01100 Metabolic pathways	PF02749; PF01729	Quinolinate phosphoribosyl transferase, N-terminal domain; Quinolinate phosphoribosyl transferase, C-terminal domain	H	KOG3008	Quinolinate phosphoribosyl transferase
MGG_03029	.	metalloproteinase (358 aa)	extracellular				K19305	NPII; deuterolysin [EC:3.4.24.39]
MGG_03036	.	hypothetical protein (309 aa)	cytoplasm
MGG_03039	.	hsp70-like protein (766 aa)	mitochondria									O	KOG0101	Molecular chaperones HSP70/HSC70, HSP70 superfamily
MGG_03041	.	glucokinase (496 aa)	cytoplasm				K00844	HK; hexokinase [EC:2.7.1.1]	map00010 Glycolysis / Gluconeogenesis; map00051 Fructose and mannose metabolism; map00052 Galactose metabolism; map00500 Starch and sucrose metabolism; map00520 Amino sugar and nucleotide sugar metabolism; map00521 Streptomycin biosynthesis; map00524 Neomycin, kanamycin and gentamicin biosynthesis; map01100 Metabolic pathways; map01110 Biosynthesis of secondary metabolites; map01120 Microbial met…	PF00349; PF03727	Hexokinase; Hexokinase	G	KOG1369	Hexokinase
MGG_03051	.	aspartate-semialdehyde dehydrogenase (364 aa)	mitochondria	GO:0000096 sulfur amino acid metabolic process; GO:0000097 sulfur amino acid biosynthetic process; GO:0006082 organic acid metabolic process; GO:0006520 cellular amino acid metabolic process; GO:0006555 methionine metabolic process; GO:0006566 threonine metabolic process; GO:0006790 sulfur compound metabolic process; GO:0006807 nitrogen compound metabolic process; GO:0008152 metabolic process; GO…	GO:0005622 intracellular; GO:0005623 cell; GO:0005634 nucleus; GO:0005737 cytoplasm; GO:0005886 plasma membrane; GO:0016020 membrane; GO:0043226 organelle; GO:0043227 membrane-bounded organelle; GO:0043229 intracellular organelle; GO:0043231 intracellular membrane-bounded organelle; GO:0044424 intracellular part; GO:0044464 cell part; GO:0071944 cell periphery;	GO:0003824 catalytic activity; GO:0004073 aspartate-semialdehyde dehydrogenase activity; GO:0016491 oxidoreductase activity; GO:0016620 oxidoreductase activity, acting on the aldehyde or oxo group of donors, NAD or NADP as acceptor; GO:0016903 oxidoreductase activity, acting on the aldehyde or oxo group of donors;	K00133	asd; aspartate-semialdehyde dehydrogenase [EC:1.2.1.11]	map00260 Glycine, serine and threonine metabolism; map00261 Monobactam biosynthesis; map00270 Cysteine and methionine metabolism; map00300 Lysine biosynthesis; map01100 Metabolic pathways; map01110 Biosynthesis of secondary metabolites; map01120 Microbial metabolism in diverse environments; map01130 Biosynthesis of antibiotics; map01210 2-Oxocarboxylic acid metabolism; map01230 Biosynthesis of am…	PF01118; PF02774	Semialdehyde dehydrogenase, NAD binding domain; Semialdehyde dehydrogenase, dimerisation domain	E	KOG4777	Aspartate-semialdehyde dehydrogenase
MGG_03064	.	Rho1 guanine nucleotide exchange factor 1 (1282 aa)	nucleus	GO:0000003 reproduction; GO:0001558 regulation of cell growth; GO:0003006 developmental process involved in reproduction; GO:0006109 regulation of carbohydrate metabolic process; GO:0007049 cell cycle; GO:0007154 cell communication; GO:0007163 establishment or maintenance of cell polarity; GO:0007165 signal transduction; GO:0007264 small GTPase mediated signal transduction; GO:0008104 protein loc…	GO:0000131 incipient cellular bud site; GO:0000935 barrier septum; GO:0005622 intracellular; GO:0005623 cell; GO:0005634 nucleus; GO:0005737 cytoplasm; GO:0005933 cellular bud; GO:0005934 cellular bud tip; GO:0005937 mating projection; GO:0005938 cell cortex; GO:0030427 site of polarized growth; GO:0030428 cell septum; GO:0032153 cell division site; GO:0032155 cell division site part; GO:0042995 …	GO:0005085 guanyl-nucleotide exchange factor activity; GO:0005088 Ras guanyl-nucleotide exchange factor activity; GO:0005089 Rho guanyl-nucleotide exchange factor activity; GO:0005488 binding; GO:0005515 protein binding; GO:0005543 phospholipid binding; GO:0005546 phosphatidylinositol-4,5-bisphosphate binding; GO:0008289 lipid binding; GO:0017016 Ras GTPase binding; GO:0017048 Rho GTPase binding;…	K19842	ROM1_2; RHO1 GDP-GTP exchange protein 1/2	map04011 MAPK signaling pathway - yeast	PF00610; PF00621	Domain found in Dishevelled, Egl-10, and Pleckstrin (DEP); RhoGEF domain	T	KOG4305	RhoGEF GTPase
MGG_03073	.	hypothetical protein (174 aa)	nucleus		GO:0005622 intracellular; GO:0005623 cell; GO:0005737 cytoplasm; GO:0005739 mitochondrion; GO:0005740 mitochondrial envelope; GO:0005743 mitochondrial inner membrane; GO:0005746 mitochondrial respiratory chain; GO:0005747 mitochondrial respiratory chain complex I; GO:0016020 membrane; GO:0019866 organelle inner membrane; GO:0030964 NADH dehydrogenase complex; GO:0031090 organelle membrane; GO:003…		K03952	NDUFA8; NADH dehydrogenase (ubiquinone) 1 alpha subcomplex subunit 8	map00190 Oxidative phosphorylation; map01100 Metabolic pathways; map04714 Thermogenesis; map04723 Retrograde endocannabinoid signaling; map04932 Non-alcoholic fatty liver disease (NAFLD); map05010 Alzheimer disease; map05012 Parkinson disease; map05016 Huntington disease	PF06747	CHCH domain	C	KOG3458	NADH:ubiquinone oxidoreductase, NDUFA8/PGIV/19 kDa subunit
MGG_03080	.	ribosome biogenesis protein Sqt1 (512 aa)	cytoplasm	GO:0000027 ribosomal large subunit assembly; GO:0006996 organelle organization; GO:0009987 cellular process; GO:0016043 cellular component organization; GO:0022607 cellular component assembly; GO:0022613 ribonucleoprotein complex biogenesis; GO:0022618 ribonucleoprotein complex assembly; GO:0034622 cellular macromolecular complex assembly; GO:0042254 ribosome biogenesis; GO:0042255 ribosome assem…	GO:0005622 intracellular; GO:0005623 cell; GO:0005737 cytoplasm; GO:0005829 cytosol; GO:0030684 preribosome; GO:0030687 preribosome, large subunit precursor; GO:0032991 macromolecular complex; GO:0044424 intracellular part; GO:0044444 cytoplasmic part; GO:0044464 cell part; GO:1990904 ribonucleoprotein complex;	GO:0005488 binding; GO:0005515 protein binding; GO:0051082 unfolded protein binding;	K14818	SQT1; ribosome assembly protein SQT1				S	KOG0296	Angio-associated migratory cell protein (contains WD40 repeats)
MGG_03087	mosep5	cell division control protein 11 (384 aa)	mitochondria	GO:0000003 reproduction; GO:0000082 G1/S transition of mitotic cell cycle; GO:0000278 mitotic cell cycle; GO:0000280 nuclear division; GO:0000281 mitotic cytokinesis; GO:0000910 cytokinesis; GO:0000912 assembly of actomyosin apparatus involved in cytokinesis; GO:0000915 actomyosin contractile ring assembly; GO:0000917 barrier septum assembly; GO:0000921 septin ring assembly; GO:0001410 chlamydosp…	GO:0000144 cellular bud neck septin ring; GO:0000399 cellular bud neck septin structure; GO:0001400 mating projection base; GO:0001411 hyphal tip; GO:0005618 cell wall; GO:0005619 ascospore wall; GO:0005622 intracellular; GO:0005623 cell; GO:0005628 prospore membrane; GO:0005634 nucleus; GO:0005737 cytoplasm; GO:0005819 spindle; GO:0005826 actomyosin contractile ring; GO:0005856 cytoskeleton; GO:…	GO:0000166 nucleotide binding; GO:0001882 nucleoside binding; GO:0001883 purine nucleoside binding; GO:0005198 structural molecule activity; GO:0005488 binding; GO:0005525 GTP binding; GO:0005543 phospholipid binding; GO:0008289 lipid binding; GO:0010314 phosphatidylinositol-5-phosphate binding; GO:0017076 purine nucleotide binding; GO:0019001 guanyl nucleotide binding; GO:0032549 ribonucleoside …	K16945	CDC11; cell division control protein 11		PF00735	Septin	D	KOG2655	Septin family protein (P-loop GTPase)
MGG_03094	.	triosephosphate isomerase (255 aa)	mitochondria				K01803	TPI, tpiA; triosephosphate isomerase (TIM) [EC:5.3.1.1]	map00010 Glycolysis / Gluconeogenesis; map00051 Fructose and mannose metabolism; map00562 Inositol phosphate metabolism; map00710 Carbon fixation in photosynthetic organisms; map01100 Metabolic pathways; map01110 Biosynthesis of secondary metabolites; map01120 Microbial metabolism in diverse environments; map01130 Biosynthesis of antibiotics; map01200 Carbon metabolism; map01230 Biosynthesis of a…	PF00121	Triosephosphate isomerase	G	KOG1643	Triosephosphate isomerase
MGG_03095	.	dihydroxyacetone kinase (590 aa)	mitochondria				K00863	DAK, TKFC; triose/dihydroxyacetone kinase / FAD-AMP lyase (cyclizing) [EC:2.7.1.28 2.7.1.29 4.6.1.15]	map00051 Fructose and mannose metabolism; map00561 Glycerolipid metabolism; map00680 Methane metabolism; map01100 Metabolic pathways; map01120 Microbial metabolism in diverse environments; map01200 Carbon metabolism; map04622 RIG-I-like receptor signaling pathway			G	KOG2426	Dihydroxyacetone kinase/glycerone kinase
MGG_03096	.	fructose-bisphosphate aldolase (288 aa)	mitochondria				K01624	FBA, fbaA; fructose-bisphosphate aldolase, class II [EC:4.1.2.13]	map00010 Glycolysis / Gluconeogenesis; map00030 Pentose phosphate pathway; map00051 Fructose and mannose metabolism; map00680 Methane metabolism; map00710 Carbon fixation in photosynthetic organisms; map01100 Metabolic pathways; map01110 Biosynthesis of secondary metabolites; map01120 Microbial metabolism in diverse environments; map01130 Biosynthesis of antibiotics; map01200 Carbon metabolism; m…	PF01116	Fructose-bisphosphate aldolase class-II	G	KOG4153	Fructose 1,6-bisphosphate aldolase
MGG_03115	.	hypothetical protein (467 aa)	mitochondria
MGG_03117	.	alpha-ketoglutarate-dependent taurine dioxygenase (372 aa)	cytoplasm							PF02668	Taurine catabolism dioxygenase TauD, TfdA family
MGG_03122	.	chitin synthase export chaperone (333 aa)	plasma membrane	GO:0000128 flocculation; GO:0000271 polysaccharide biosynthetic process; GO:0005975 carbohydrate metabolic process; GO:0005976 polysaccharide metabolic process; GO:0006022 aminoglycan metabolic process; GO:0006023 aminoglycan biosynthetic process; GO:0006030 chitin metabolic process; GO:0006031 chitin biosynthetic process; GO:0006037 cell wall chitin metabolic process; GO:0006038 cell wall chitin…	GO:0005622 intracellular; GO:0005623 cell; GO:0005628 prospore membrane; GO:0005737 cytoplasm; GO:0005783 endoplasmic reticulum; GO:0005789 endoplasmic reticulum membrane; GO:0005933 cellular bud; GO:0005934 cellular bud tip; GO:0005935 cellular bud neck; GO:0012505 endomembrane system; GO:0016020 membrane; GO:0016021 integral component of membrane; GO:0030427 site of polarized growth; GO:0031224…	GO:0005488 binding; GO:0005515 protein binding; GO:0051082 unfolded protein binding;
MGG_03126	.	"2,4-dichlorophenol 6-monooxygenase (615 aa)"	cytoplasm									CH	KOG3855	Monooxygenase involved in coenzyme Q (ubiquinone) biosynthesis
MGG_03129	.	U3 small nucleolar RNA-associated protein 15 (556 aa)	cytoplasm	GO:0000462 maturation of SSU-rRNA from tricistronic rRNA transcript (SSU-rRNA, 5.8S rRNA, LSU-rRNA); GO:0006139 nucleobase-containing compound metabolic process; GO:0006355 regulation of transcription, DNA-templated; GO:0006356 regulation of transcription from RNA polymerase I promoter; GO:0006364 rRNA processing; GO:0006396 RNA processing; GO:0006725 cellular aromatic compound metabolic process;…	GO:0000785 chromatin; GO:0000792 heterochromatin; GO:0005622 intracellular; GO:0005623 cell; GO:0005634 nucleus; GO:0005694 chromosome; GO:0005730 nucleolus; GO:0030684 preribosome; GO:0030686 90S preribosome; GO:0031974 membrane-enclosed lumen; GO:0031981 nuclear lumen; GO:0032040 small-subunit processome; GO:0032991 macromolecular complex; GO:0033553 rDNA heterochromatin; GO:0034455 t-UTP compl…	GO:0003676 nucleic acid binding; GO:0003723 RNA binding; GO:0005488 binding; GO:0030515 snoRNA binding; GO:0097159 organic cyclic compound binding; GO:1901363 heterocyclic compound binding;	K14549	UTP15; U3 small nucleolar RNA-associated protein 15	map03008 Ribosome biogenesis in eukaryotes			S	KOG0310	Conserved WD40 repeat-containing protein
MGG_03132	.	DNA repair helicase rad15 (796 aa)	nucleus	GO:0000018 regulation of DNA recombination; GO:0000019 regulation of mitotic recombination; GO:0000717 nucleotide-excision repair, DNA duplex unwinding; GO:0006139 nucleobase-containing compound metabolic process; GO:0006259 DNA metabolic process; GO:0006281 DNA repair; GO:0006289 nucleotide-excision repair; GO:0006351 transcription, DNA-templated; GO:0006352 DNA-templated transcription, initiati…	GO:0000109 nucleotide-excision repair complex; GO:0000112 nucleotide-excision repair factor 3 complex; GO:0000428 DNA-directed RNA polymerase complex; GO:0000439 core TFIIH complex; GO:0005622 intracellular; GO:0005623 cell; GO:0005634 nucleus; GO:0005654 nucleoplasm; GO:0005667 transcription factor complex; GO:0005675 holo TFIIH complex; GO:0016591 DNA-directed RNA polymerase II, holoenzyme; GO:…	GO:0000166 nucleotide binding; GO:0000988 transcription factor activity, protein binding; GO:0000990 transcription factor activity, core RNA polymerase binding; GO:0000991 transcription factor activity, core RNA polymerase II binding; GO:0003676 nucleic acid binding; GO:0003677 DNA binding; GO:0003678 DNA helicase activity; GO:0003684 damaged DNA binding; GO:0003824 catalytic activity; GO:0004003…	K10844	ERCC2, XPD; DNA excision repair protein ERCC-2 [EC:3.6.4.12]	map03022 Basal transcription factors; map03420 Nucleotide excision repair	PF06777; PF13307	Protein of unknown function (DUF1227); Helicase C-terminal domain	L	KOG1131	RNA polymerase II transcription initiation/nucleotide excision repair factor TFIIH, 5'-3' helicase subunit RAD3
MGG_03135	.	60S ribosomal protein L30 (108 aa)	mitochondria	GO:0002181 cytoplasmic translation; GO:0006139 nucleobase-containing compound metabolic process; GO:0006364 rRNA processing; GO:0006396 RNA processing; GO:0006412 translation; GO:0006518 peptide metabolic process; GO:0006725 cellular aromatic compound metabolic process; GO:0006807 nitrogen compound metabolic process; GO:0008152 metabolic process; GO:0009058 biosynthetic process; GO:0009059 macrom…	GO:0005622 intracellular; GO:0005623 cell; GO:0005737 cytoplasm; GO:0005829 cytosol; GO:0005840 ribosome; GO:0015934 large ribosomal subunit; GO:0022625 cytosolic large ribosomal subunit; GO:0022626 cytosolic ribosome; GO:0032991 macromolecular complex; GO:0043226 organelle; GO:0043228 non-membrane-bounded organelle; GO:0043229 intracellular organelle; GO:0043232 intracellular non-membrane-bounde…	GO:0003676 nucleic acid binding; GO:0003723 RNA binding; GO:0003735 structural constituent of ribosome; GO:0005198 structural molecule activity; GO:0005488 binding; GO:0030627 pre-mRNA 5'-splice site binding; GO:0036002 pre-mRNA binding; GO:0097159 organic cyclic compound binding; GO:1901363 heterocyclic compound binding;	K02908	RP-L30e, RPL30; large subunit ribosomal protein L30e	map03010 Ribosome	PF01248	Ribosomal protein L7Ae/L30e/S12e/Gadd45 family	J	KOG2988	60S ribosomal protein L30
MGG_03136	.	60S ribosomal protein L10 (220 aa)	mitochondria	GO:0000027 ribosomal large subunit assembly; GO:0002181 cytoplasmic translation; GO:0006412 translation; GO:0006415 translational termination; GO:0006518 peptide metabolic process; GO:0006807 nitrogen compound metabolic process; GO:0006996 organelle organization; GO:0008152 metabolic process; GO:0009058 biosynthetic process; GO:0009059 macromolecule biosynthetic process; GO:0009987 cellular proce…	GO:0005622 intracellular; GO:0005623 cell; GO:0005737 cytoplasm; GO:0005829 cytosol; GO:0005840 ribosome; GO:0015934 large ribosomal subunit; GO:0022625 cytosolic large ribosomal subunit; GO:0022626 cytosolic ribosome; GO:0032991 macromolecular complex; GO:0043226 organelle; GO:0043228 non-membrane-bounded organelle; GO:0043229 intracellular organelle; GO:0043232 intracellular non-membrane-bounde…	GO:0003676 nucleic acid binding; GO:0003723 RNA binding; GO:0003735 structural constituent of ribosome; GO:0005198 structural molecule activity; GO:0005488 binding; GO:0097159 organic cyclic compound binding; GO:1901363 heterocyclic compound binding;	K02866	RP-L10e, RPL10; large subunit ribosomal protein L10e	map03010 Ribosome			J	KOG0857	60s ribosomal protein L10
MGG_03147	PoGpd2	glycerol-3-phosphate dehydrogenase (686 aa)	mitochondria	GO:0001302 replicative cell aging; GO:0005975 carbohydrate metabolic process; GO:0006066 alcohol metabolic process; GO:0006071 glycerol metabolic process; GO:0006072 glycerol-3-phosphate metabolic process; GO:0006116 NADH oxidation; GO:0006139 nucleobase-containing compound metabolic process; GO:0006725 cellular aromatic compound metabolic process; GO:0006732 coenzyme metabolic process; GO:000673…	GO:0005622 intracellular; GO:0005623 cell; GO:0005737 cytoplasm; GO:0005739 mitochondrion; GO:0005740 mitochondrial envelope; GO:0005741 mitochondrial outer membrane; GO:0009331 glycerol-3-phosphate dehydrogenase complex; GO:0016020 membrane; GO:0016021 integral component of membrane; GO:0019867 outer membrane; GO:0031090 organelle membrane; GO:0031224 intrinsic component of membrane; GO:0031300 …	GO:0003824 catalytic activity; GO:0004368 glycerol-3-phosphate dehydrogenase activity; GO:0016491 oxidoreductase activity; GO:0016614 oxidoreductase activity, acting on CH-OH group of donors; GO:0016901 oxidoreductase activity, acting on the CH-OH group of donors, quinone or similar compound as acceptor;	K00111	glpA, glpD; glycerol-3-phosphate dehydrogenase [EC:1.1.5.3]	map00564 Glycerophospholipid metabolism; map01110 Biosynthesis of secondary metabolites	PF01266	FAD dependent oxidoreductase	C	KOG0042	Glycerol-3-phosphate dehydrogenase
MGG_03150	.	cytosolic iron-sulfur protein assembly protein 1 (447 aa)	cytoplasm	GO:0002097 tRNA wobble base modification; GO:0002098 tRNA wobble uridine modification; GO:0006139 nucleobase-containing compound metabolic process; GO:0006396 RNA processing; GO:0006399 tRNA metabolic process; GO:0006400 tRNA modification; GO:0006725 cellular aromatic compound metabolic process; GO:0006790 sulfur compound metabolic process; GO:0006807 nitrogen compound metabolic process; GO:00080…	GO:0005622 intracellular; GO:0005623 cell; GO:0005634 nucleus; GO:0005737 cytoplasm; GO:0005829 cytosol; GO:0032991 macromolecular complex; GO:0043226 organelle; GO:0043227 membrane-bounded organelle; GO:0043229 intracellular organelle; GO:0043231 intracellular membrane-bounded organelle; GO:0044424 intracellular part; GO:0044444 cytoplasmic part; GO:0044445 cytosolic part; GO:0044464 cell part; …							S	KOG0645	WD40 repeat protein
[truncated: 1,427 more rows]
