# Supplementary material for: The Redox Proteome of Thiol Proteins in the Rice Blast Fungus Magnaporthe oryzae
Source: Front Microbiol. 2021 Mar 10;12:648894. doi: 10.3389/fmicb.2021.648894 (PMC7987659; doi:10.3389/fmicb.2021.648894)
Supplement: Supplementary Table 3 — Redox-modified pathogenesis-related proteins. [file Table_3.xlsx]

## Sheet: Sheet1
Table S3 Redox-modified pathogenesis-related proteins.
Name	Protein ID	Functional Category	Protein Description	Sites	Position
AGL1	MGG_00063	Glycogen metabolism	glycogen debranching enzymye (1589 aa)	5	52/524/987/1053/1366
GPH1	MGG_01819	Glycogen metabolism	glycogen phosphorylase (889 aa)	2	559/855
GSN1	MGG_07289	Glycogen metabolism	glycogen synthase (709 aa)	1	326
TPS1	MGG_03860	Glycogen metabolism	alpha,alpha-trehalose-phosphate synthase 1 (530 aa)	1	224
TRE1	MGG_01261	Glycogen metabolism	trehalase (699 aa)	1	638
ASN1	MGG_00969	Amino acid metabolism	asparagine synthetase (584 aa)	6	40/46/99/165/170/417
MoGlt1	MGG_07187	Amino acid metabolism	glutamate synthase (2119 aa)	11	432/778/1452/1652/1655/1705/1709/1713/1729/1907/2061
MoIlv1	MGG_07224	Amino acid metabolism	threonine dehydratase (635 aa)	1	611
MoIlv6	MGG_01104	Amino acid metabolism	acetolactate synthase small subunit (317 aa)	2	86/252
ILV5	MGG_15774	Amino acid metabolism	ketol-acid reductoisomerase (401 aa)	1	198
GLD2	MGG_02378	Amino acid metabolism	glutamate decarboxylase (518 aa)	3	122/207/453
MoLeu1	MGG_01553	Amino acid metabolism	3-isopropylmalate dehydratase (779 aa)	6	62/232/361/422/425/698
MET12	MGG_08171	Amino acid metabolism	methylenetetrahydrofolate reductase 2 (691 aa)	1	71
MET13	MGG_01728	Amino acid metabolism	methylenetetrahydrofolate reductase 1 (632 aa)	1	262
MoCPA2	MGG_04503	Amino acid metabolism	carbamoyl-phosphate synthase subunit (1180 aa)	3	366/554/935
MoLys2	MGG_02611	Amino acid metabolism	L-aminoadipate-semialdehyde dehydrogenase (1189 aa)	1	399
CDA1	MGG_14966	Cell wall related proteins	hypothetical protein (394 aa)	1	253
CDA3	MGG_04172	Cell wall related proteins	glycosyl hydrolase (748 aa)	1	245
FKS1	MGG_00865	Cell wall related proteins	1,3-beta-glucan synthase component FKS1 (1917 aa)	3	968/1279/1368
MgCHS1	MGG_01802	Cell wall related proteins	chitin synthase 1 (930 aa)	1	210
MgCHS4	MGG_09962	Cell wall related proteins	chitin synthase 4 (1230 aa)	3	363/481/498
MgCHS5	MGG_13014	Cell wall related proteins	class V chitin synthase (1788 aa)	8	466/808/880/1031/1092/1278/1400
MgCHS6	MGG_13013	Cell wall related proteins	chitin synthase 8 (1873 aa)	1	1230
Gel1	MGG_07331	Cell wall related proteins	1,3-beta-glucanosyltransferase gel1 (447 aa)	3	215/233/345
Gel2	MGG_06722	Cell wall related proteins	1,3-beta-glucanosyltransferase gel2 (486 aa)	3	238/269/355
Gel3	MGG_08370	Cell wall related proteins	1,3-beta-glucanosyltransferase gel3 (534 aa)	4	104/354/406/455
Gel4	MGG_11861	Cell wall related proteins	1,3-beta-glucanosyltransferase gel4 (529 aa)	6	73/102/383/402/408/450
MoAGS1	MGG_09639	Cell wall related proteins	alpha-1,3-glucan synthase (2388 aa)	4	549/649/764/794
MoBUF1	MGG_02252	Cell wall related proteins	tetrahydroxynaphthalene reductase (284 aa)	3	191/220/282
SSD1	MGG_08084	Cell wall related proteins	cell wall biogenesis protein phosphatase Ssd1 (1351 aa)	2	804/1087
MC63	MGG_05381	Cell wall related proteins	beta-1,6-galactanase (481 aa)	1	303
MoGls2	MGG_08623	Cell wall related proteins	neutral alpha-glucosidase AB (981 aa)	1	33/39
ATG15	MGG_12828	Autophagy	hypothetical protein (640 aa)	2	407/413
ATG24	MGG_03638	Autophagy	sorting nexin-4 (496 aa)	1	161
ATG27	MGG_02386	Autophagy	hypothetical protein (355 aa)	3	89/96/169
ATG4	MGG_03580	Autophagy	cysteine protease ATG4 (492 aa)	1	281
ATG6	MGG_03694	Autophagy	beclin-1 (504 aa)	2	162/165
ATG8	MGG_01062	Autophagy	hypothetical protein (124 aa)	1	33
MoSnt2	MGG_04421	Autophagy	hypothetical protein (1795 aa)	2	1223/1226
Ech1	MGG_12868	Mitochondria/Peroxisome	enoyl-CoA hydratase (292 aa)	1	241
MFP1	MGG_06148	Mitochondria/Peroxisome	peroxisomal hydratase-dehydrogenase-epimerase (897 aa)	3	245/260/798
AGT1	MGG_02525	Mitochondria/Peroxisome	alanine-glyoxylate aminotransferase 1 (438 aa)	1	432
MoDnm1	MGG_06361	Mitochondria/Peroxisome	dynamin-A (803 aa)	3	290/445/457
MoPEX1	MGG_09299	Mitochondria/Peroxisome	peroxisome biosynthesis protein (1251 aa)	1	1019
MoDLD1	MGG_01202	Mitochondria/Peroxisome	D-lactate dehydrogenase (602 aa)	3	390/580/584
MoDLD2	MGG_12601	Mitochondria/Peroxisome	D-lactate dehydrogenase (576 aa)	1	252
MoDLD3	MGG_12830	Mitochondria/Peroxisome	D-lactate dehydrogenase 2 (545 aa)	3	202/214/355
ERG2	MGG_08624	Mitochondria/Peroxisome	C-8 sterol isomerase (222 aa)	1	170
ETFB	MGG_01744	Redox	electron transfer flavoprotein subunit beta (258 aa)	1	66
ETFDH	MGG_08880	Redox	hypothetical protein (635 aa)	4	262/269/377/577
LXR1	MGG_13404	Redox	3-oxoacyl-[acyl-carrier-protein] reductase (418 aa)	1	190
MoAPX2	MGG_08200	Redox	hypothetical protein (805 aa)	3	56/141/284
MoHYR1	MGG_07460	Redox	peroxiredoxin HYR1 (173 aa)	1	39
MoSSADH	MGG_01230	Redox	succinate-semialdehyde dehydrogenase (537 aa)	4	56/218/266/336
MoSod1	MGG_02625	Redox	superoxide dismutase (159 aa)	2	62/151
TPX1	MGG_07503	Redox	thioredoxin peroxidase (315 aa)	2	138/185
TRR1	MGG_01284	Redox	thioredoxin reductase (329 aa)	2	285/304
PoGpd1	MGG_00067	Redox	glycerol-3-phosphate dehydrogenase (494 aa)	1	413
PoGpd2	MGG_03147	Redox	glycerol-3-phosphate dehydrogenase (686 aa)	4	305/309/452/467
G6PDH	MGG_09926	Redox	glucose-6-phosphate 1-dehydrogenase (508 aa)	1	427
MoCCP1	MGG_04545	Redox	cytochrome c peroxidase (363 aa)	1	307
NMO5	MGG_01473	Redox	oxidoreductase 2-nitropropane dioxygenase protein (388 aa)	1	349
MoSFA1	MGG_06011	Redox	S-(hydroxymethyl)glutathione dehydrogenase (382 aa)	5	47/99/176/286/321
MoCRZ1	MGG_05133	Transcription factors	hypothetical protein (727 aa)	2	570/592
HOX4	MGG_06285	Transcription factors	hypothetical protein (978 aa)	1	696
FZC1.	MGG_03463	Transcription factors	hypothetical protein (826 aa)	1	49/52
FZC14	MGG_06355	Transcription factors	hypothetical protein (881 aa)	1	64
FZC27	MGG_00329	Transcription factors	hypothetical protein (709 aa)	2	38/41
FZC4	MGG_01734	Transcription factors	C6 zinc finger domain-containing protein (699 aa)	2	132/135
FZC51	MGG_09312	Transcription factors	hypothetical protein (475 aa)	1	56
FZC55	MGG_11764	Transcription factors	hypothetical protein (583 aa)	2	30/37
FZC59	MGG_13629	Transcription factors	fungal specific transcription factor (868 aa)	2	50/53
FZC6	MGG_02377	Transcription factors	hypothetical protein (884 aa)	2	138/146
FZC61	MGG_14852	Transcription factors	hypothetical protein (723 aa)	3	71/74/99
FZC68	MGG_03669	Transcription factors	hypothetical protein (807 aa)	1	445
FZC77	MGG_06455	Transcription factors	hypothetical protein (732 aa)	1	50
FZC85	MGG_15139	Transcription factors	hypothetical protein (1169 aa)	1	168
GCF3	MGG_11252	Transcription factors	hypothetical protein (386 aa)	2	140/173
MoCMK1	MGG_09912	Kinases/Phosphotases	CAMK/CAMK1 protein kinase (407 aa)	1	109
MoGsk1	MGG_12122	Kinases/Phosphotases	CMGC/GSK protein kinase (395 aa)	2	38/178
MoGuk2	MGG_06394	Kinases/Phosphotases	guanylate kinase (811 aa)	2	168/184
MoHog1	MGG_01822	Kinases/Phosphotases	CMGC/MAPK/P38 protein kinase (358 aa) Osm1	1	153
MoMkk1	MGG_06482	Kinases/Phosphotases	STE/STE7 protein kinase (516 aa) Mkk1	3	359/464/465
MPS1	MGG_04943	Kinases/Phosphotases	CMGC/MAPK protein kinase (416 aa) MPS1	2	161/166
MST11	MGG_14847	Kinases/Phosphotases	STE/STE11 protein kinase (916 aa)	1	71
MoPpe1	MGG_03911	Kinases/Phosphotases	serine/threonine-protein phosphatase ppe1 (396 aa)	2	29/216
PMK1	MGG_09565	Kinases/Phosphotases	CMGC/MAPK/ERK protein kinase (357 aa) Pmk1	2	160/165
MoSNF1	MGG_00803	Kinases/Phosphotases	CAMK/CAMKL/AMPK protein kinase (804 aa)	1	766
MGB1	MGG_05201	Pathogenesis key proteins	guanine nucleotide-binding protein subunit beta (347 aa)	2	170/299
CBP1	MGG_12939	Pathogenesis key proteins	hypothetical protein (486 aa)	1	354
MagB	MGG_00365	Pathogenesis key proteins	guanine nucleotide-binding protein subunit alpha (354 aa)	1	139
SLN1	MGG_11174	Pathogenesis key proteins	sensor protein gacS (1308 aa)	2	618/1222
MoRGS1	MGG_14517	Pathogenesis key proteins	developmental regulator flbA (715 aa)	2	441/442
MoImd4	MGG_03699	Pathogenesis key proteins	inosine-5'-monophosphate dehydrogenase IMD4 (544 aa)	3	262/377/500
LRG1	MGG_04377	GTPases	rho-type GTPase-activating protein 1 (1182 aa)	2	100/120
MgCdc42	MGG_00466	GTPases	cell division control protein 42 (195 aa)	2	8/159
MoGdi1	MGG_07137	GTPases	rab GDP-dissociation inhibitor (465 aa)	2	175/336
MoGlo3	MGG_01472	GTPases	arf GTPase-activating protein (491 aa)	1	29
MPG1	MGG_10315	GTPases	hydrophobin-like protein MPG1 (113 aa)	3	44/45/68
MoRga4	MGG_09531	GTPases	rho-GTPase-activating protein 8 (892 aa)	1	111
MoRga5	MGG_09303	GTPases	rho-GTPase-activating protein (752 aa)	1	607
MoRab5B	MGG_01185	GTPases	GTP-binding protein ypt5 (222 aa)	1	95
Rac1	MGG_02731	GTPases	Ras-like protein ced-10 (200 aa)	2	150/162
Rho3	MGG_10323	GTPases	GTP-binding protein RHO3 (211 aa)	2	115/176
MoYpt7	MGG_08144	GTPases	Ras-like protein Rab7 (206 aa)	2	83/145
MoJMJ1	MGG_04878	Epigenetics regulation	Lid2 complex component lid2 (1756 aa)	3	245/1334/1336
MoKMT1	MGG_06852	Epigenetics regulation	histone-lysine N-methyltransferase (332 aa)	3	153/159/163
MoKMT2H	MGG_02937	Epigenetics regulation	hypothetical protein (1016 aa)	1	494
MoKMT3	MGG_01661	Epigenetics regulation	histone-lysine N-methyltransferase (947 aa)	1	305
MoBRE1	MGG_00139	Ubiquitin-like system	E3 ubiquitin-protein ligase bre-1 (724 aa)	4	128/671/674/686
MoGrr1	MGG_13065	Ubiquitin-like system	SCF E3 ubiquitin ligase complex F-box protein grrA (785 aa)	2	271/465
MoSKP1	MGG_04978	Ubiquitin-like system	E3 ubiquitin ligase complex SCF subunit scon-3 (169 aa)	1	66
MoSMT3	MGG_05737	Ubiquitin-like system	hypothetical protein (110 aa)	1	63
MoUBA2	MGG_06733	Ubiquitin-like system	SUMO-activating enzyme subunit uba-2 (685 aa)	1	224
MoUBR1	MGG_13171	Ubiquitin-like system	E3 ubiquitin-protein ligase ubr1 (2207 aa)	2	805/1543
UBP14	MGG_08270	Ubiquitin-like system	ubiquitin carboxyl-terminal hydrolase 14 (788 aa)	7	174/236/239/445/448/494/508
MoSep4	MGG_06726	Septins	septin like spn2 (338 aa)	1	111
MoSep5	MGG_03087	Septins	cell division control protein 11 (384 aa)	1	40
MoSep6	MGG_07466	Septins	cell division control protein 12 (386 aa)	1	265
MoHEG16	MGG_01149	Effector/elicitor	hypothetical protein (149 aa)	3	71/76/92
MoHrip2	MGG_16187	Effector/elicitor	hypothetical protein (153 aa)	5	116/121/128/140/151
MoMSP1	MGG_05344	Effector/elicitor	SnodProt1 (138 aa)	2	39/135
XDH1	MGG_01176	Extracellular enzymes	D-xylulose reductase A (362 aa)	1	102
XKI1	MGG_12860	Extracellular enzymes	xylulose kinase (578 aa)	3	386/417/509
XYR1	MGG_03648	Extracellular enzymes	NAD(P)H-dependent D-xylose reductase xyl1 (325 aa)	3	29/48/56
CUT2	MGG_09100	Extracellular enzymes	cutinase (215 aa)	2	117/179
CYC8	MGG_03196	Vacule proteins	RCM-1 (924 aa)	3	99/208/304
MoVps1	MGG_09517	Vacule proteins	vacuolar protein sorting-associated protein 1 (699 aa)	2	302/454
MoVps29	MGG_02524	Vacule proteins	vacuolar protein sorting-associated protein 29 (203 aa)	1	38
MoVps35	MGG_05089	Vacule proteins	vacuolar protein sorting-associated protein 35 (899 aa)	2	46/806
MoLhs1	MGG_06648	Heat shock proteins	hypothetical protein (1005 aa)	1	547
MoSsa1	MGG_06958	Heat shock proteins	hsp70-like protein (652 aa)	1	304
MoSsb1	MGG_11513	Heat shock proteins	heat shock protein SSB1 (615 aa)	2	245/455
MoSse1	MGG_06065	Heat shock proteins	hsp88-like protein (713 aa)	1	480
MoLDB1	MGG_11727	Others	calcium-transporting P-type ATPase (1074 aa)	1	600
ABC1	MGG_13624	Others	ABC transporter CDR4 (1621 aa)	1	761
ABC2	MGG_00447	Others	brefeldin A resistance protein (1485 aa)	1	1391/1407
ABC4	MGG_00937	Others	ATP-binding cassette sub-family A member 8-A (1655 aa)	1	861
Bhlh4	MGG_01663	Others	helix-loop-helix DNA binding protein (311 aa)	1	225
CBS1	MGG_07384	Others	cystathionine beta-synthase (534 aa)	1	396
CNF1	MGG_02962	Others	C6 zinc finger domain-containing protein (483 aa)	1	202
CYP1	MGG_10447	Others	peptidyl-prolyl cis-trans isomerase (216 aa)	1	89
FBP1	MGG_08895	Others	fructose-1,6-bisphosphatase (345 aa)	1	292
GPF1	MGG_17841	Others	hypothetical protein (701 aa)	2	114/353
HEX1	MGG_02696	Others	woronin body major protein (418 aa)	3	278/340/407
ICL1	MGG_04895	Others	isocitrate lyase (548 aa)	2	87/385
KOM1	MGG_03538	Others	hypothetical protein (1102 aa)	2	983/986
MGG1	MGG_10193	Others	guanine nucleotide-binding protein subunit gamma (94 aa)	1	59
MoADH1	MGG_03880	Others	alcohol dehydrogenase 1 (353 aa)	2	99/105
MoCAP1	MGG_01722	Others	adenylyl cyclase-associated protein (534 aa)	2	412/514
MoCAPB	MGG_09902	Others	F-actin-capping protein subunit beta (289 aa)	1	62
MoCDTF1	MGG_11346	Others	hypothetical protein (1457 aa)	1	723
MoCreC	MGG_01043	Others	catabolite repression protein creC (623 aa)	1	501
MoCYP51B	MGG_04432	Others	cytochrome P450 51 (527 aa)	1	138
MoLLD1	MGG_01723	Others	cytochrome b2 (495 aa)	3	17/196/447
MoLPP4	MGG_05650	Others	PAP2 domain-containing protein (486 aa)	1	183
MoLPP5	MGG_12462	Others	diacylglycerol pyrophosphate phosphatase 1 (336 aa)	1	157
MoMip11	MGG_04719	Others	guanine nucleotide-binding protein subunit beta-like protein	4	138/153/182/207
MoMrt4	MGG_08908	Others	mRNA turnover protein 4 (252 aa)	1	196
MoMyo5	MGG_16213	Others	hypothetical protein (1591 aa)	1	471
MoPLC4	MGG_00211	Others	1-phosphatidylinositol-4,5-bisphosphate phosphodiesterase	1	179
MoREI1	MGG_02505	Others	pre-60S factor REI1 (574 aa)	6	97/100/237/240/288/291
MoSec62	MGG_06172	Others	translocation protein SEC62 (383 aa)	2	118/164
MoVelB	MGG_01620	Others	developmental regulator VelB (442 aa)	1	415
MoYcp4	MGG_01569	Others	minor allergen Alt a 7 (205 aa)	1	150
NCS1	MGG_01550	Others	calcium-binding protein NCS-1 (191 aa)	1	38
Pic5	MGG_08600	Others	mannose-P-dolichol utilization defect 1 protein (271 aa)	2	31/46
PMR1	MGG_04550	Others	calcium-translocating P-type ATPase (997 aa)	8	342/346/451/456/513/625/865/874
Sec5	MGG_07150	Others	hypothetical protein (1055 aa)	1	1036
TDG5	MGG_05164	Others	hypothetical protein (543 aa)	1	140
TKL1	MGG_02471	Others	transketolase (688 aa)	2	497/592
VRF2	MGG_01776	Others	hypothetical protein (1052 aa)	2	108/113
YPD1	MGG_07173	Others	hypothetical protein (136 aa)	1	82
