# Supplementary material for: The Redox Proteome of Thiol Proteins in the Rice Blast Fungus Magnaporthe oryzae
Source: Front Microbiol. 2021 Mar 10;12:648894. doi: 10.3389/fmicb.2021.648894 (PMC7987659; doi:10.3389/fmicb.2021.648894)
Supplement: Supplementary Table 4 — Thiol redox-modified predicted effector proteins of M. oryzae. [file Table_4.xlsx]

## Sheet: Annotation_Combine
Table S4 Redox-modified predicted effector proteins of M. oryzae.
Protein ID	Protein description	Position
MGG_00225	hypothetical protein (179 aa)	160
MGG_00283	hypothetical protein (147 aa)	137
MGG_00486	hypothetical protein (162 aa)	111/115/123
MGG_02234	hypothetical protein (179 aa)	58
MGG_02638	hypothetical protein (165 aa)	163
MGG_02715	hypothetical protein (148 aa)	96
MGG_02851	hypothetical protein (434 aa)	132/148
MGG_02918	hypothetical protein (115 aa)	75/83
MGG_03326	hypothetical protein (135 aa)	87/95
MGG_03338	cellulose-binding protein (232 aa)	68
MGG_04325	hypothetical protein (282 aa)	97/99/115/119/127
MGG_04973	carbonate dehydratase (273 aa)	220
MGG_05083	hypothetical protein (147 aa)	38
MGG_05098	galactose-1-phosphate uridylyltransferase (385 aa)	52/55/375
MGG_05982	hypothetical protein (139 aa)	59
MGG_06359	hypothetical protein (248 aa)	192
MGG_06953	hypothetical protein (139 aa)	28
MGG_07234	FK506-binding protein 2 (186 aa)	89
MGG_07471	hypothetical protein (211 aa)	34/96
MGG_07677	rhamnogalacturonan acetylesterase (260 aa)	112/120
MGG_07749	hypothetical protein (198 aa)	191/195
MGG_08275	hypothetical protein (203 aa)	195/198
MGG_08355	hypothetical protein (114 aa)	65
MGG_08373	hypothetical protein (184 aa)	75
MGG_08543	hypothetical protein (107 aa)	100/104
MGG_08624	C-8 sterol isomerase (222 aa)	170
MGG_09100	cutinase (215 aa)	117/179
MGG_09648	hypothetical protein (188 aa)	177
MGG_09765	hypothetical protein (218 aa)	115
MGG_09842	hypothetical protein (171 aa)	151/167
MGG_10315	hydrophobin-like protein (113 aa)	44/45/68
MGG_10394	hypothetical protein (204 aa)	202
MGG_10456	hypothetical protein (150 aa)	35/79/112/146
MGG_10720	guanyl-specific ribonuclease F1 (181 aa)	54/117/136
MGG_13654	hypothetical protein (124 aa)	78/88/119/122
MGG_16187	hypothetical protein (153 aa)	116/121/128/140/151
MGG_16553	hypothetical protein (117 aa)	44
MGG_16836	hypothetical protein (174 aa)	88/100
MGG_17614	hypothetical protein (120 aa)	26
